# Supplementary material for: Correlations between gut microbiota and lichen planus: a two-sample Mendelian randomization study
Source: Front Immunol. 2023 Sep 12;14:1235982. doi: 10.3389/fimmu.2023.1235982 (PMC10521728; doi:10.3389/fimmu.2023.1235982)
Supplement: Supplementary file 3 [file Table_1.xlsx]

## Sheet: Sheet1
outcome	exposure	method	nsnp	b	se	pval	OR(95%CI)	pvalue	FDR
genus..Clostridiuminnocuumgroup.id.14397.summary.txt.gz	LP	Inverse variance weighted	6	0.00663108	0.0423242	0.875502	1.01 (0.93-1.09)	0.88	0.99
genus..Eubacteriumbrachygroup.id.11296.summary.txt.gz	LP	Inverse variance weighted	6	-0.00862477	0.0430069	0.841055	0.99 (0.91-1.08)	0.84	0.99
genus..Eubacteriumcoprostanoligenesgroup.id.11375.summary.txt.gz	LP	Inverse variance weighted	6	-0.0224439	0.023752	0.344697	0.98 (0.93-1.02)	0.34	0.935714
genus..Eubacteriumeligensgroup.id.14372.summary.txt.gz	LP	Inverse variance weighted	6	-0.00250349	0.0287204	0.930538	1.00 (0.94-1.06)	0.93	0.99
genus..Eubacteriumfissicatenagroup.id.14373.summary.txt.gz	LP	Inverse variance weighted	6	0.049599	0.0442106	0.261914	1.05 (0.96-1.15)	0.26	0.935714
genus..Eubacteriumhalliigroup.id.11338.summary.txt.gz	LP	Inverse variance weighted	6	0.00150321	0.0212992	0.943735	1.00 (0.96-1.04)	0.94	0.99
genus..Eubacteriumnodatumgroup.id.11297.summary.txt.gz	LP	Inverse variance weighted	6	-0.0801362	0.0528385	0.129361	0.92 (0.83-1.02)	0.13	0.935714
genus..Eubacteriumoxidoreducensgroup.id.11339.summary.txt.gz	LP	Inverse variance weighted	6	-0.0206399	0.0432701	0.633362	0.98 (0.90-1.07)	0.63	0.99
genus..Eubacteriumrectalegroup.id.14374.summary.txt.gz	LP	Inverse variance weighted	6	0.00723782	0.0208007	0.72787	1.01 (0.97-1.05)	0.73	0.99
genus..Eubacteriumruminantiumgroup.id.11340.summary.txt.gz	LP	Inverse variance weighted	6	-0.0652281	0.0313346	0.0373729	0.94 (0.88-1.00)	0.037	0.595455
genus..Eubacteriumventriosumgroup.id.11341.summary.txt.gz	LP	Inverse variance weighted	6	0.0017973	0.0221069	0.935203	1.00 (0.96-1.05)	0.94	0.99
genus..Eubacteriumxylanophilumgroup.id.14375.summary.txt.gz	LP	Inverse variance weighted	6	-0.00944168	0.0298016	0.751382	0.99 (0.93-1.05)	0.75	0.99
genus..Ruminococcusgauvreauiigroup.id.11342.summary.txt.gz	LP	Inverse variance weighted	6	-0.000582554	0.0317238	0.985349	1.00 (0.94-1.06)	0.99	0.99
genus..Ruminococcusgnavusgroup.id.14376.summary.txt.gz	LP	Inverse variance weighted	6	0.0180298	0.034255	0.598652	1.02 (0.95-1.09)	0.6	0.99
genus..Ruminococcustorquesgroup.id.14377.summary.txt.gz	LP	Inverse variance weighted	6	0.00906231	0.0208399	0.663668	1.01 (0.97-1.05)	0.66	0.99
genus.Actinomyces.id.423.summary.txt.gz	LP	Inverse variance weighted	6	0.0177375	0.031177	0.569404	1.02 (0.96-1.08)	0.57	0.99
genus.Adlercreutzia.id.812.summary.txt.gz	LP	Inverse variance weighted	6	-0.00571004	0.0297458	0.847773	0.99 (0.94-1.05)	0.85	0.99
genus.Akkermansia.id.4037.summary.txt.gz	LP	Inverse variance weighted	6	-0.00750843	0.0329894	0.819956	0.99 (0.93-1.06)	0.82	0.99
genus.Alistipes.id.968.summary.txt.gz	LP	Inverse variance weighted	6	-0.010332	0.0206542	0.616909	0.99 (0.95-1.03)	0.62	0.99
genus.Allisonella.id.2174.summary.txt.gz	LP	Inverse variance weighted	5	0.112664	0.0511095	0.0274993	1.12 (1.01-1.24)	0.027	0.505286
genus.Alloprevotella.id.961.summary.txt.gz	LP	Inverse variance weighted	4	-0.196519	0.0814891	0.0158829	0.82 (0.70-0.96)	0.016	0.505286
genus.Anaerofilum.id.2053.summary.txt.gz	LP	Inverse variance weighted	6	0.087508	0.0379218	0.021022	1.09 (1.01-1.18)	0.021	0.505286
genus.Anaerostipes.id.1991.summary.txt.gz	LP	Inverse variance weighted	6	-0.00299811	0.0210891	0.88695	1.00 (0.96-1.04)	0.89	0.99
genus.Anaerotruncus.id.2054.summary.txt.gz	LP	Inverse variance weighted	6	-0.0255094	0.0256498	0.319967	0.97 (0.93-1.03)	0.32	0.935714
genus.Bacteroides.id.918.summary.txt.gz	LP	Inverse variance weighted	6	-0.0406638	0.0202822	0.0449739	0.96 (0.92-1.00)	0.045	0.595455
genus.Barnesiella.id.944.summary.txt.gz	LP	Inverse variance weighted	6	-0.0149335	0.0228552	0.513501	0.99 (0.94-1.03)	0.51	0.99
genus.Bifidobacterium.id.436.summary.txt.gz	LP	Inverse variance weighted	6	0.000759966	0.033929	0.98213	1.00 (0.94-1.07)	0.98	0.99
genus.Bilophila.id.3170.summary.txt.gz	LP	Inverse variance weighted	6	0.0178605	0.0241354	0.459292	1.02 (0.97-1.07)	0.46	0.99
genus.Blautia.id.1992.summary.txt.gz	LP	Inverse variance weighted	6	0.0176084	0.0202877	0.385431	1.02 (0.98-1.06)	0.39	0.9825
genus.Butyricicoccus.id.2055.summary.txt.gz	LP	Inverse variance weighted	6	0.0198178	0.0208739	0.342414	1.02 (0.98-1.06)	0.34	0.935714
genus.Butyricimonas.id.945.summary.txt.gz	LP	Inverse variance weighted	6	-0.00274181	0.0264492	0.917436	1.00 (0.95-1.05)	0.92	0.99
genus.Butyrivibrio.id.1993.summary.txt.gz	LP	Inverse variance weighted	6	-0.0292027	0.0461079	0.526501	0.97 (0.89-1.06)	0.53	0.99
genus.CandidatusSoleaferrea.id.11350.summary.txt.gz	LP	Inverse variance weighted	6	0.0177689	0.0345942	0.607505	1.02 (0.95-1.09)	0.61	0.99
genus.Catenibacterium.id.2153.summary.txt.gz	LP	Inverse variance weighted	5	-0.0324891	0.0819638	0.691822	0.97 (0.82-1.14)	0.69	0.99
genus.ChristensenellaceaeR.7group.id.11283.summary.txt.gz	LP	Inverse variance weighted	6	-0.00288371	0.0213852	0.892734	1.00 (0.96-1.04)	0.89	0.99
genus.Clostridiumsensustricto1.id.1873.summary.txt.gz	LP	Inverse variance weighted	6	0.0250013	0.0230115	0.277272	1.03 (0.98-1.07)	0.28	0.935714
genus.Collinsella.id.815.summary.txt.gz	LP	Inverse variance weighted	6	0.011363	0.0227763	0.617852	1.01 (0.97-1.06)	0.62	0.99
genus.Coprobacter.id.949.summary.txt.gz	LP	Inverse variance weighted	6	0.0224343	0.0330886	0.497766	1.02 (0.96-1.09)	0.5	0.99
genus.Coprococcus1.id.11301.summary.txt.gz	LP	Inverse variance weighted	6	-0.00147101	0.0211443	0.944536	1.00 (0.96-1.04)	0.94	0.99
genus.Coprococcus2.id.11302.summary.txt.gz	LP	Inverse variance weighted	6	-0.0123633	0.0255388	0.628317	0.99 (0.94-1.04)	0.63	0.99
genus.Coprococcus3.id.11303.summary.txt.gz	LP	Inverse variance weighted	6	0.0271039	0.0223066	0.224343	1.03 (0.98-1.07)	0.22	0.935714
genus.DefluviitaleaceaeUCG011.id.11287.summary.txt.gz	LP	Inverse variance weighted	6	-0.0203364	0.0298846	0.49619	0.98 (0.92-1.04)	0.5	0.99
genus.Desulfovibrio.id.3173.summary.txt.gz	LP	Inverse variance weighted	6	-0.0388208	0.0283669	0.171149	0.96 (0.91-1.02)	0.17	0.935714
genus.Dialister.id.2183.summary.txt.gz	LP	Inverse variance weighted	6	0.0188317	0.0287895	0.513037	1.02 (0.96-1.08)	0.51	0.99
genus.Dorea.id.1997.summary.txt.gz	LP	Inverse variance weighted	6	-0.000533644	0.025036	0.982994	1.00 (0.95-1.05)	0.98	0.99
genus.Eggerthella.id.819.summary.txt.gz	LP	Inverse variance weighted	6	0.0372553	0.0378201	0.324591	1.04 (0.96-1.12)	0.32	0.935714
genus.Eisenbergiella.id.11304.summary.txt.gz	LP	Inverse variance weighted	6	-0.0250735	0.0415762	0.546459	0.98 (0.90-1.06)	0.55	0.99
genus.Enterorhabdus.id.820.summary.txt.gz	LP	Inverse variance weighted	6	-0.0313767	0.0319884	0.326653	0.97 (0.91-1.03)	0.33	0.935714
genus.Erysipelatoclostridium.id.11381.summary.txt.gz	LP	Inverse variance weighted	6	-0.0113273	0.0328284	0.730059	0.99 (0.93-1.05)	0.73	0.99
genus.ErysipelotrichaceaeUCG003.id.11384.summary.txt.gz	LP	Inverse variance weighted	6	0.0236322	0.0224163	0.291774	1.02 (0.98-1.07)	0.29	0.935714
genus.Escherichia.Shigella.id.3504.summary.txt.gz	LP	Inverse variance weighted	6	-0.0329576	0.0412025	0.423773	0.97 (0.89-1.05)	0.42	0.99
genus.Faecalibacterium.id.2057.summary.txt.gz	LP	Inverse variance weighted	6	0.0226777	0.023913	0.342955	1.02 (0.98-1.07)	0.34	0.935714
genus.FamilyXIIIAD3011group.id.11293.summary.txt.gz	LP	Inverse variance weighted	6	-0.0507475	0.0228847	0.0265867	0.95 (0.91-0.99)	0.027	0.505286
genus.FamilyXIIIUCG001.id.11294.summary.txt.gz	LP	Inverse variance weighted	6	0.00535138	0.0240331	0.823794	1.01 (0.96-1.05)	0.82	0.99
genus.Flavonifractor.id.2059.summary.txt.gz	LP	Inverse variance weighted	6	0.0164375	0.0263744	0.533129	1.02 (0.97-1.07)	0.53	0.99
genus.Fusicatenibacter.id.11305.summary.txt.gz	LP	Inverse variance weighted	6	0.0116886	0.0207709	0.573613	1.01 (0.97-1.05)	0.57	0.99
genus.Gordonibacter.id.821.summary.txt.gz	LP	Inverse variance weighted	6	0.0361419	0.0474215	0.445976	1.04 (0.94-1.14)	0.45	0.99
genus.Haemophilus.id.3698.summary.txt.gz	LP	Inverse variance weighted	6	-0.000542507	0.0295414	0.985348	1.00 (0.94-1.06)	0.99	0.99
genus.Holdemanella.id.11393.summary.txt.gz	LP	Inverse variance weighted	6	-0.0330258	0.031133	0.288782	0.97 (0.91-1.03)	0.29	0.935714
genus.Holdemania.id.2157.summary.txt.gz	LP	Inverse variance weighted	6	0.0424839	0.0348746	0.223152	1.04 (0.97-1.12)	0.22	0.935714
genus.Howardella.id.2000.summary.txt.gz	LP	Inverse variance weighted	6	-0.00947568	0.0444437	0.831166	0.99 (0.91-1.08)	0.83	0.99
genus.Hungatella.id.11306.summary.txt.gz	LP	Inverse variance weighted	6	0.0395629	0.0422843	0.349458	1.04 (0.96-1.13)	0.35	0.935714
genus.Intestinibacter.id.11345.summary.txt.gz	LP	Inverse variance weighted	6	0.0268469	0.0245325	0.273806	1.03 (0.98-1.08)	0.27	0.935714
genus.Intestinimonas.id.2062.summary.txt.gz	LP	Inverse variance weighted	6	-0.0300654	0.024868	0.226663	0.97 (0.92-1.02)	0.23	0.935714
genus.Lachnoclostridium.id.11308.summary.txt.gz	LP	Inverse variance weighted	6	0.054154	0.020485	0.00820293	1.06 (1.01-1.10)	0.0082	0.505286
genus.Lachnospira.id.2004.summary.txt.gz	LP	Inverse variance weighted	6	0.029329	0.0213605	0.169736	1.03 (0.99-1.07)	0.17	0.935714
genus.LachnospiraceaeFCS020group.id.11314.summary.txt.gz	LP	Inverse variance weighted	6	0.00938806	0.0411023	0.81933	1.01 (0.93-1.09)	0.82	0.99
genus.LachnospiraceaeNC2004group.id.11316.summary.txt.gz	LP	Inverse variance weighted	6	-0.00897608	0.034713	0.79596	0.99 (0.93-1.06)	0.8	0.99
genus.LachnospiraceaeND3007group.id.11317.summary.txt.gz	LP	Inverse variance weighted	6	0.0219992	0.0234036	0.347221	1.02 (0.98-1.07)	0.35	0.935714
genus.LachnospiraceaeNK4A136group.id.11319.summary.txt.gz	LP	Inverse variance weighted	6	0.0149445	0.0293913	0.611127	1.02 (0.96-1.08)	0.61	0.99
genus.LachnospiraceaeUCG001.id.11321.summary.txt.gz	LP	Inverse variance weighted	6	0.0257051	0.0328183	0.433477	1.03 (0.96-1.09)	0.43	0.99
genus.LachnospiraceaeUCG004.id.11324.summary.txt.gz	LP	Inverse variance weighted	6	0.00130066	0.0243362	0.957377	1.00 (0.95-1.05)	0.96	0.99
genus.LachnospiraceaeUCG008.id.11328.summary.txt.gz	LP	Inverse variance weighted	6	0.0631023	0.0360927	0.080405	1.07 (0.99-1.14)	0.08	0.806154
genus.LachnospiraceaeUCG010.id.11330.summary.txt.gz	LP	Inverse variance weighted	6	0.00182617	0.0271164	0.946307	1.00 (0.95-1.06)	0.95	0.99
genus.Lactobacillus.id.1837.summary.txt.gz	LP	Inverse variance weighted	6	-0.0161468	0.032865	0.62321	0.98 (0.92-1.05)	0.62	0.99
genus.Lactococcus.id.1851.summary.txt.gz	LP	Inverse variance weighted	6	0.0138547	0.0481922	0.773739	1.01 (0.92-1.11)	0.77	0.99
genus.Marvinbryantia.id.2005.summary.txt.gz	LP	Inverse variance weighted	6	0.0242336	0.0248019	0.328525	1.02 (0.98-1.08)	0.33	0.935714
genus.Methanobrevibacter.id.123.summary.txt.gz	LP	Inverse variance weighted	6	-0.00975113	0.0458602	0.831618	0.99 (0.91-1.08)	0.83	0.99
genus.Odoribacter.id.952.summary.txt.gz	LP	Inverse variance weighted	6	-0.00337295	0.0225412	0.881053	1.00 (0.95-1.04)	0.88	0.99
genus.Olsenella.id.822.summary.txt.gz	LP	Inverse variance weighted	6	-0.0224762	0.0439763	0.609281	0.98 (0.90-1.07)	0.61	0.99
genus.Oscillibacter.id.2063.summary.txt.gz	LP	Inverse variance weighted	6	-0.0111016	0.0299221	0.710624	0.99 (0.93-1.05)	0.71	0.99
genus.Oscillospira.id.2064.summary.txt.gz	LP	Inverse variance weighted	6	-0.00748588	0.0311411	0.810031	0.99 (0.93-1.06)	0.81	0.99
genus.Oxalobacter.id.2978.summary.txt.gz	LP	Inverse variance weighted	6	-0.018434	0.039767	0.642971	0.98 (0.91-1.06)	0.64	0.99
genus.Parabacteroides.id.954.summary.txt.gz	LP	Inverse variance weighted	6	-0.0243181	0.0208576	0.243651	0.98 (0.94-1.02)	0.24	0.935714
genus.Paraprevotella.id.962.summary.txt.gz	LP	Inverse variance weighted	6	-0.0110649	0.0333921	0.74037	0.99 (0.93-1.06)	0.74	0.99
genus.Parasutterella.id.2892.summary.txt.gz	LP	Inverse variance weighted	6	0.00463495	0.0274594	0.86596	1.00 (0.95-1.06)	0.87	0.99
genus.Peptococcus.id.2037.summary.txt.gz	LP	Inverse variance weighted	6	-0.035762	0.036029	0.320909	0.96 (0.90-1.04)	0.32	0.935714
genus.Phascolarctobacterium.id.2168.summary.txt.gz	LP	Inverse variance weighted	6	-0.0268665	0.0261174	0.30363	0.97 (0.92-1.02)	0.3	0.935714
genus.Prevotella7.id.11182.summary.txt.gz	LP	Inverse variance weighted	6	-0.0242033	0.05658	0.668817	0.98 (0.87-1.09)	0.67	0.99
genus.Prevotella9.id.11183.summary.txt.gz	LP	Inverse variance weighted	6	-0.052701	0.027371	0.0541755	0.95 (0.90-1.00)	0.05	0.595455
genus.RikenellaceaeRC9gutgroup.id.11191.summary.txt.gz	LP	Inverse variance weighted	6	-0.0683231	0.0479054	0.153809	0.93 (0.85-1.03)	0.15	0.935714
genus.Romboutsia.id.11347.summary.txt.gz	LP	Inverse variance weighted	6	-0.0243825	0.0229737	0.288544	0.98 (0.93-1.02)	0.29	0.935714
genus.Roseburia.id.2012.summary.txt.gz	LP	Inverse variance weighted	6	0.0201024	0.0234332	0.39097	1.02 (0.97-1.07)	0.39	0.9825
genus.Ruminiclostridium5.id.11355.summary.txt.gz	LP	Inverse variance weighted	6	0.000336131	0.0242256	0.98893	1.00 (0.95-1.05)	0.99	0.99
genus.Ruminiclostridium6.id.11356.summary.txt.gz	LP	Inverse variance weighted	6	-0.00687148	0.023575	0.770689	0.99 (0.95-1.04)	0.77	0.99
genus.Ruminiclostridium9.id.11357.summary.txt.gz	LP	Inverse variance weighted	6	-0.0443989	0.0229648	0.0531938	0.96 (0.91-1.00)	0.05	0.595455
genus.RuminococcaceaeNK4A214group.id.11358.summary.txt.gz	LP	Inverse variance weighted	6	-0.0205449	0.0221074	0.352721	0.98 (0.94-1.02)	0.35	0.935714
genus.RuminococcaceaeUCG002.id.11360.summary.txt.gz	LP	Inverse variance weighted	6	-0.036041	0.0209479	0.0853409	0.96 (0.93-1.01)	0.09	0.842143
genus.RuminococcaceaeUCG003.id.11361.summary.txt.gz	LP	Inverse variance weighted	6	-0.0459895	0.0254997	0.0713041	0.96 (0.91-1.00)	0.07	0.764167
genus.RuminococcaceaeUCG004.id.11362.summary.txt.gz	LP	Inverse variance weighted	6	-0.0665013	0.0278191	0.016826	0.94 (0.89-0.99)	0.017	0.505286
genus.RuminococcaceaeUCG005.id.11363.summary.txt.gz	LP	Inverse variance weighted	6	-0.00939503	0.0215235	0.662474	0.99 (0.95-1.03)	0.66	0.99
genus.RuminococcaceaeUCG009.id.11366.summary.txt.gz	LP	Inverse variance weighted	6	-0.00368767	0.0418021	0.929704	1.00 (0.92-1.08)	0.93	0.99
genus.RuminococcaceaeUCG010.id.11367.summary.txt.gz	LP	Inverse variance weighted	6	-0.00100966	0.0240389	0.966498	1.00 (0.95-1.05)	0.97	0.99
genus.RuminococcaceaeUCG011.id.11368.summary.txt.gz	LP	Inverse variance weighted	6	0.0409225	0.0443738	0.356413	1.04 (0.95-1.14)	0.36	0.9432
genus.RuminococcaceaeUCG013.id.11370.summary.txt.gz	LP	Inverse variance weighted	6	-0.0120327	0.0210835	0.568191	0.99 (0.95-1.03)	0.57	0.99
genus.RuminococcaceaeUCG014.id.11371.summary.txt.gz	LP	Inverse variance weighted	6	0.00765269	0.0227502	0.736585	1.01 (0.96-1.05)	0.74	0.99
genus.Ruminococcus1.id.11373.summary.txt.gz	LP	Inverse variance weighted	6	0.0364489	0.0259199	0.159661	1.04 (0.99-1.09)	0.16	0.935714
genus.Ruminococcus2.id.11374.summary.txt.gz	LP	Inverse variance weighted	6	0.0280895	0.0220824	0.203362	1.03 (0.98-1.07)	0.2	0.935714
genus.Sellimonas.id.14369.summary.txt.gz	LP	Inverse variance weighted	6	0.017845	0.0664997	0.788432	1.02 (0.89-1.16)	0.79	0.99
genus.Senegalimassilia.id.11160.summary.txt.gz	LP	Inverse variance weighted	6	0.0415294	0.0325723	0.202312	1.04 (0.98-1.11)	0.2	0.935714
genus.Slackia.id.825.summary.txt.gz	LP	Inverse variance weighted	6	-0.00506494	0.0378878	0.893654	0.99 (0.92-1.07)	0.89	0.99
genus.Streptococcus.id.1853.summary.txt.gz	LP	Inverse variance weighted	6	0.0190195	0.028583	0.505786	1.02 (0.96-1.08)	0.51	0.99
genus.Subdoligranulum.id.2070.summary.txt.gz	LP	Inverse variance weighted	6	0.0065751	0.0210408	0.754666	1.01 (0.97-1.05)	0.75	0.99
genus.Sutterella.id.2896.summary.txt.gz	LP	Inverse variance weighted	6	-0.0384066	0.0240171	0.10979	0.96 (0.92-1.01)	0.11	0.935714
genus.Terrisporobacter.id.11348.summary.txt.gz	LP	Inverse variance weighted	6	-0.0343838	0.0333883	0.303095	0.97 (0.90-1.03)	0.3	0.935714
genus.Turicibacter.id.2162.summary.txt.gz	LP	Inverse variance weighted	6	-0.0187559	0.0297832	0.52886	0.98 (0.93-1.04)	0.53	0.99
genus.Tyzzerella3.id.11335.summary.txt.gz	LP	Inverse variance weighted	6	0.0551381	0.0374465	0.140899	1.06 (0.98-1.14)	0.14	0.935714
genus.unknowngenus.id.1000000073.summary.txt.gz	LP	Inverse variance weighted	6	-0.0354864	0.0318773	0.265614	0.97 (0.91-1.03)	0.27	0.935714
genus.unknowngenus.id.1000001215.summary.txt.gz	LP	Inverse variance weighted	6	-0.0393594	0.035697	0.270203	0.96 (0.90-1.03)	0.27	0.935714
genus.unknowngenus.id.1000005472.summary.txt.gz	LP	Inverse variance weighted	6	0.010933	0.0268499	0.683869	1.01 (0.96-1.07)	0.68	0.99
genus.unknowngenus.id.1000005479.summary.txt.gz	LP	Inverse variance weighted	6	-0.0178182	0.0307433	0.562199	0.98 (0.92-1.04)	0.56	0.99
genus.unknowngenus.id.1000006162.summary.txt.gz	LP	Inverse variance weighted	6	0.00704867	0.0380439	0.853011	1.01 (0.93-1.09)	0.85	0.99
genus.unknowngenus.id.1868.summary.txt.gz	LP	Inverse variance weighted	6	-0.0214265	0.0383259	0.57612	0.98 (0.91-1.06)	0.58	0.99
genus.unknowngenus.id.2001.summary.txt.gz	LP	Inverse variance weighted	6	0.017418	0.038328	0.649508	1.02 (0.94-1.10)	0.65	0.99
genus.unknowngenus.id.2041.summary.txt.gz	LP	Inverse variance weighted	6	0.0913499	0.030405	0.00266069	1.10 (1.03-1.16)	0.0027	0.3537
genus.unknowngenus.id.2071.summary.txt.gz	LP	Inverse variance weighted	6	-0.0252204	0.0242624	0.29858	0.98 (0.93-1.02)	0.3	0.935714
genus.unknowngenus.id.2755.summary.txt.gz	LP	Inverse variance weighted	6	0.018241	0.0356781	0.609164	1.02 (0.95-1.09)	0.61	0.99
genus.unknowngenus.id.826.summary.txt.gz	LP	Inverse variance weighted	6	-0.0205292	0.0325249	0.52792	0.98 (0.92-1.04)	0.53	0.99
genus.unknowngenus.id.959.summary.txt.gz	LP	Inverse variance weighted	6	-0.00856424	0.0398949	0.830024	0.99 (0.92-1.07)	0.83	0.99
genus.Veillonella.id.2198.summary.txt.gz	LP	Inverse variance weighted	6	0.00873121	0.0285213	0.759506	1.01 (0.95-1.07)	0.76	0.99
genus.Victivallis.id.2256.summary.txt.gz	LP	Inverse variance weighted	5	-0.0211744	0.0510835	0.678504	0.98 (0.89-1.08)	0.68	0.99
genus..Clostridiuminnocuumgroup.id.14397.summary.txt.gz	LP	MR Egger	6	-0.0499746	0.0907504	0.61116	0.95 (0.80-1.14)	0.61	0.99
genus..Eubacteriumbrachygroup.id.11296.summary.txt.gz	LP	MR Egger	6	-0.0688956	0.092229	0.496578	0.93 (0.78-1.12)	0.5	0.99
genus..Eubacteriumcoprostanoligenesgroup.id.11375.summary.txt.gz	LP	MR Egger	6	0.0223214	0.0511828	0.685261	1.02 (0.92-1.13)	0.69	0.99
genus..Eubacteriumeligensgroup.id.14372.summary.txt.gz	LP	MR Egger	6	0.0818291	0.0499936	0.177015	1.09 (0.98-1.20)	0.18	0.99
genus..Eubacteriumfissicatenagroup.id.14373.summary.txt.gz	LP	MR Egger	6	0.00420485	0.0950113	0.966821	1.00 (0.83-1.21)	0.97	0.99
genus..Eubacteriumhalliigroup.id.11338.summary.txt.gz	LP	MR Egger	6	-0.0307121	0.0458196	0.539389	0.97 (0.89-1.06)	0.54	0.99
genus..Eubacteriumnodatumgroup.id.11297.summary.txt.gz	LP	MR Egger	6	-0.130306	0.123097	0.349489	0.88 (0.69-1.12)	0.35	0.99
genus..Eubacteriumoxidoreducensgroup.id.11339.summary.txt.gz	LP	MR Egger	6	-0.0373003	0.103767	0.737423	0.96 (0.79-1.18)	0.74	0.99
genus..Eubacteriumrectalegroup.id.14374.summary.txt.gz	LP	MR Egger	6	-0.00432502	0.0447383	0.927635	1.00 (0.91-1.09)	0.93	0.99
genus..Eubacteriumruminantiumgroup.id.11340.summary.txt.gz	LP	MR Egger	6	-0.0182209	0.0673375	0.800094	0.98 (0.86-1.12)	0.8	0.99
genus..Eubacteriumventriosumgroup.id.11341.summary.txt.gz	LP	MR Egger	6	0.0120759	0.0474444	0.811637	1.01 (0.92-1.11)	0.81	0.99
genus..Eubacteriumxylanophilumgroup.id.14375.summary.txt.gz	LP	MR Egger	6	0.0719997	0.054655	0.258114	1.07 (0.97-1.20)	0.26	0.99
genus..Ruminococcusgauvreauiigroup.id.11342.summary.txt.gz	LP	MR Egger	6	-0.016278	0.0757256	0.840313	0.98 (0.85-1.14)	0.84	0.99
genus..Ruminococcusgnavusgroup.id.14376.summary.txt.gz	LP	MR Egger	6	0.012023	0.0736949	0.878315	1.01 (0.88-1.17)	0.88	0.99
genus..Ruminococcustorquesgroup.id.14377.summary.txt.gz	LP	MR Egger	6	-0.0226373	0.0467799	0.653749	0.98 (0.89-1.07)	0.65	0.99
genus.Actinomyces.id.423.summary.txt.gz	LP	MR Egger	6	-0.0340233	0.0667134	0.636909	0.97 (0.85-1.10)	0.64	0.99
genus.Adlercreutzia.id.812.summary.txt.gz	LP	MR Egger	6	-0.0579791	0.0637854	0.41478	0.94 (0.83-1.07)	0.41	0.99
genus.Akkermansia.id.4037.summary.txt.gz	LP	MR Egger	6	-0.0642138	0.0724586	0.425568	0.94 (0.81-1.08)	0.43	0.99
genus.Alistipes.id.968.summary.txt.gz	LP	MR Egger	6	0.0230547	0.0443735	0.630796	1.02 (0.94-1.12)	0.63	0.99
genus.Allisonella.id.2174.summary.txt.gz	LP	MR Egger	5	0.0867371	0.10708	0.477217	1.09 (0.88-1.35)	0.48	0.99
genus.Alloprevotella.id.961.summary.txt.gz	LP	MR Egger	4	-0.259561	0.943026	0.808959	0.77 (0.12-4.90)	0.81	0.99
genus.Anaerofilum.id.2053.summary.txt.gz	LP	MR Egger	6	0.14423	0.08101	0.149616	1.16 (0.99-1.35)	0.15	0.99
genus.Anaerostipes.id.1991.summary.txt.gz	LP	MR Egger	6	-0.0857193	0.0453486	0.131716	0.92 (0.84-1.00)	0.13	0.99
genus.Anaerotruncus.id.2054.summary.txt.gz	LP	MR Egger	6	0.0463967	0.0463035	0.373038	1.05 (0.96-1.15)	0.37	0.99
genus.Bacteroides.id.918.summary.txt.gz	LP	MR Egger	6	0.00201059	0.043626	0.96545	1.00 (0.92-1.09)	0.97	0.99
genus.Barnesiella.id.944.summary.txt.gz	LP	MR Egger	6	-0.00860913	0.0490283	0.869143	0.99 (0.90-1.09)	0.87	0.99
genus.Bifidobacterium.id.436.summary.txt.gz	LP	MR Egger	6	-0.0785505	0.0682804	0.314071	0.92 (0.81-1.06)	0.31	0.99
genus.Bilophila.id.3170.summary.txt.gz	LP	MR Egger	6	0.0607896	0.0519065	0.306548	1.06 (0.96-1.18)	0.31	0.99
genus.Blautia.id.1992.summary.txt.gz	LP	MR Egger	6	0.0104594	0.0436358	0.822346	1.01 (0.93-1.10)	0.82	0.99
genus.Butyricicoccus.id.2055.summary.txt.gz	LP	MR Egger	6	0.0151014	0.0448208	0.753108	1.02 (0.93-1.11)	0.75	0.99
genus.Butyricimonas.id.945.summary.txt.gz	LP	MR Egger	6	0.0154332	0.0626079	0.817424	1.02 (0.90-1.15)	0.82	0.99
genus.Butyrivibrio.id.1993.summary.txt.gz	LP	MR Egger	6	0.00668002	0.0988608	0.949371	1.01 (0.83-1.22)	0.95	0.99
genus.CandidatusSoleaferrea.id.11350.summary.txt.gz	LP	MR Egger	6	0.0189981	0.0741313	0.810378	1.02 (0.88-1.18)	0.81	0.99
genus.Catenibacterium.id.2153.summary.txt.gz	LP	MR Egger	5	0.0717651	0.186967	0.726687	1.07 (0.74-1.55)	0.73	0.99
genus.ChristensenellaceaeR.7group.id.11283.summary.txt.gz	LP	MR Egger	6	-0.0133921	0.0459423	0.785162	0.99 (0.90-1.08)	0.79	0.99
genus.Clostridiumsensustricto1.id.1873.summary.txt.gz	LP	MR Egger	6	0.000605507	0.049366	0.990801	1.00 (0.91-1.10)	0.99	0.99
genus.Collinsella.id.815.summary.txt.gz	LP	MR Egger	6	-0.0333657	0.0489908	0.533219	0.97 (0.88-1.06)	0.53	0.99
genus.Coprobacter.id.949.summary.txt.gz	LP	MR Egger	6	0.104512	0.0708851	0.214394	1.11 (0.97-1.28)	0.21	0.99
genus.Coprococcus1.id.11301.summary.txt.gz	LP	MR Egger	6	0.0218284	0.0454306	0.655984	1.02 (0.93-1.12)	0.66	0.99
genus.Coprococcus2.id.11302.summary.txt.gz	LP	MR Egger	6	-0.00262021	0.0548067	0.964161	1.00 (0.90-1.11)	0.96	0.99
genus.Coprococcus3.id.11303.summary.txt.gz	LP	MR Egger	6	0.00300549	0.0518344	0.956543	1.00 (0.91-1.11)	0.96	0.99
genus.DefluviitaleaceaeUCG011.id.11287.summary.txt.gz	LP	MR Egger	6	-0.0138719	0.0639338	0.838847	0.99 (0.87-1.12)	0.84	0.99
genus.Desulfovibrio.id.3173.summary.txt.gz	LP	MR Egger	6	-0.104364	0.0608631	0.161543	0.90 (0.80-1.02)	0.16	0.99
genus.Dialister.id.2183.summary.txt.gz	LP	MR Egger	6	0.0978012	0.0536704	0.142503	1.10 (0.99-1.23)	0.14	0.99
genus.Dorea.id.1997.summary.txt.gz	LP	MR Egger	6	0.00462146	0.060112	0.94241	1.00 (0.89-1.13)	0.94	0.99
genus.Eggerthella.id.819.summary.txt.gz	LP	MR Egger	6	-0.0342324	0.0811748	0.694912	0.97 (0.82-1.13)	0.69	0.99
genus.Eisenbergiella.id.11304.summary.txt.gz	LP	MR Egger	6	0.00838161	0.0979577	0.935925	1.01 (0.83-1.22)	0.94	0.99
genus.Enterorhabdus.id.820.summary.txt.gz	LP	MR Egger	6	-0.0701375	0.0734143	0.393494	0.93 (0.81-1.08)	0.39	0.99
genus.Erysipelatoclostridium.id.11381.summary.txt.gz	LP	MR Egger	6	-0.0542496	0.0748904	0.50893	0.95 (0.82-1.10)	0.51	0.99
genus.ErysipelotrichaceaeUCG003.id.11384.summary.txt.gz	LP	MR Egger	6	0.0443388	0.0481324	0.409085	1.05 (0.95-1.15)	0.41	0.99
genus.Escherichia.Shigella.id.3504.summary.txt.gz	LP	MR Egger	6	0.0738522	0.0782847	0.398903	1.08 (0.92-1.26)	0.4	0.99
genus.Faecalibacterium.id.2057.summary.txt.gz	LP	MR Egger	6	0.0789647	0.0479101	0.17466	1.08 (0.99-1.19)	0.17	0.99
genus.FamilyXIIIAD3011group.id.11293.summary.txt.gz	LP	MR Egger	6	-0.0373076	0.0523267	0.515248	0.96 (0.87-1.07)	0.52	0.99
genus.FamilyXIIIUCG001.id.11294.summary.txt.gz	LP	MR Egger	6	-0.00188893	0.0514106	0.972451	1.00 (0.90-1.10)	0.97	0.99
genus.Flavonifractor.id.2059.summary.txt.gz	LP	MR Egger	6	-0.0363136	0.0567017	0.556738	0.96 (0.86-1.08)	0.56	0.99
genus.Fusicatenibacter.id.11305.summary.txt.gz	LP	MR Egger	6	0.0217486	0.0446462	0.651654	1.02 (0.94-1.12)	0.65	0.99
genus.Gordonibacter.id.821.summary.txt.gz	LP	MR Egger	6	-0.0552408	0.101394	0.614832	0.95 (0.78-1.15)	0.61	0.99
genus.Haemophilus.id.3698.summary.txt.gz	LP	MR Egger	6	0.0310676	0.0687704	0.674855	1.03 (0.90-1.18)	0.67	0.99
genus.Holdemanella.id.11393.summary.txt.gz	LP	MR Egger	6	0.03803	0.0668	0.599591	1.04 (0.91-1.18)	0.6	0.99
genus.Holdemania.id.2157.summary.txt.gz	LP	MR Egger	6	0.0441484	0.0834188	0.624649	1.05 (0.89-1.23)	0.62	0.99
genus.Howardella.id.2000.summary.txt.gz	LP	MR Egger	6	0.0566913	0.0953864	0.584274	1.06 (0.88-1.28)	0.58	0.99
genus.Hungatella.id.11306.summary.txt.gz	LP	MR Egger	6	0.088121	0.0910336	0.387858	1.09 (0.91-1.31)	0.39	0.99
genus.Intestinibacter.id.11345.summary.txt.gz	LP	MR Egger	6	0.0186011	0.0525975	0.741453	1.02 (0.92-1.13)	0.74	0.99
genus.Intestinimonas.id.2062.summary.txt.gz	LP	MR Egger	6	0.0190841	0.0534101	0.738912	1.02 (0.92-1.13)	0.74	0.99
genus.Lachnoclostridium.id.11308.summary.txt.gz	LP	MR Egger	6	0.0731451	0.0440522	0.172168	1.08 (0.99-1.17)	0.17	0.99
genus.Lachnospira.id.2004.summary.txt.gz	LP	MR Egger	6	0.0625302	0.0459358	0.245072	1.06 (0.97-1.16)	0.25	0.99
genus.LachnospiraceaeFCS020group.id.11314.summary.txt.gz	LP	MR Egger	6	-0.00461385	0.0981928	0.964775	1.00 (0.82-1.21)	0.96	0.99
genus.LachnospiraceaeNC2004group.id.11316.summary.txt.gz	LP	MR Egger	6	-0.0163002	0.0747309	0.838013	0.98 (0.85-1.14)	0.84	0.99
genus.LachnospiraceaeND3007group.id.11317.summary.txt.gz	LP	MR Egger	6	0.0695515	0.0494158	0.232041	1.07 (0.97-1.18)	0.23	0.99
genus.LachnospiraceaeNK4A136group.id.11319.summary.txt.gz	LP	MR Egger	6	0.126885	0.0448383	0.0473534	1.14 (1.04-1.24)	0.047	0.99
genus.LachnospiraceaeUCG001.id.11321.summary.txt.gz	LP	MR Egger	6	0.0836576	0.0716124	0.307604	1.09 (0.94-1.25)	0.31	0.99
genus.LachnospiraceaeUCG004.id.11324.summary.txt.gz	LP	MR Egger	6	0.0712739	0.0492681	0.221538	1.07 (0.98-1.18)	0.22	0.99
genus.LachnospiraceaeUCG008.id.11328.summary.txt.gz	LP	MR Egger	6	0.0392381	0.0854144	0.669815	1.04 (0.88-1.23)	0.67	0.99
genus.LachnospiraceaeUCG010.id.11330.summary.txt.gz	LP	MR Egger	6	0.061197	0.0558102	0.334434	1.06 (0.95-1.19)	0.33	0.99
genus.Lactobacillus.id.1837.summary.txt.gz	LP	MR Egger	6	-0.0242052	0.0704623	0.748503	0.98 (0.85-1.12)	0.75	0.99
genus.Lactococcus.id.1851.summary.txt.gz	LP	MR Egger	6	0.00338757	0.115506	0.978008	1.00 (0.80-1.26)	0.98	0.99
genus.Marvinbryantia.id.2005.summary.txt.gz	LP	MR Egger	6	-0.00250342	0.0531136	0.964666	1.00 (0.90-1.11)	0.96	0.99
genus.Methanobrevibacter.id.123.summary.txt.gz	LP	MR Egger	6	0.0311317	0.106607	0.784788	1.03 (0.84-1.27)	0.78	0.99
genus.Odoribacter.id.952.summary.txt.gz	LP	MR Egger	6	0.0466537	0.0483757	0.389456	1.05 (0.95-1.15)	0.39	0.99
genus.Olsenella.id.822.summary.txt.gz	LP	MR Egger	6	0.0589946	0.0939364	0.564059	1.06 (0.88-1.28)	0.56	0.99
genus.Oscillibacter.id.2063.summary.txt.gz	LP	MR Egger	6	-0.0113731	0.0716993	0.881653	0.99 (0.86-1.14)	0.88	0.99
genus.Oscillospira.id.2064.summary.txt.gz	LP	MR Egger	6	0.0105246	0.0739514	0.89371	1.01 (0.87-1.17)	0.89	0.99
genus.Oxalobacter.id.2978.summary.txt.gz	LP	MR Egger	6	-0.0823664	0.0851056	0.387942	0.92 (0.78-1.09)	0.39	0.99
genus.Parabacteroides.id.954.summary.txt.gz	LP	MR Egger	6	-0.019012	0.0448572	0.693485	0.98 (0.90-1.07)	0.69	0.99
genus.Paraprevotella.id.962.summary.txt.gz	LP	MR Egger	6	0.0766995	0.0705884	0.338321	1.08 (0.94-1.24)	0.34	0.99
genus.Parasutterella.id.2892.summary.txt.gz	LP	MR Egger	6	-0.00917607	0.0655393	0.89542	0.99 (0.87-1.13)	0.9	0.99
genus.Peptococcus.id.2037.summary.txt.gz	LP	MR Egger	6	0.0323701	0.0770562	0.696007	1.03 (0.89-1.20)	0.7	0.99
genus.Phascolarctobacterium.id.2168.summary.txt.gz	LP	MR Egger	6	0.0148721	0.0562173	0.804431	1.01 (0.91-1.13)	0.8	0.99
genus.Prevotella7.id.11182.summary.txt.gz	LP	MR Egger	6	0.134045	0.102436	0.260798	1.14 (0.94-1.40)	0.26	0.99
genus.Prevotella9.id.11183.summary.txt.gz	LP	MR Egger	6	-0.102499	0.0590091	0.157388	0.90 (0.80-1.01)	0.16	0.99
genus.RikenellaceaeRC9gutgroup.id.11191.summary.txt.gz	LP	MR Egger	6	-0.0214759	0.11146	0.856598	0.98 (0.79-1.22)	0.86	0.99
genus.Romboutsia.id.11347.summary.txt.gz	LP	MR Egger	6	-0.0414297	0.0493363	0.448313	0.96 (0.87-1.06)	0.45	0.99
genus.Roseburia.id.2012.summary.txt.gz	LP	MR Egger	6	0.0425396	0.0548804	0.481534	1.04 (0.94-1.16)	0.48	0.99
genus.Ruminiclostridium5.id.11355.summary.txt.gz	LP	MR Egger	6	-0.0366726	0.054279	0.536321	0.96 (0.87-1.07)	0.54	0.99
genus.Ruminiclostridium6.id.11356.summary.txt.gz	LP	MR Egger	6	-0.0105246	0.0506049	0.845408	0.99 (0.90-1.09)	0.85	0.99
genus.Ruminiclostridium9.id.11357.summary.txt.gz	LP	MR Egger	6	-0.0524419	0.0549762	0.39415	0.95 (0.85-1.06)	0.39	0.99
genus.RuminococcaceaeNK4A214group.id.11358.summary.txt.gz	LP	MR Egger	6	-0.0175247	0.0474667	0.730692	0.98 (0.90-1.08)	0.73	0.99
genus.RuminococcaceaeUCG002.id.11360.summary.txt.gz	LP	MR Egger	6	0.0269402	0.0450207	0.581812	1.03 (0.94-1.12)	0.58	0.99
genus.RuminococcaceaeUCG003.id.11361.summary.txt.gz	LP	MR Egger	6	0.0573019	0.0491073	0.308082	1.06 (0.96-1.17)	0.31	0.99
genus.RuminococcaceaeUCG004.id.11362.summary.txt.gz	LP	MR Egger	6	-0.0380999	0.0596026	0.557443	0.96 (0.86-1.08)	0.56	0.99
genus.RuminococcaceaeUCG005.id.11363.summary.txt.gz	LP	MR Egger	6	0.0295596	0.0462326	0.557363	1.03 (0.94-1.13)	0.56	0.99
genus.RuminococcaceaeUCG009.id.11366.summary.txt.gz	LP	MR Egger	6	-0.0748134	0.0916433	0.460123	0.93 (0.78-1.11)	0.46	0.99
genus.RuminococcaceaeUCG010.id.11367.summary.txt.gz	LP	MR Egger	6	0.0247884	0.0531921	0.665449	1.03 (0.92-1.14)	0.67	0.99
genus.RuminococcaceaeUCG011.id.11368.summary.txt.gz	LP	MR Egger	6	0.0655783	0.0948532	0.527367	1.07 (0.89-1.29)	0.53	0.99
genus.RuminococcaceaeUCG013.id.11370.summary.txt.gz	LP	MR Egger	6	0.00870158	0.0452488	0.856871	1.01 (0.92-1.10)	0.86	0.99
genus.RuminococcaceaeUCG014.id.11371.summary.txt.gz	LP	MR Egger	6	-0.00839582	0.048814	0.871792	0.99 (0.90-1.09)	0.87	0.99
genus.Ruminococcus1.id.11373.summary.txt.gz	LP	MR Egger	6	0.125403	0.0456508	0.0515334	1.13 (1.04-1.24)	0.05	0.99
genus.Ruminococcus2.id.11374.summary.txt.gz	LP	MR Egger	6	0.0919085	0.0474108	0.124584	1.10 (1.00-1.20)	0.12	0.99
genus.Sellimonas.id.14369.summary.txt.gz	LP	MR Egger	6	-0.0922717	0.146997	0.564247	0.91 (0.68-1.22)	0.56	0.99
genus.Senegalimassilia.id.11160.summary.txt.gz	LP	MR Egger	6	0.0619993	0.0698011	0.424605	1.06 (0.93-1.22)	0.42	0.99
genus.Slackia.id.825.summary.txt.gz	LP	MR Egger	6	-0.0814634	0.0798441	0.365282	0.92 (0.79-1.08)	0.37	0.99
genus.Streptococcus.id.1853.summary.txt.gz	LP	MR Egger	6	0.087479	0.0567195	0.197862	1.09 (0.98-1.22)	0.2	0.99
genus.Subdoligranulum.id.2070.summary.txt.gz	LP	MR Egger	6	0.0300254	0.048815	0.571768	1.03 (0.94-1.13)	0.57	0.99
genus.Sutterella.id.2896.summary.txt.gz	LP	MR Egger	6	-0.00549215	0.054671	0.924814	0.99 (0.89-1.11)	0.92	0.99
genus.Terrisporobacter.id.11348.summary.txt.gz	LP	MR Egger	6	-0.146948	0.0715019	0.109049	0.86 (0.75-0.99)	0.11	0.99
genus.Turicibacter.id.2162.summary.txt.gz	LP	MR Egger	6	-0.125125	0.061466	0.111491	0.88 (0.78-1.00)	0.11	0.99
genus.Tyzzerella3.id.11335.summary.txt.gz	LP	MR Egger	6	0.036773	0.0801658	0.670259	1.04 (0.89-1.21)	0.67	0.99
genus.unknowngenus.id.1000000073.summary.txt.gz	LP	MR Egger	6	-0.0893351	0.0703053	0.272719	0.91 (0.80-1.05)	0.27	0.99
genus.unknowngenus.id.1000001215.summary.txt.gz	LP	MR Egger	6	-0.0324083	0.0765913	0.693957	0.97 (0.83-1.12)	0.69	0.99
genus.unknowngenus.id.1000005472.summary.txt.gz	LP	MR Egger	6	-0.0334489	0.0575492	0.592268	0.97 (0.86-1.08)	0.59	0.99
genus.unknowngenus.id.1000005479.summary.txt.gz	LP	MR Egger	6	0.00422897	0.0660496	0.952021	1.00 (0.88-1.14)	0.95	0.99
genus.unknowngenus.id.1000006162.summary.txt.gz	LP	MR Egger	6	0.00137524	0.0815837	0.987358	1.00 (0.85-1.18)	0.99	0.99
genus.unknowngenus.id.1868.summary.txt.gz	LP	MR Egger	6	0.0765236	0.0731079	0.354308	1.08 (0.94-1.25)	0.35	0.99
genus.unknowngenus.id.2001.summary.txt.gz	LP	MR Egger	6	0.0223242	0.0919814	0.820172	1.02 (0.85-1.22)	0.82	0.99
genus.unknowngenus.id.2041.summary.txt.gz	LP	MR Egger	6	0.0784823	0.0650795	0.294291	1.08 (0.95-1.23)	0.29	0.99
genus.unknowngenus.id.2071.summary.txt.gz	LP	MR Egger	6	-0.0173755	0.0531225	0.760006	0.98 (0.89-1.09)	0.76	0.99
genus.unknowngenus.id.2755.summary.txt.gz	LP	MR Egger	6	0.112025	0.0672006	0.170837	1.12 (0.98-1.28)	0.17	0.99
genus.unknowngenus.id.826.summary.txt.gz	LP	MR Egger	6	-0.0642342	0.0739403	0.434013	0.94 (0.81-1.08)	0.43	0.99
genus.unknowngenus.id.959.summary.txt.gz	LP	MR Egger	6	0.0601071	0.0858453	0.5224	1.06 (0.90-1.26)	0.52	0.99
genus.Veillonella.id.2198.summary.txt.gz	LP	MR Egger	6	0.0280449	0.0613521	0.671313	1.03 (0.91-1.16)	0.67	0.99
genus.Victivallis.id.2256.summary.txt.gz	LP	MR Egger	5	-0.0238453	0.118467	0.853352	0.98 (0.77-1.23)	0.85	0.99
genus..Clostridiuminnocuumgroup.id.14397.summary.txt.gz	LP	Simple mode	6	-0.0137632	0.0840829	0.876389	0.99 (0.84-1.16)	0.88	0.99
genus..Eubacteriumbrachygroup.id.11296.summary.txt.gz	LP	Simple mode	6	-0.0308582	0.0734146	0.691699	0.97 (0.84-1.12)	0.69	0.99
genus..Eubacteriumcoprostanoligenesgroup.id.11375.summary.txt.gz	LP	Simple mode	6	-0.0294088	0.0423518	0.518371	0.97 (0.89-1.06)	0.52	0.99
genus..Eubacteriumeligensgroup.id.14372.summary.txt.gz	LP	Simple mode	6	-0.00283087	0.0555083	0.961301	1.00 (0.89-1.11)	0.96	0.99
genus..Eubacteriumfissicatenagroup.id.14373.summary.txt.gz	LP	Simple mode	6	0.105875	0.0775199	0.230239	1.11 (0.95-1.29)	0.23	0.99
genus..Eubacteriumhalliigroup.id.11338.summary.txt.gz	LP	Simple mode	6	0.0390864	0.0419009	0.393727	1.04 (0.96-1.13)	0.39	0.99
genus..Eubacteriumnodatumgroup.id.11297.summary.txt.gz	LP	Simple mode	6	-0.0815269	0.0952308	0.431049	0.92 (0.76-1.11)	0.43	0.99
genus..Eubacteriumoxidoreducensgroup.id.11339.summary.txt.gz	LP	Simple mode	6	-0.0766042	0.0766269	0.363347	0.93 (0.80-1.08)	0.36	0.99
genus..Eubacteriumrectalegroup.id.14374.summary.txt.gz	LP	Simple mode	6	0.0181273	0.0394824	0.665416	1.02 (0.94-1.10)	0.67	0.99
genus..Eubacteriumruminantiumgroup.id.11340.summary.txt.gz	LP	Simple mode	6	-0.0363839	0.0581784	0.559151	0.96 (0.86-1.08)	0.56	0.99
genus..Eubacteriumventriosumgroup.id.11341.summary.txt.gz	LP	Simple mode	6	0.00117602	0.0378595	0.976421	1.00 (0.93-1.08)	0.98	0.99
genus..Eubacteriumxylanophilumgroup.id.14375.summary.txt.gz	LP	Simple mode	6	0.0278613	0.0541248	0.628659	1.03 (0.92-1.14)	0.63	0.99
genus..Ruminococcusgauvreauiigroup.id.11342.summary.txt.gz	LP	Simple mode	6	-0.00484302	0.0389264	0.905834	1.00 (0.92-1.07)	0.91	0.99
genus..Ruminococcusgnavusgroup.id.14376.summary.txt.gz	LP	Simple mode	6	0.0154393	0.0595549	0.805781	1.02 (0.90-1.14)	0.81	0.99
genus..Ruminococcustorquesgroup.id.14377.summary.txt.gz	LP	Simple mode	6	0.00553159	0.0357666	0.88314	1.01 (0.94-1.08)	0.88	0.99
genus.Actinomyces.id.423.summary.txt.gz	LP	Simple mode	6	0.0711843	0.0645947	0.320653	1.07 (0.95-1.22)	0.32	0.99
genus.Adlercreutzia.id.812.summary.txt.gz	LP	Simple mode	6	0.044381	0.0659335	0.530724	1.05 (0.92-1.19)	0.53	0.99
genus.Akkermansia.id.4037.summary.txt.gz	LP	Simple mode	6	0.0616572	0.0714057	0.427344	1.06 (0.92-1.22)	0.43	0.99
genus.Alistipes.id.968.summary.txt.gz	LP	Simple mode	6	-0.00381948	0.0360054	0.919643	1.00 (0.93-1.07)	0.92	0.99
genus.Allisonella.id.2174.summary.txt.gz	LP	Simple mode	5	0.0543056	0.0886901	0.573431	1.06 (0.89-1.26)	0.57	0.99
genus.Alloprevotella.id.961.summary.txt.gz	LP	Simple mode	4	-0.231722	0.131944	0.177311	0.79 (0.61-1.03)	0.18	0.99
genus.Anaerofilum.id.2053.summary.txt.gz	LP	Simple mode	6	0.118279	0.0724795	0.163631	1.13 (0.98-1.30)	0.16	0.99
genus.Anaerostipes.id.1991.summary.txt.gz	LP	Simple mode	6	0.0151255	0.0509374	0.778449	1.02 (0.92-1.12)	0.78	0.99
genus.Anaerotruncus.id.2054.summary.txt.gz	LP	Simple mode	6	-0.0147305	0.0432688	0.747361	0.99 (0.91-1.07)	0.75	0.99
genus.Bacteroides.id.918.summary.txt.gz	LP	Simple mode	6	-0.021275	0.040008	0.617655	0.98 (0.91-1.06)	0.62	0.99
genus.Barnesiella.id.944.summary.txt.gz	LP	Simple mode	6	0.00224887	0.0391946	0.956467	1.00 (0.93-1.08)	0.96	0.99
genus.Bifidobacterium.id.436.summary.txt.gz	LP	Simple mode	6	-0.0405128	0.0499591	0.454265	0.96 (0.87-1.06)	0.45	0.99
genus.Bilophila.id.3170.summary.txt.gz	LP	Simple mode	6	-0.023014	0.0517108	0.674889	0.98 (0.88-1.08)	0.67	0.99
genus.Blautia.id.1992.summary.txt.gz	LP	Simple mode	6	0.0317828	0.038916	0.451241	1.03 (0.96-1.11)	0.45	0.99
genus.Butyricicoccus.id.2055.summary.txt.gz	LP	Simple mode	6	0.0138496	0.0363807	0.719074	1.01 (0.94-1.09)	0.72	0.99
genus.Butyricimonas.id.945.summary.txt.gz	LP	Simple mode	6	-0.00866385	0.0534296	0.877534	0.99 (0.89-1.10)	0.88	0.99
genus.Butyrivibrio.id.1993.summary.txt.gz	LP	Simple mode	6	-0.0319977	0.0847397	0.721226	0.97 (0.82-1.14)	0.72	0.99
genus.CandidatusSoleaferrea.id.11350.summary.txt.gz	LP	Simple mode	6	0.0127302	0.0644918	0.851294	1.01 (0.89-1.15)	0.85	0.99
genus.Catenibacterium.id.2153.summary.txt.gz	LP	Simple mode	5	-0.163965	0.13746	0.298857	0.85 (0.65-1.11)	0.3	0.99
genus.ChristensenellaceaeR.7group.id.11283.summary.txt.gz	LP	Simple mode	6	-0.00867343	0.0368751	0.823375	0.99 (0.92-1.07)	0.82	0.99
genus.Clostridiumsensustricto1.id.1873.summary.txt.gz	LP	Simple mode	6	0.0480901	0.0458817	0.342575	1.05 (0.96-1.15)	0.34	0.99
genus.Collinsella.id.815.summary.txt.gz	LP	Simple mode	6	0.0206076	0.041351	0.639376	1.02 (0.94-1.11)	0.64	0.99
genus.Coprobacter.id.949.summary.txt.gz	LP	Simple mode	6	0.0579703	0.067077	0.426966	1.06 (0.93-1.21)	0.43	0.99
genus.Coprococcus1.id.11301.summary.txt.gz	LP	Simple mode	6	-0.00194529	0.0394476	0.962579	1.00 (0.92-1.08)	0.96	0.99
genus.Coprococcus2.id.11302.summary.txt.gz	LP	Simple mode	6	0.0188346	0.0495229	0.719328	1.02 (0.92-1.12)	0.72	0.99
genus.Coprococcus3.id.11303.summary.txt.gz	LP	Simple mode	6	0.0710047	0.0454253	0.17879	1.07 (0.98-1.17)	0.18	0.99
genus.DefluviitaleaceaeUCG011.id.11287.summary.txt.gz	LP	Simple mode	6	0.0103667	0.0515014	0.848405	1.01 (0.91-1.12)	0.85	0.99
genus.Desulfovibrio.id.3173.summary.txt.gz	LP	Simple mode	6	-0.0524267	0.0559214	0.391538	0.95 (0.85-1.06)	0.39	0.99
genus.Dialister.id.2183.summary.txt.gz	LP	Simple mode	6	0.0344147	0.0584715	0.58173	1.04 (0.92-1.16)	0.58	0.99
genus.Dorea.id.1997.summary.txt.gz	LP	Simple mode	6	0.00969513	0.0337072	0.785172	1.01 (0.95-1.08)	0.79	0.99
genus.Eggerthella.id.819.summary.txt.gz	LP	Simple mode	6	0.0485255	0.0739115	0.540489	1.05 (0.91-1.21)	0.54	0.99
genus.Eisenbergiella.id.11304.summary.txt.gz	LP	Simple mode	6	-0.0213375	0.0867449	0.815476	0.98 (0.83-1.16)	0.82	0.99
genus.Enterorhabdus.id.820.summary.txt.gz	LP	Simple mode	6	0.0409266	0.0746631	0.607163	1.04 (0.90-1.21)	0.61	0.99
genus.Erysipelatoclostridium.id.11381.summary.txt.gz	LP	Simple mode	6	-0.0765536	0.0660795	0.298979	0.93 (0.81-1.05)	0.3	0.99
genus.ErysipelotrichaceaeUCG003.id.11384.summary.txt.gz	LP	Simple mode	6	-0.0185289	0.0417787	0.675937	0.98 (0.90-1.07)	0.68	0.99
genus.Escherichia.Shigella.id.3504.summary.txt.gz	LP	Simple mode	6	-0.00256879	0.0467554	0.958313	1.00 (0.91-1.09)	0.96	0.99
genus.Faecalibacterium.id.2057.summary.txt.gz	LP	Simple mode	6	0.041395	0.0397483	0.345391	1.04 (0.96-1.13)	0.35	0.99
genus.FamilyXIIIAD3011group.id.11293.summary.txt.gz	LP	Simple mode	6	-0.00226317	0.0464371	0.963016	1.00 (0.91-1.09)	0.96	0.99
genus.FamilyXIIIUCG001.id.11294.summary.txt.gz	LP	Simple mode	6	-0.0006794	0.0445251	0.988416	1.00 (0.92-1.09)	0.99	0.99
genus.Flavonifractor.id.2059.summary.txt.gz	LP	Simple mode	6	-0.00457947	0.0473164	0.926658	1.00 (0.91-1.09)	0.93	0.99
genus.Fusicatenibacter.id.11305.summary.txt.gz	LP	Simple mode	6	-0.0247203	0.0411394	0.574112	0.98 (0.90-1.06)	0.57	0.99
genus.Gordonibacter.id.821.summary.txt.gz	LP	Simple mode	6	0.0320312	0.111004	0.784499	1.03 (0.83-1.28)	0.78	0.99
genus.Haemophilus.id.3698.summary.txt.gz	LP	Simple mode	6	-0.0920574	0.0690266	0.239842	0.91 (0.80-1.04)	0.24	0.99
genus.Holdemanella.id.11393.summary.txt.gz	LP	Simple mode	6	-0.0360913	0.0573107	0.556512	0.96 (0.86-1.08)	0.56	0.99
genus.Holdemania.id.2157.summary.txt.gz	LP	Simple mode	6	0.0143941	0.0649515	0.833381	1.01 (0.89-1.15)	0.83	0.99
genus.Howardella.id.2000.summary.txt.gz	LP	Simple mode	6	-0.060878	0.0927132	0.540435	0.94 (0.78-1.13)	0.54	0.99
genus.Hungatella.id.11306.summary.txt.gz	LP	Simple mode	6	0.0997916	0.0700202	0.213423	1.10 (0.96-1.27)	0.21	0.99
genus.Intestinibacter.id.11345.summary.txt.gz	LP	Simple mode	6	0.0499445	0.0449942	0.317501	1.05 (0.96-1.15)	0.32	0.99
genus.Intestinimonas.id.2062.summary.txt.gz	LP	Simple mode	6	-0.0365371	0.0494986	0.493593	0.96 (0.87-1.06)	0.49	0.99
genus.Lachnoclostridium.id.11308.summary.txt.gz	LP	Simple mode	6	0.0685782	0.0458785	0.195209	1.07 (0.98-1.17)	0.2	0.99
genus.Lachnospira.id.2004.summary.txt.gz	LP	Simple mode	6	0.0369047	0.0489431	0.484804	1.04 (0.94-1.14)	0.48	0.99
genus.LachnospiraceaeFCS020group.id.11314.summary.txt.gz	LP	Simple mode	6	0.00587737	0.0427095	0.895917	1.01 (0.93-1.09)	0.9	0.99
genus.LachnospiraceaeNC2004group.id.11316.summary.txt.gz	LP	Simple mode	6	0.023649	0.0651197	0.731332	1.02 (0.90-1.16)	0.73	0.99
genus.LachnospiraceaeND3007group.id.11317.summary.txt.gz	LP	Simple mode	6	-0.0489997	0.053401	0.400935	0.95 (0.86-1.06)	0.4	0.99
genus.LachnospiraceaeNK4A136group.id.11319.summary.txt.gz	LP	Simple mode	6	-0.0857419	0.0656872	0.248624	0.92 (0.81-1.04)	0.25	0.99
genus.LachnospiraceaeUCG001.id.11321.summary.txt.gz	LP	Simple mode	6	0.0573657	0.0599975	0.382915	1.06 (0.94-1.19)	0.38	0.99
genus.LachnospiraceaeUCG004.id.11324.summary.txt.gz	LP	Simple mode	6	-0.0672715	0.0526056	0.257106	0.93 (0.84-1.04)	0.26	0.99
genus.LachnospiraceaeUCG008.id.11328.summary.txt.gz	LP	Simple mode	6	0.0739502	0.0733034	0.359358	1.08 (0.93-1.24)	0.36	0.99
genus.LachnospiraceaeUCG010.id.11330.summary.txt.gz	LP	Simple mode	6	0.028998	0.0590648	0.644248	1.03 (0.92-1.16)	0.64	0.99
genus.Lactobacillus.id.1837.summary.txt.gz	LP	Simple mode	6	-0.0374299	0.0612391	0.567778	0.96 (0.85-1.09)	0.57	0.99
genus.Lactococcus.id.1851.summary.txt.gz	LP	Simple mode	6	-0.00229152	0.0848108	0.97949	1.00 (0.84-1.18)	0.98	0.99
genus.Marvinbryantia.id.2005.summary.txt.gz	LP	Simple mode	6	0.0267775	0.0507337	0.620209	1.03 (0.93-1.13)	0.62	0.99
genus.Methanobrevibacter.id.123.summary.txt.gz	LP	Simple mode	6	-0.0188237	0.0932104	0.847916	0.98 (0.82-1.18)	0.85	0.99
genus.Odoribacter.id.952.summary.txt.gz	LP	Simple mode	6	0.0212273	0.044471	0.653263	1.02 (0.94-1.11)	0.65	0.99
genus.Olsenella.id.822.summary.txt.gz	LP	Simple mode	6	0.00873347	0.0835185	0.920783	1.01 (0.86-1.19)	0.92	0.99
genus.Oscillibacter.id.2063.summary.txt.gz	LP	Simple mode	6	0.0615739	0.0608259	0.357847	1.06 (0.94-1.20)	0.36	0.99
genus.Oscillospira.id.2064.summary.txt.gz	LP	Simple mode	6	-0.0543305	0.0554548	0.372216	0.95 (0.85-1.06)	0.37	0.99
genus.Oxalobacter.id.2978.summary.txt.gz	LP	Simple mode	6	-0.0524151	0.0704764	0.490493	0.95 (0.83-1.09)	0.49	0.99
genus.Parabacteroides.id.954.summary.txt.gz	LP	Simple mode	6	-0.0132001	0.0396869	0.752923	0.99 (0.91-1.07)	0.75	0.99
genus.Paraprevotella.id.962.summary.txt.gz	LP	Simple mode	6	-0.0435464	0.0746484	0.584976	0.96 (0.83-1.11)	0.58	0.99
genus.Parasutterella.id.2892.summary.txt.gz	LP	Simple mode	6	0.017946	0.0517753	0.742992	1.02 (0.92-1.13)	0.74	0.99
genus.Peptococcus.id.2037.summary.txt.gz	LP	Simple mode	6	-0.0866396	0.0727874	0.287352	0.92 (0.80-1.06)	0.29	0.99
genus.Phascolarctobacterium.id.2168.summary.txt.gz	LP	Simple mode	6	-0.0453832	0.0483509	0.391018	0.96 (0.87-1.05)	0.39	0.99
genus.Prevotella7.id.11182.summary.txt.gz	LP	Simple mode	6	-0.00195341	0.116388	0.987258	1.00 (0.79-1.25)	0.99	0.99
genus.Prevotella9.id.11183.summary.txt.gz	LP	Simple mode	6	-0.0546566	0.0543896	0.361066	0.95 (0.85-1.05)	0.36	0.99
genus.RikenellaceaeRC9gutgroup.id.11191.summary.txt.gz	LP	Simple mode	6	-0.151174	0.114207	0.242896	0.86 (0.69-1.08)	0.24	0.99
genus.Romboutsia.id.11347.summary.txt.gz	LP	Simple mode	6	0.0114401	0.0435058	0.803077	1.01 (0.93-1.10)	0.8	0.99
genus.Roseburia.id.2012.summary.txt.gz	LP	Simple mode	6	0.0416475	0.0448411	0.395632	1.04 (0.95-1.14)	0.4	0.99
genus.Ruminiclostridium5.id.11355.summary.txt.gz	LP	Simple mode	6	-0.00171375	0.0444983	0.970769	1.00 (0.91-1.09)	0.97	0.99
genus.Ruminiclostridium6.id.11356.summary.txt.gz	LP	Simple mode	6	0.00708539	0.0466243	0.885154	1.01 (0.92-1.10)	0.89	0.99
genus.Ruminiclostridium9.id.11357.summary.txt.gz	LP	Simple mode	6	-0.0167009	0.0373377	0.673375	0.98 (0.91-1.06)	0.67	0.99
genus.RuminococcaceaeNK4A214group.id.11358.summary.txt.gz	LP	Simple mode	6	-0.0282297	0.0369432	0.479274	0.97 (0.90-1.05)	0.48	0.99
genus.RuminococcaceaeUCG002.id.11360.summary.txt.gz	LP	Simple mode	6	-0.0890183	0.0498481	0.13419	0.91 (0.83-1.01)	0.13	0.99
genus.RuminococcaceaeUCG003.id.11361.summary.txt.gz	LP	Simple mode	6	-0.118594	0.063501	0.120788	0.89 (0.78-1.01)	0.12	0.99
genus.RuminococcaceaeUCG004.id.11362.summary.txt.gz	LP	Simple mode	6	-0.0531975	0.0507524	0.342557	0.95 (0.86-1.05)	0.34	0.99
genus.RuminococcaceaeUCG005.id.11363.summary.txt.gz	LP	Simple mode	6	-0.0100241	0.0417663	0.819856	0.99 (0.91-1.07)	0.82	0.99
genus.RuminococcaceaeUCG009.id.11366.summary.txt.gz	LP	Simple mode	6	-0.00298165	0.0663047	0.965873	1.00 (0.88-1.14)	0.97	0.99
genus.RuminococcaceaeUCG010.id.11367.summary.txt.gz	LP	Simple mode	6	-0.0187002	0.0434763	0.685014	0.98 (0.90-1.07)	0.69	0.99
genus.RuminococcaceaeUCG011.id.11368.summary.txt.gz	LP	Simple mode	6	-0.0472352	0.0903811	0.623559	0.95 (0.80-1.14)	0.62	0.99
genus.RuminococcaceaeUCG013.id.11370.summary.txt.gz	LP	Simple mode	6	0.0036865	0.0410708	0.931963	1.00 (0.93-1.09)	0.93	0.99
genus.RuminococcaceaeUCG014.id.11371.summary.txt.gz	LP	Simple mode	6	0.0490749	0.048998	0.362528	1.05 (0.95-1.16)	0.36	0.99
genus.Ruminococcus1.id.11373.summary.txt.gz	LP	Simple mode	6	-0.011055	0.0543194	0.846753	0.99 (0.89-1.10)	0.85	0.99
genus.Ruminococcus2.id.11374.summary.txt.gz	LP	Simple mode	6	0.00461338	0.0461219	0.924211	1.00 (0.92-1.10)	0.92	0.99
genus.Sellimonas.id.14369.summary.txt.gz	LP	Simple mode	6	0.187991	0.145359	0.252435	1.21 (0.91-1.60)	0.25	0.99
genus.Senegalimassilia.id.11160.summary.txt.gz	LP	Simple mode	6	0.0634524	0.0620441	0.353358	1.07 (0.94-1.20)	0.35	0.99
genus.Slackia.id.825.summary.txt.gz	LP	Simple mode	6	-0.0378737	0.0619482	0.567676	0.96 (0.85-1.09)	0.57	0.99
genus.Streptococcus.id.1853.summary.txt.gz	LP	Simple mode	6	-0.0322828	0.0655937	0.64345	0.97 (0.85-1.10)	0.64	0.99
genus.Subdoligranulum.id.2070.summary.txt.gz	LP	Simple mode	6	0.0178385	0.0421812	0.689939	1.02 (0.94-1.11)	0.69	0.99
genus.Sutterella.id.2896.summary.txt.gz	LP	Simple mode	6	-0.0210278	0.0528751	0.707271	0.98 (0.88-1.09)	0.71	0.99
genus.Terrisporobacter.id.11348.summary.txt.gz	LP	Simple mode	6	0.0396718	0.0757219	0.622723	1.04 (0.90-1.21)	0.62	0.99
genus.Turicibacter.id.2162.summary.txt.gz	LP	Simple mode	6	0.020749	0.0719175	0.784533	1.02 (0.89-1.18)	0.78	0.99
genus.Tyzzerella3.id.11335.summary.txt.gz	LP	Simple mode	6	0.0945687	0.0689908	0.228786	1.10 (0.96-1.26)	0.23	0.99
genus.unknowngenus.id.1000000073.summary.txt.gz	LP	Simple mode	6	-0.0656494	0.0666738	0.37002	0.94 (0.82-1.07)	0.37	0.99
genus.unknowngenus.id.1000001215.summary.txt.gz	LP	Simple mode	6	-0.0637619	0.0611997	0.345206	0.94 (0.83-1.06)	0.35	0.99
genus.unknowngenus.id.1000005472.summary.txt.gz	LP	Simple mode	6	-0.0127782	0.0493844	0.806143	0.99 (0.90-1.09)	0.81	0.99
genus.unknowngenus.id.1000005479.summary.txt.gz	LP	Simple mode	6	-0.0509066	0.0539763	0.388919	0.95 (0.85-1.06)	0.39	0.99
genus.unknowngenus.id.1000006162.summary.txt.gz	LP	Simple mode	6	0.0513514	0.0704384	0.498687	1.05 (0.92-1.21)	0.5	0.99
genus.unknowngenus.id.1868.summary.txt.gz	LP	Simple mode	6	0.0200104	0.0635635	0.76562	1.02 (0.90-1.16)	0.77	0.99
genus.unknowngenus.id.2001.summary.txt.gz	LP	Simple mode	6	-0.0420679	0.0644315	0.54264	0.96 (0.85-1.09)	0.54	0.99
genus.unknowngenus.id.2041.summary.txt.gz	LP	Simple mode	6	0.0822519	0.0512413	0.169359	1.09 (0.98-1.20)	0.17	0.99
genus.unknowngenus.id.2071.summary.txt.gz	LP	Simple mode	6	0.00871424	0.0458865	0.85685	1.01 (0.92-1.10)	0.86	0.99
genus.unknowngenus.id.2755.summary.txt.gz	LP	Simple mode	6	0.0337805	0.0798251	0.689747	1.03 (0.88-1.21)	0.69	0.99
genus.unknowngenus.id.826.summary.txt.gz	LP	Simple mode	6	0.0125044	0.0610387	0.84576	1.01 (0.90-1.14)	0.85	0.99
genus.unknowngenus.id.959.summary.txt.gz	LP	Simple mode	6	-0.00854636	0.0721472	0.910317	0.99 (0.86-1.14)	0.91	0.99
genus.Veillonella.id.2198.summary.txt.gz	LP	Simple mode	6	-0.0477397	0.0540432	0.417484	0.95 (0.86-1.06)	0.42	0.99
genus.Victivallis.id.2256.summary.txt.gz	LP	Simple mode	5	0.0239593	0.096903	0.816887	1.02 (0.85-1.24)	0.82	0.99
genus..Clostridiuminnocuumgroup.id.14397.summary.txt.gz	LP	Weighted median	6	-0.0245635	0.0504822	0.626558	0.98 (0.88-1.08)	0.63	0.955656
genus..Eubacteriumbrachygroup.id.11296.summary.txt.gz	LP	Weighted median	6	-0.0361091	0.0516079	0.484126	0.96 (0.87-1.07)	0.48	0.955656
genus..Eubacteriumcoprostanoligenesgroup.id.11375.summary.txt.gz	LP	Weighted median	6	-0.0190925	0.026245	0.466936	0.98 (0.93-1.03)	0.47	0.955656
genus..Eubacteriumeligensgroup.id.14372.summary.txt.gz	LP	Weighted median	6	0.0102605	0.0290041	0.723519	1.01 (0.95-1.07)	0.72	0.955656
genus..Eubacteriumfissicatenagroup.id.14373.summary.txt.gz	LP	Weighted median	6	0.0305053	0.0535154	0.568659	1.03 (0.93-1.14)	0.57	0.955656
genus..Eubacteriumhalliigroup.id.11338.summary.txt.gz	LP	Weighted median	6	0.000399811	0.0260544	0.987757	1.00 (0.95-1.05)	0.99	0.997615
genus..Eubacteriumnodatumgroup.id.11297.summary.txt.gz	LP	Weighted median	6	-0.0921191	0.0584575	0.115065	0.91 (0.81-1.02)	0.12	0.955656
genus..Eubacteriumoxidoreducensgroup.id.11339.summary.txt.gz	LP	Weighted median	6	-0.05711	0.0468703	0.223046	0.94 (0.86-1.04)	0.22	0.955656
genus..Eubacteriumrectalegroup.id.14374.summary.txt.gz	LP	Weighted median	6	0.0151455	0.0257952	0.557107	1.02 (0.97-1.07)	0.56	0.955656
genus..Eubacteriumruminantiumgroup.id.11340.summary.txt.gz	LP	Weighted median	6	-0.035774	0.0392325	0.36185	0.96 (0.89-1.04)	0.36	0.955656
genus..Eubacteriumventriosumgroup.id.11341.summary.txt.gz	LP	Weighted median	6	0.00450963	0.0262328	0.86351	1.00 (0.95-1.06)	0.86	0.955656
genus..Eubacteriumxylanophilumgroup.id.14375.summary.txt.gz	LP	Weighted median	6	0.00745781	0.030199	0.804943	1.01 (0.95-1.07)	0.8	0.955656
genus..Ruminococcusgauvreauiigroup.id.11342.summary.txt.gz	LP	Weighted median	6	-0.00738167	0.0291914	0.800367	0.99 (0.94-1.05)	0.8	0.955656
genus..Ruminococcusgnavusgroup.id.14376.summary.txt.gz	LP	Weighted median	6	0.0196841	0.0412515	0.633238	1.02 (0.94-1.11)	0.63	0.955656
genus..Ruminococcustorquesgroup.id.14377.summary.txt.gz	LP	Weighted median	6	0.00445813	0.0255032	0.861231	1.00 (0.96-1.06)	0.86	0.955656
genus.Actinomyces.id.423.summary.txt.gz	LP	Weighted median	6	0.00596919	0.0377566	0.87438	1.01 (0.93-1.08)	0.87	0.955656
genus.Adlercreutzia.id.812.summary.txt.gz	LP	Weighted median	6	-0.0293034	0.0360533	0.416344	0.97 (0.90-1.04)	0.42	0.955656
genus.Akkermansia.id.4037.summary.txt.gz	LP	Weighted median	6	-0.0216521	0.0327648	0.508719	0.98 (0.92-1.04)	0.51	0.955656
genus.Alistipes.id.968.summary.txt.gz	LP	Weighted median	6	0.00147771	0.0255	0.953789	1.00 (0.95-1.05)	0.95	0.972266
genus.Allisonella.id.2174.summary.txt.gz	LP	Weighted median	5	0.0871365	0.0634817	0.169869	1.09 (0.96-1.24)	0.17	0.955656
genus.Alloprevotella.id.961.summary.txt.gz	LP	Weighted median	4	-0.2117	0.100101	0.0344408	0.81 (0.67-0.98)	0.034	0.729857
genus.Anaerofilum.id.2053.summary.txt.gz	LP	Weighted median	6	0.118317	0.0481095	0.0139197	1.13 (1.02-1.24)	0.014	0.729857
genus.Anaerostipes.id.1991.summary.txt.gz	LP	Weighted median	6	-0.00987519	0.0263173	0.707485	0.99 (0.94-1.04)	0.71	0.955656
genus.Anaerotruncus.id.2054.summary.txt.gz	LP	Weighted median	6	0.00484698	0.0265278	0.855023	1.00 (0.95-1.06)	0.86	0.955656
genus.Bacteroides.id.918.summary.txt.gz	LP	Weighted median	6	-0.0192701	0.0250128	0.441057	0.98 (0.93-1.03)	0.44	0.955656
genus.Barnesiella.id.944.summary.txt.gz	LP	Weighted median	6	-0.0058674	0.0277681	0.832653	0.99 (0.94-1.05)	0.83	0.955656
genus.Bifidobacterium.id.436.summary.txt.gz	LP	Weighted median	6	-0.0143595	0.0290923	0.621601	0.99 (0.93-1.04)	0.62	0.955656
genus.Bilophila.id.3170.summary.txt.gz	LP	Weighted median	6	0.0378509	0.0294546	0.198771	1.04 (0.98-1.10)	0.2	0.955656
genus.Blautia.id.1992.summary.txt.gz	LP	Weighted median	6	0.0258446	0.0248802	0.298916	1.03 (0.98-1.08)	0.3	0.955656
genus.Butyricicoccus.id.2055.summary.txt.gz	LP	Weighted median	6	0.0157965	0.0256692	0.5383	1.02 (0.97-1.07)	0.54	0.955656
genus.Butyricimonas.id.945.summary.txt.gz	LP	Weighted median	6	0.00838812	0.0322291	0.794659	1.01 (0.95-1.07)	0.79	0.955656
genus.Butyrivibrio.id.1993.summary.txt.gz	LP	Weighted median	6	-0.0446644	0.0565678	0.429778	0.96 (0.86-1.07)	0.43	0.955656
genus.CandidatusSoleaferrea.id.11350.summary.txt.gz	LP	Weighted median	6	0.0104503	0.0420932	0.80393	1.01 (0.93-1.10)	0.8	0.955656
genus.Catenibacterium.id.2153.summary.txt.gz	LP	Weighted median	5	-0.0314541	0.063486	0.620283	0.97 (0.86-1.10)	0.62	0.955656
genus.ChristensenellaceaeR.7group.id.11283.summary.txt.gz	LP	Weighted median	6	-0.00875128	0.0257621	0.734086	0.99 (0.94-1.04)	0.73	0.955656
genus.Clostridiumsensustricto1.id.1873.summary.txt.gz	LP	Weighted median	6	0.0278062	0.0286557	0.331869	1.03 (0.97-1.09)	0.33	0.955656
genus.Collinsella.id.815.summary.txt.gz	LP	Weighted median	6	0.00498826	0.0273478	0.855268	1.01 (0.95-1.06)	0.86	0.955656
genus.Coprobacter.id.949.summary.txt.gz	LP	Weighted median	6	0.0400491	0.0400993	0.317916	1.04 (0.96-1.13)	0.32	0.955656
genus.Coprococcus1.id.11301.summary.txt.gz	LP	Weighted median	6	-0.00525918	0.0257495	0.838163	0.99 (0.95-1.05)	0.84	0.955656
genus.Coprococcus2.id.11302.summary.txt.gz	LP	Weighted median	6	-0.0167946	0.0318346	0.597807	0.98 (0.92-1.05)	0.6	0.955656
genus.Coprococcus3.id.11303.summary.txt.gz	LP	Weighted median	6	0.0211282	0.0268965	0.432139	1.02 (0.97-1.08)	0.43	0.955656
genus.DefluviitaleaceaeUCG011.id.11287.summary.txt.gz	LP	Weighted median	6	-0.0134984	0.0359261	0.70712	0.99 (0.92-1.06)	0.71	0.955656
genus.Desulfovibrio.id.3173.summary.txt.gz	LP	Weighted median	6	-0.0549296	0.0354448	0.121208	0.95 (0.88-1.01)	0.12	0.955656
genus.Dialister.id.2183.summary.txt.gz	LP	Weighted median	6	0.0420857	0.0315149	0.181738	1.04 (0.98-1.11)	0.18	0.955656
genus.Dorea.id.1997.summary.txt.gz	LP	Weighted median	6	0.00791446	0.025075	0.752282	1.01 (0.96-1.06)	0.75	0.955656
genus.Eggerthella.id.819.summary.txt.gz	LP	Weighted median	6	0.0217999	0.0459934	0.635515	1.02 (0.93-1.12)	0.64	0.955656
genus.Eisenbergiella.id.11304.summary.txt.gz	LP	Weighted median	6	0.0115901	0.0454466	0.798703	1.01 (0.93-1.11)	0.8	0.955656
genus.Enterorhabdus.id.820.summary.txt.gz	LP	Weighted median	6	-0.0343354	0.0391436	0.380397	0.97 (0.89-1.04)	0.38	0.955656
genus.Erysipelatoclostridium.id.11381.summary.txt.gz	LP	Weighted median	6	-0.0190234	0.0343074	0.579239	0.98 (0.92-1.05)	0.58	0.955656
genus.ErysipelotrichaceaeUCG003.id.11384.summary.txt.gz	LP	Weighted median	6	0.0273174	0.027287	0.31677	1.03 (0.97-1.08)	0.32	0.955656
genus.Escherichia.Shigella.id.3504.summary.txt.gz	LP	Weighted median	6	-0.0006132	0.0314555	0.984447	1.00 (0.94-1.06)	0.98	0.995194
genus.Faecalibacterium.id.2057.summary.txt.gz	LP	Weighted median	6	0.0447658	0.0254633	0.0787388	1.05 (0.99-1.10)	0.08	0.906923
genus.FamilyXIIIAD3011group.id.11293.summary.txt.gz	LP	Weighted median	6	-0.0455375	0.0288325	0.114249	0.96 (0.90-1.01)	0.11	0.955656
genus.FamilyXIIIUCG001.id.11294.summary.txt.gz	LP	Weighted median	6	0.0039231	0.0294902	0.894169	1.00 (0.95-1.06)	0.89	0.955656
genus.Flavonifractor.id.2059.summary.txt.gz	LP	Weighted median	6	0.00338208	0.0318027	0.915308	1.00 (0.94-1.07)	0.92	0.971935
genus.Fusicatenibacter.id.11305.summary.txt.gz	LP	Weighted median	6	0.0133705	0.0250257	0.593155	1.01 (0.96-1.06)	0.59	0.955656
genus.Gordonibacter.id.821.summary.txt.gz	LP	Weighted median	6	0.00666243	0.0553358	0.904166	1.01 (0.90-1.12)	0.9	0.958537
genus.Haemophilus.id.3698.summary.txt.gz	LP	Weighted median	6	0.0152777	0.0358934	0.670369	1.02 (0.95-1.09)	0.67	0.955656
genus.Holdemanella.id.11393.summary.txt.gz	LP	Weighted median	6	-0.018826	0.0376137	0.616716	0.98 (0.91-1.06)	0.62	0.955656
genus.Holdemania.id.2157.summary.txt.gz	LP	Weighted median	6	0.0645086	0.0359828	0.0730109	1.07 (0.99-1.14)	0.07	0.906923
genus.Howardella.id.2000.summary.txt.gz	LP	Weighted median	6	0.0190407	0.0532656	0.720742	1.02 (0.92-1.13)	0.72	0.955656
genus.Hungatella.id.11306.summary.txt.gz	LP	Weighted median	6	0.0692361	0.0525195	0.187405	1.07 (0.97-1.19)	0.19	0.955656
genus.Intestinibacter.id.11345.summary.txt.gz	LP	Weighted median	6	0.0337777	0.0302325	0.26388	1.03 (0.97-1.10)	0.26	0.955656
genus.Intestinimonas.id.2062.summary.txt.gz	LP	Weighted median	6	-0.0282261	0.0297617	0.342923	0.97 (0.92-1.03)	0.34	0.955656
genus.Lachnoclostridium.id.11308.summary.txt.gz	LP	Weighted median	6	0.069462	0.0263582	0.00840594	1.07 (1.02-1.13)	0.0084	0.729857
genus.Lachnospira.id.2004.summary.txt.gz	LP	Weighted median	6	0.0584601	0.0267297	0.0287366	1.06 (1.01-1.12)	0.029	0.729857
genus.LachnospiraceaeFCS020group.id.11314.summary.txt.gz	LP	Weighted median	6	0.0111818	0.0290015	0.699824	1.01 (0.96-1.07)	0.7	0.955656
genus.LachnospiraceaeNC2004group.id.11316.summary.txt.gz	LP	Weighted median	6	-0.0121913	0.0431462	0.777516	0.99 (0.91-1.08)	0.78	0.955656
genus.LachnospiraceaeND3007group.id.11317.summary.txt.gz	LP	Weighted median	6	0.0288739	0.0279966	0.302383	1.03 (0.97-1.09)	0.3	0.955656
genus.LachnospiraceaeNK4A136group.id.11319.summary.txt.gz	LP	Weighted median	6	0.0464157	0.02703	0.0859441	1.05 (0.99-1.10)	0.09	0.906923
genus.LachnospiraceaeUCG001.id.11321.summary.txt.gz	LP	Weighted median	6	0.0471751	0.0341566	0.167236	1.05 (0.98-1.12)	0.17	0.955656
genus.LachnospiraceaeUCG004.id.11324.summary.txt.gz	LP	Weighted median	6	0.0146114	0.0289847	0.614186	1.01 (0.96-1.07)	0.61	0.955656
genus.LachnospiraceaeUCG008.id.11328.summary.txt.gz	LP	Weighted median	6	0.0439708	0.0406094	0.278909	1.04 (0.97-1.13)	0.28	0.955656
genus.LachnospiraceaeUCG010.id.11330.summary.txt.gz	LP	Weighted median	6	0.0290301	0.0300072	0.333326	1.03 (0.97-1.09)	0.33	0.955656
genus.Lactobacillus.id.1837.summary.txt.gz	LP	Weighted median	6	-0.0231074	0.0401684	0.565113	0.98 (0.90-1.06)	0.57	0.955656
genus.Lactococcus.id.1851.summary.txt.gz	LP	Weighted median	6	0.016253	0.052284	0.755907	1.02 (0.92-1.13)	0.76	0.955656
genus.Marvinbryantia.id.2005.summary.txt.gz	LP	Weighted median	6	0.0285971	0.0301389	0.3427	1.03 (0.97-1.09)	0.34	0.955656
genus.Methanobrevibacter.id.123.summary.txt.gz	LP	Weighted median	6	-0.0169056	0.0561129	0.763202	0.98 (0.88-1.10)	0.76	0.955656
genus.Odoribacter.id.952.summary.txt.gz	LP	Weighted median	6	0.00905311	0.0278924	0.745504	1.01 (0.96-1.07)	0.75	0.955656
genus.Olsenella.id.822.summary.txt.gz	LP	Weighted median	6	0.0122273	0.0534805	0.819155	1.01 (0.91-1.12)	0.82	0.955656
genus.Oscillibacter.id.2063.summary.txt.gz	LP	Weighted median	6	-0.00502769	0.0358898	0.888591	0.99 (0.93-1.07)	0.89	0.955656
genus.Oscillospira.id.2064.summary.txt.gz	LP	Weighted median	6	-0.0146685	0.0341246	0.667305	0.99 (0.92-1.05)	0.67	0.955656
genus.Oxalobacter.id.2978.summary.txt.gz	LP	Weighted median	6	-0.0361624	0.0484981	0.455881	0.96 (0.88-1.06)	0.46	0.955656
genus.Parabacteroides.id.954.summary.txt.gz	LP	Weighted median	6	-0.0093452	0.0250627	0.709243	0.99 (0.94-1.04)	0.71	0.955656
genus.Paraprevotella.id.962.summary.txt.gz	LP	Weighted median	6	0.0098148	0.0413021	0.812165	1.01 (0.93-1.10)	0.81	0.955656
genus.Parasutterella.id.2892.summary.txt.gz	LP	Weighted median	6	0.00510522	0.0317624	0.872305	1.01 (0.94-1.07)	0.87	0.955656
genus.Peptococcus.id.2037.summary.txt.gz	LP	Weighted median	6	-0.0152833	0.043081	0.722772	0.98 (0.91-1.07)	0.72	0.955656
genus.Phascolarctobacterium.id.2168.summary.txt.gz	LP	Weighted median	6	-0.0210484	0.0318736	0.509016	0.98 (0.92-1.04)	0.51	0.955656
genus.Prevotella7.id.11182.summary.txt.gz	LP	Weighted median	6	0.0152399	0.0589935	0.79615	1.02 (0.90-1.14)	0.8	0.955656
genus.Prevotella9.id.11183.summary.txt.gz	LP	Weighted median	6	-0.0727894	0.0332543	0.0286063	0.93 (0.87-0.99)	0.029	0.729857
genus.RikenellaceaeRC9gutgroup.id.11191.summary.txt.gz	LP	Weighted median	6	-0.0527446	0.0575666	0.359543	0.95 (0.85-1.06)	0.36	0.955656
genus.Romboutsia.id.11347.summary.txt.gz	LP	Weighted median	6	-0.0161628	0.0283275	0.568292	0.98 (0.93-1.04)	0.57	0.955656
genus.Roseburia.id.2012.summary.txt.gz	LP	Weighted median	6	0.0471484	0.0254084	0.0635073	1.05 (1.00-1.10)	0.06	0.906923
genus.Ruminiclostridium5.id.11355.summary.txt.gz	LP	Weighted median	6	-0.0127295	0.0261673	0.626636	0.99 (0.94-1.04)	0.63	0.955656
genus.Ruminiclostridium6.id.11356.summary.txt.gz	LP	Weighted median	6	-0.0120816	0.0292676	0.679756	0.99 (0.93-1.05)	0.68	0.955656
genus.Ruminiclostridium9.id.11357.summary.txt.gz	LP	Weighted median	6	-0.0348316	0.0261912	0.183552	0.97 (0.92-1.02)	0.18	0.955656
genus.RuminococcaceaeNK4A214group.id.11358.summary.txt.gz	LP	Weighted median	6	-0.0194227	0.0270159	0.472181	0.98 (0.93-1.03)	0.47	0.955656
genus.RuminococcaceaeUCG002.id.11360.summary.txt.gz	LP	Weighted median	6	-0.00954696	0.0255412	0.708563	0.99 (0.94-1.04)	0.71	0.955656
genus.RuminococcaceaeUCG003.id.11361.summary.txt.gz	LP	Weighted median	6	-0.00400491	0.0288716	0.889676	1.00 (0.94-1.05)	0.89	0.955656
genus.RuminococcaceaeUCG004.id.11362.summary.txt.gz	LP	Weighted median	6	-0.0577159	0.0336389	0.0862086	0.94 (0.88-1.01)	0.09	0.906923
genus.RuminococcaceaeUCG005.id.11363.summary.txt.gz	LP	Weighted median	6	0.0015895	0.0260783	0.951398	1.00 (0.95-1.05)	0.95	0.972266
genus.RuminococcaceaeUCG009.id.11366.summary.txt.gz	LP	Weighted median	6	-0.0104137	0.0397629	0.793402	0.99 (0.92-1.07)	0.79	0.955656
genus.RuminococcaceaeUCG010.id.11367.summary.txt.gz	LP	Weighted median	6	-0.0128405	0.0293248	0.661478	0.99 (0.93-1.05)	0.66	0.955656
genus.RuminococcaceaeUCG011.id.11368.summary.txt.gz	LP	Weighted median	6	0.0474591	0.0548457	0.386862	1.05 (0.94-1.17)	0.39	0.955656
genus.RuminococcaceaeUCG013.id.11370.summary.txt.gz	LP	Weighted median	6	0.00457596	0.0259103	0.859816	1.00 (0.95-1.06)	0.86	0.955656
genus.RuminococcaceaeUCG014.id.11371.summary.txt.gz	LP	Weighted median	6	0.0017436	0.0282742	0.950828	1.00 (0.95-1.06)	0.95	0.972266
genus.Ruminococcus1.id.11373.summary.txt.gz	LP	Weighted median	6	0.0363451	0.0272546	0.182354	1.04 (0.98-1.09)	0.18	0.955656
genus.Ruminococcus2.id.11374.summary.txt.gz	LP	Weighted median	6	0.0317681	0.0274961	0.24794	1.03 (0.98-1.09)	0.25	0.955656
genus.Sellimonas.id.14369.summary.txt.gz	LP	Weighted median	6	0.0406529	0.063047	0.519055	1.04 (0.92-1.18)	0.52	0.955656
genus.Senegalimassilia.id.11160.summary.txt.gz	LP	Weighted median	6	0.0421951	0.0404485	0.296865	1.04 (0.96-1.13)	0.3	0.955656
genus.Slackia.id.825.summary.txt.gz	LP	Weighted median	6	-0.0488256	0.0437133	0.264016	0.95 (0.87-1.04)	0.26	0.955656
genus.Streptococcus.id.1853.summary.txt.gz	LP	Weighted median	6	0.0479691	0.0286266	0.0938001	1.05 (0.99-1.11)	0.09	0.906923
genus.Subdoligranulum.id.2070.summary.txt.gz	LP	Weighted median	6	0.017076	0.0258051	0.508144	1.02 (0.97-1.07)	0.51	0.955656
genus.Sutterella.id.2896.summary.txt.gz	LP	Weighted median	6	-0.0146608	0.0294289	0.618359	0.99 (0.93-1.04)	0.62	0.955656
genus.Terrisporobacter.id.11348.summary.txt.gz	LP	Weighted median	6	-0.0610223	0.0414422	0.140895	0.94 (0.87-1.02)	0.14	0.955656
genus.Turicibacter.id.2162.summary.txt.gz	LP	Weighted median	6	-0.0351562	0.0363276	0.333167	0.97 (0.90-1.04)	0.33	0.955656
genus.Tyzzerella3.id.11335.summary.txt.gz	LP	Weighted median	6	0.0659954	0.045581	0.147653	1.07 (0.98-1.17)	0.15	0.955656
genus.unknowngenus.id.1000000073.summary.txt.gz	LP	Weighted median	6	-0.0693774	0.0336523	0.0392465	0.93 (0.87-1.00)	0.039	0.729857
genus.unknowngenus.id.1000001215.summary.txt.gz	LP	Weighted median	6	-0.0354132	0.0427838	0.407827	0.97 (0.89-1.05)	0.41	0.955656
genus.unknowngenus.id.1000005472.summary.txt.gz	LP	Weighted median	6	-0.00671684	0.0325375	0.836452	0.99 (0.93-1.06)	0.84	0.955656
genus.unknowngenus.id.1000005479.summary.txt.gz	LP	Weighted median	6	-0.0138862	0.0370668	0.707939	0.99 (0.92-1.06)	0.71	0.955656
genus.unknowngenus.id.1000006162.summary.txt.gz	LP	Weighted median	6	0.0124821	0.0464275	0.788044	1.01 (0.92-1.11)	0.79	0.955656
genus.unknowngenus.id.1868.summary.txt.gz	LP	Weighted median	6	-0.00315953	0.0343195	0.926649	1.00 (0.93-1.07)	0.93	0.972266
genus.unknowngenus.id.2001.summary.txt.gz	LP	Weighted median	6	0.00886101	0.0338637	0.793578	1.01 (0.94-1.08)	0.79	0.955656
genus.unknowngenus.id.2041.summary.txt.gz	LP	Weighted median	6	0.0882212	0.0370626	0.0172971	1.09 (1.02-1.17)	0.017	0.729857
genus.unknowngenus.id.2071.summary.txt.gz	LP	Weighted median	6	-0.0197131	0.0301411	0.513095	0.98 (0.92-1.04)	0.51	0.955656
genus.unknowngenus.id.2755.summary.txt.gz	LP	Weighted median	6	0.0531297	0.0378808	0.160751	1.05 (0.98-1.14)	0.16	0.955656
genus.unknowngenus.id.826.summary.txt.gz	LP	Weighted median	6	-0.0400979	0.0308202	0.19325	0.96 (0.90-1.02)	0.19	0.955656
genus.unknowngenus.id.959.summary.txt.gz	LP	Weighted median	6	8.29898e-06	0.0488023	0.999864	1.00 (0.91-1.10)	1	1
genus.Veillonella.id.2198.summary.txt.gz	LP	Weighted median	6	0.00757825	0.0356682	0.831744	1.01 (0.94-1.08)	0.83	0.955656
genus.Victivallis.id.2256.summary.txt.gz	LP	Weighted median	5	-0.0128867	0.0619259	0.835152	0.99 (0.87-1.11)	0.84	0.955656
genus..Clostridiuminnocuumgroup.id.14397.summary.txt.gz	LP	Weighted mode	6	-0.0271684	0.0573029	0.655396	0.97 (0.87-1.09)	0.66	0.96416
genus..Eubacteriumbrachygroup.id.11296.summary.txt.gz	LP	Weighted mode	6	-0.0371837	0.0600211	0.562715	0.96 (0.86-1.08)	0.56	0.96416
genus..Eubacteriumcoprostanoligenesgroup.id.11375.summary.txt.gz	LP	Weighted mode	6	-0.0161481	0.0297304	0.610354	0.98 (0.93-1.04)	0.61	0.96416
genus..Eubacteriumeligensgroup.id.14372.summary.txt.gz	LP	Weighted mode	6	0.021057	0.0323575	0.543916	1.02 (0.96-1.09)	0.54	0.96416
genus..Eubacteriumfissicatenagroup.id.14373.summary.txt.gz	LP	Weighted mode	6	0.0258371	0.062001	0.694168	1.03 (0.91-1.16)	0.69	0.96416
genus..Eubacteriumhalliigroup.id.11338.summary.txt.gz	LP	Weighted mode	6	-0.00452002	0.0297779	0.885286	1.00 (0.94-1.06)	0.89	0.96416
genus..Eubacteriumnodatumgroup.id.11297.summary.txt.gz	LP	Weighted mode	6	-0.093022	0.0635372	0.203057	0.91 (0.80-1.03)	0.2	0.96416
genus..Eubacteriumoxidoreducensgroup.id.11339.summary.txt.gz	LP	Weighted mode	6	-0.0654404	0.0522595	0.265872	0.94 (0.85-1.04)	0.27	0.96416
genus..Eubacteriumrectalegroup.id.14374.summary.txt.gz	LP	Weighted mode	6	0.0156065	0.0295359	0.619832	1.02 (0.96-1.08)	0.62	0.96416
genus..Eubacteriumruminantiumgroup.id.11340.summary.txt.gz	LP	Weighted mode	6	-0.0306368	0.0445437	0.522184	0.97 (0.89-1.06)	0.52	0.96416
genus..Eubacteriumventriosumgroup.id.11341.summary.txt.gz	LP	Weighted mode	6	0.00669767	0.0311248	0.838123	1.01 (0.95-1.07)	0.84	0.96416
genus..Eubacteriumxylanophilumgroup.id.14375.summary.txt.gz	LP	Weighted mode	6	0.0165673	0.0338859	0.645593	1.02 (0.95-1.09)	0.65	0.96416
genus..Ruminococcusgauvreauiigroup.id.11342.summary.txt.gz	LP	Weighted mode	6	-0.00679929	0.0332044	0.845826	0.99 (0.93-1.06)	0.85	0.96416
genus..Ruminococcusgnavusgroup.id.14376.summary.txt.gz	LP	Weighted mode	6	0.0196765	0.04822	0.700119	1.02 (0.93-1.12)	0.7	0.96416
genus..Ruminococcustorquesgroup.id.14377.summary.txt.gz	LP	Weighted mode	6	0.00461471	0.0286641	0.878402	1.00 (0.95-1.06)	0.88	0.96416
genus.Actinomyces.id.423.summary.txt.gz	LP	Weighted mode	6	-0.0045171	0.0416737	0.9179	1.00 (0.92-1.08)	0.92	0.96416
genus.Adlercreutzia.id.812.summary.txt.gz	LP	Weighted mode	6	-0.0407239	0.0414156	0.370617	0.96 (0.89-1.04)	0.37	0.96416
genus.Akkermansia.id.4037.summary.txt.gz	LP	Weighted mode	6	-0.0444721	0.0353535	0.263966	0.96 (0.89-1.03)	0.26	0.96416
genus.Alistipes.id.968.summary.txt.gz	LP	Weighted mode	6	0.00215096	0.0277412	0.941204	1.00 (0.95-1.06)	0.94	0.972266
genus.Allisonella.id.2174.summary.txt.gz	LP	Weighted mode	5	0.0793802	0.0632113	0.277541	1.08 (0.96-1.23)	0.28	0.96416
genus.Alloprevotella.id.961.summary.txt.gz	LP	Weighted mode	4	-0.228898	0.13396	0.186039	0.80 (0.61-1.03)	0.19	0.96416
genus.Anaerofilum.id.2053.summary.txt.gz	LP	Weighted mode	6	0.120984	0.0503279	0.0613226	1.13 (1.02-1.25)	0.06	0.96416
genus.Anaerostipes.id.1991.summary.txt.gz	LP	Weighted mode	6	-0.0337396	0.0297872	0.30872	0.97 (0.91-1.02)	0.31	0.96416
genus.Anaerotruncus.id.2054.summary.txt.gz	LP	Weighted mode	6	0.00482342	0.0279051	0.869548	1.00 (0.95-1.06)	0.87	0.96416
genus.Bacteroides.id.918.summary.txt.gz	LP	Weighted mode	6	-0.0182944	0.0276129	0.536944	0.98 (0.93-1.04)	0.54	0.96416
genus.Barnesiella.id.944.summary.txt.gz	LP	Weighted mode	6	-0.00411497	0.0324416	0.904008	1.00 (0.93-1.06)	0.9	0.96416
genus.Bifidobacterium.id.436.summary.txt.gz	LP	Weighted mode	6	-0.0235662	0.0316402	0.489887	0.98 (0.92-1.04)	0.49	0.96416
genus.Bilophila.id.3170.summary.txt.gz	LP	Weighted mode	6	0.0446142	0.0334883	0.240274	1.05 (0.98-1.12)	0.24	0.96416
genus.Blautia.id.1992.summary.txt.gz	LP	Weighted mode	6	0.0279455	0.0285877	0.3732	1.03 (0.97-1.09)	0.37	0.96416
genus.Butyricicoccus.id.2055.summary.txt.gz	LP	Weighted mode	6	0.0154733	0.0294847	0.622157	1.02 (0.96-1.08)	0.62	0.96416
genus.Butyricimonas.id.945.summary.txt.gz	LP	Weighted mode	6	0.00848546	0.0359521	0.822779	1.01 (0.94-1.08)	0.82	0.96416
genus.Butyrivibrio.id.1993.summary.txt.gz	LP	Weighted mode	6	-0.0485007	0.0652922	0.490992	0.95 (0.84-1.08)	0.49	0.96416
genus.CandidatusSoleaferrea.id.11350.summary.txt.gz	LP	Weighted mode	6	0.00708314	0.0476301	0.887593	1.01 (0.92-1.11)	0.89	0.96416
genus.Catenibacterium.id.2153.summary.txt.gz	LP	Weighted mode	5	-0.0161515	0.0656462	0.817762	0.98 (0.87-1.12)	0.82	0.96416
genus.ChristensenellaceaeR.7group.id.11283.summary.txt.gz	LP	Weighted mode	6	-0.00950113	0.0298954	0.763471	0.99 (0.93-1.05)	0.76	0.96416
genus.Clostridiumsensustricto1.id.1873.summary.txt.gz	LP	Weighted mode	6	0.028922	0.0325888	0.415463	1.03 (0.97-1.10)	0.42	0.96416
genus.Collinsella.id.815.summary.txt.gz	LP	Weighted mode	6	-0.00393277	0.0324663	0.908302	1.00 (0.93-1.06)	0.91	0.96416
genus.Coprobacter.id.949.summary.txt.gz	LP	Weighted mode	6	0.052871	0.0461517	0.303818	1.05 (0.96-1.15)	0.3	0.96416
genus.Coprococcus1.id.11301.summary.txt.gz	LP	Weighted mode	6	-0.00528818	0.029948	0.866769	0.99 (0.94-1.05)	0.87	0.96416
genus.Coprococcus2.id.11302.summary.txt.gz	LP	Weighted mode	6	-0.0222104	0.0359034	0.56326	0.98 (0.91-1.05)	0.56	0.96416
genus.Coprococcus3.id.11303.summary.txt.gz	LP	Weighted mode	6	0.0180896	0.0312286	0.587528	1.02 (0.96-1.08)	0.59	0.96416
genus.DefluviitaleaceaeUCG011.id.11287.summary.txt.gz	LP	Weighted mode	6	-0.0144212	0.0431622	0.75185	0.99 (0.91-1.07)	0.75	0.96416
genus.Desulfovibrio.id.3173.summary.txt.gz	LP	Weighted mode	6	-0.0648199	0.0406223	0.171448	0.94 (0.87-1.01)	0.17	0.96416
genus.Dialister.id.2183.summary.txt.gz	LP	Weighted mode	6	0.0535978	0.035234	0.188694	1.06 (0.98-1.13)	0.19	0.96416
genus.Dorea.id.1997.summary.txt.gz	LP	Weighted mode	6	0.0084206	0.0285892	0.780184	1.01 (0.95-1.07)	0.78	0.96416
genus.Eggerthella.id.819.summary.txt.gz	LP	Weighted mode	6	0.0200009	0.0532124	0.722433	1.02 (0.92-1.13)	0.72	0.96416
genus.Eisenbergiella.id.11304.summary.txt.gz	LP	Weighted mode	6	0.0116638	0.0503408	0.825958	1.01 (0.92-1.12)	0.83	0.96416
genus.Enterorhabdus.id.820.summary.txt.gz	LP	Weighted mode	6	-0.0565579	0.0436643	0.251798	0.95 (0.87-1.03)	0.25	0.96416
genus.Erysipelatoclostridium.id.11381.summary.txt.gz	LP	Weighted mode	6	-0.0232029	0.0382469	0.570564	0.98 (0.91-1.05)	0.57	0.96416
genus.ErysipelotrichaceaeUCG003.id.11384.summary.txt.gz	LP	Weighted mode	6	0.0392062	0.0311591	0.263856	1.04 (0.98-1.11)	0.26	0.96416
genus.Escherichia.Shigella.id.3504.summary.txt.gz	LP	Weighted mode	6	0.00749541	0.0328729	0.828668	1.01 (0.94-1.07)	0.83	0.96416
genus.Faecalibacterium.id.2057.summary.txt.gz	LP	Weighted mode	6	0.0484547	0.0276531	0.140118	1.05 (0.99-1.11)	0.14	0.96416
genus.FamilyXIIIAD3011group.id.11293.summary.txt.gz	LP	Weighted mode	6	-0.0532997	0.0326829	0.163859	0.95 (0.89-1.01)	0.16	0.96416
genus.FamilyXIIIUCG001.id.11294.summary.txt.gz	LP	Weighted mode	6	0.00395535	0.0335789	0.910817	1.00 (0.94-1.07)	0.91	0.96416
genus.Flavonifractor.id.2059.summary.txt.gz	LP	Weighted mode	6	-0.000747715	0.0372454	0.98476	1.00 (0.93-1.07)	0.98	0.98
genus.Fusicatenibacter.id.11305.summary.txt.gz	LP	Weighted mode	6	0.0215998	0.0288926	0.488354	1.02 (0.97-1.08)	0.49	0.96416
genus.Gordonibacter.id.821.summary.txt.gz	LP	Weighted mode	6	-0.0273462	0.0616423	0.675851	0.97 (0.86-1.10)	0.68	0.96416
genus.Haemophilus.id.3698.summary.txt.gz	LP	Weighted mode	6	0.0375469	0.0402623	0.393855	1.04 (0.96-1.12)	0.39	0.96416
genus.Holdemanella.id.11393.summary.txt.gz	LP	Weighted mode	6	-0.0153626	0.0435276	0.738526	0.98 (0.90-1.07)	0.74	0.96416
genus.Holdemania.id.2157.summary.txt.gz	LP	Weighted mode	6	0.0673202	0.0407492	0.159432	1.07 (0.99-1.16)	0.16	0.96416
genus.Howardella.id.2000.summary.txt.gz	LP	Weighted mode	6	0.031006	0.0616543	0.636398	1.03 (0.91-1.16)	0.64	0.96416
genus.Hungatella.id.11306.summary.txt.gz	LP	Weighted mode	6	0.0715532	0.0608115	0.2923	1.07 (0.95-1.21)	0.29	0.96416
genus.Intestinibacter.id.11345.summary.txt.gz	LP	Weighted mode	6	0.0362087	0.0351715	0.350451	1.04 (0.97-1.11)	0.35	0.96416
genus.Intestinimonas.id.2062.summary.txt.gz	LP	Weighted mode	6	-0.00790338	0.0340052	0.825428	0.99 (0.93-1.06)	0.83	0.96416
genus.Lachnoclostridium.id.11308.summary.txt.gz	LP	Weighted mode	6	0.0773469	0.0299996	0.0495359	1.08 (1.02-1.15)	0.05	0.96416
genus.Lachnospira.id.2004.summary.txt.gz	LP	Weighted mode	6	0.0540938	0.0296506	0.127688	1.06 (1.00-1.12)	0.13	0.96416
genus.LachnospiraceaeFCS020group.id.11314.summary.txt.gz	LP	Weighted mode	6	0.0117031	0.0316237	0.726486	1.01 (0.95-1.08)	0.73	0.96416
genus.LachnospiraceaeNC2004group.id.11316.summary.txt.gz	LP	Weighted mode	6	-0.0163187	0.0466949	0.74097	0.98 (0.90-1.08)	0.74	0.96416
genus.LachnospiraceaeND3007group.id.11317.summary.txt.gz	LP	Weighted mode	6	0.045686	0.0318659	0.21111	1.05 (0.98-1.11)	0.21	0.96416
genus.LachnospiraceaeNK4A136group.id.11319.summary.txt.gz	LP	Weighted mode	6	0.0553087	0.0298016	0.122616	1.06 (1.00-1.12)	0.12	0.96416
genus.LachnospiraceaeUCG001.id.11321.summary.txt.gz	LP	Weighted mode	6	0.0536603	0.0384947	0.222109	1.06 (0.98-1.14)	0.22	0.96416
genus.LachnospiraceaeUCG004.id.11324.summary.txt.gz	LP	Weighted mode	6	0.0277393	0.0321566	0.427768	1.03 (0.97-1.10)	0.43	0.96416
genus.LachnospiraceaeUCG008.id.11328.summary.txt.gz	LP	Weighted mode	6	0.0348699	0.0459605	0.482248	1.04 (0.95-1.13)	0.48	0.96416
genus.LachnospiraceaeUCG010.id.11330.summary.txt.gz	LP	Weighted mode	6	0.036891	0.0341388	0.329212	1.04 (0.97-1.11)	0.33	0.96416
genus.Lactobacillus.id.1837.summary.txt.gz	LP	Weighted mode	6	-0.0282585	0.046996	0.573863	0.97 (0.89-1.07)	0.57	0.96416
genus.Lactococcus.id.1851.summary.txt.gz	LP	Weighted mode	6	0.0220079	0.0605313	0.731039	1.02 (0.91-1.15)	0.73	0.96416
genus.Marvinbryantia.id.2005.summary.txt.gz	LP	Weighted mode	6	0.0289042	0.0358392	0.456587	1.03 (0.96-1.10)	0.46	0.96416
genus.Methanobrevibacter.id.123.summary.txt.gz	LP	Weighted mode	6	-0.0170244	0.0647154	0.802996	0.98 (0.87-1.12)	0.8	0.96416
genus.Odoribacter.id.952.summary.txt.gz	LP	Weighted mode	6	0.0148756	0.0318529	0.660136	1.01 (0.95-1.08)	0.66	0.96416
genus.Olsenella.id.822.summary.txt.gz	LP	Weighted mode	6	0.014877	0.0594282	0.812289	1.01 (0.90-1.14)	0.81	0.96416
genus.Oscillibacter.id.2063.summary.txt.gz	LP	Weighted mode	6	-0.0093572	0.0424432	0.834229	0.99 (0.91-1.08)	0.83	0.96416
genus.Oscillospira.id.2064.summary.txt.gz	LP	Weighted mode	6	-0.0214588	0.0376159	0.593038	0.98 (0.91-1.05)	0.59	0.96416
genus.Oxalobacter.id.2978.summary.txt.gz	LP	Weighted mode	6	-0.0400841	0.0541526	0.492446	0.96 (0.86-1.07)	0.49	0.96416
genus.Parabacteroides.id.954.summary.txt.gz	LP	Weighted mode	6	-0.00826138	0.0290176	0.787287	0.99 (0.94-1.05)	0.79	0.96416
genus.Paraprevotella.id.962.summary.txt.gz	LP	Weighted mode	6	0.0335888	0.0429701	0.469782	1.03 (0.95-1.13)	0.47	0.96416
genus.Parasutterella.id.2892.summary.txt.gz	LP	Weighted mode	6	0.00257986	0.037561	0.947903	1.00 (0.93-1.08)	0.95	0.972266
genus.Peptococcus.id.2037.summary.txt.gz	LP	Weighted mode	6	-0.00107643	0.0484774	0.983144	1.00 (0.91-1.10)	0.98	0.98
genus.Phascolarctobacterium.id.2168.summary.txt.gz	LP	Weighted mode	6	-0.00380523	0.0359722	0.919868	1.00 (0.93-1.07)	0.92	0.96416
genus.Prevotella7.id.11182.summary.txt.gz	LP	Weighted mode	6	0.0527967	0.0626423	0.437772	1.05 (0.93-1.19)	0.44	0.96416
genus.Prevotella9.id.11183.summary.txt.gz	LP	Weighted mode	6	-0.0710049	0.0403609	0.138858	0.93 (0.86-1.01)	0.14	0.96416
genus.RikenellaceaeRC9gutgroup.id.11191.summary.txt.gz	LP	Weighted mode	6	-0.0247599	0.0652903	0.72009	0.98 (0.86-1.11)	0.72	0.96416
genus.Romboutsia.id.11347.summary.txt.gz	LP	Weighted mode	6	-0.0145757	0.0322858	0.670567	0.99 (0.93-1.05)	0.67	0.96416
genus.Roseburia.id.2012.summary.txt.gz	LP	Weighted mode	6	0.0478733	0.0293091	0.163314	1.05 (0.99-1.11)	0.16	0.96416
genus.Ruminiclostridium5.id.11355.summary.txt.gz	LP	Weighted mode	6	-0.0103222	0.0298111	0.743248	0.99 (0.93-1.05)	0.74	0.96416
genus.Ruminiclostridium6.id.11356.summary.txt.gz	LP	Weighted mode	6	-0.0141136	0.0334709	0.690782	0.99 (0.92-1.05)	0.69	0.96416
genus.Ruminiclostridium9.id.11357.summary.txt.gz	LP	Weighted mode	6	-0.034499	0.0298389	0.299848	0.97 (0.91-1.02)	0.3	0.96416
genus.RuminococcaceaeNK4A214group.id.11358.summary.txt.gz	LP	Weighted mode	6	-0.0164033	0.0315474	0.625286	0.98 (0.92-1.05)	0.63	0.96416
genus.RuminococcaceaeUCG002.id.11360.summary.txt.gz	LP	Weighted mode	6	-0.00663932	0.0286864	0.826142	0.99 (0.94-1.05)	0.83	0.96416
genus.RuminococcaceaeUCG003.id.11361.summary.txt.gz	LP	Weighted mode	6	-0.00200671	0.0325334	0.953206	1.00 (0.94-1.06)	0.95	0.972266
genus.RuminococcaceaeUCG004.id.11362.summary.txt.gz	LP	Weighted mode	6	-0.0543109	0.0388531	0.22101	0.95 (0.88-1.02)	0.22	0.96416
genus.RuminococcaceaeUCG005.id.11363.summary.txt.gz	LP	Weighted mode	6	0.00548211	0.0291065	0.858011	1.01 (0.95-1.06)	0.86	0.96416
genus.RuminococcaceaeUCG009.id.11366.summary.txt.gz	LP	Weighted mode	6	-0.0131401	0.0438882	0.776681	0.99 (0.91-1.08)	0.78	0.96416
genus.RuminococcaceaeUCG010.id.11367.summary.txt.gz	LP	Weighted mode	6	-0.0135304	0.0332725	0.701085	0.99 (0.92-1.05)	0.7	0.96416
genus.RuminococcaceaeUCG011.id.11368.summary.txt.gz	LP	Weighted mode	6	0.0555612	0.0604671	0.400322	1.06 (0.94-1.19)	0.4	0.96416
genus.RuminococcaceaeUCG013.id.11370.summary.txt.gz	LP	Weighted mode	6	0.00463456	0.0289887	0.879238	1.00 (0.95-1.06)	0.88	0.96416
genus.RuminococcaceaeUCG014.id.11371.summary.txt.gz	LP	Weighted mode	6	-0.0116273	0.0319004	0.730402	0.99 (0.93-1.05)	0.73	0.96416
genus.Ruminococcus1.id.11373.summary.txt.gz	LP	Weighted mode	6	0.054463	0.0313155	0.142497	1.06 (0.99-1.12)	0.14	0.96416
genus.Ruminococcus2.id.11374.summary.txt.gz	LP	Weighted mode	6	0.047273	0.0314594	0.19324	1.05 (0.99-1.12)	0.19	0.96416
genus.Sellimonas.id.14369.summary.txt.gz	LP	Weighted mode	6	-0.07358	0.0711594	0.348525	0.93 (0.81-1.07)	0.35	0.96416
genus.Senegalimassilia.id.11160.summary.txt.gz	LP	Weighted mode	6	0.0422816	0.0471448	0.4109	1.04 (0.95-1.14)	0.41	0.96416
genus.Slackia.id.825.summary.txt.gz	LP	Weighted mode	6	-0.046224	0.0476974	0.377	0.95 (0.87-1.05)	0.38	0.96416
genus.Streptococcus.id.1853.summary.txt.gz	LP	Weighted mode	6	0.0644563	0.0309237	0.0915524	1.07 (1.00-1.13)	0.09	0.96416
genus.Subdoligranulum.id.2070.summary.txt.gz	LP	Weighted mode	6	0.0186734	0.0282118	0.537317	1.02 (0.96-1.08)	0.54	0.96416
genus.Sutterella.id.2896.summary.txt.gz	LP	Weighted mode	6	-0.0115762	0.032417	0.735592	0.99 (0.93-1.05)	0.74	0.96416
genus.Terrisporobacter.id.11348.summary.txt.gz	LP	Weighted mode	6	-0.0738609	0.0474824	0.180539	0.93 (0.85-1.02)	0.18	0.96416
genus.Turicibacter.id.2162.summary.txt.gz	LP	Weighted mode	6	-0.0654591	0.0404818	0.166801	0.94 (0.87-1.01)	0.17	0.96416
genus.Tyzzerella3.id.11335.summary.txt.gz	LP	Weighted mode	6	0.0730489	0.0538676	0.233098	1.08 (0.97-1.20)	0.23	0.96416
genus.unknowngenus.id.1000000073.summary.txt.gz	LP	Weighted mode	6	-0.0739736	0.0371533	0.103113	0.93 (0.86-1.00)	0.1	0.96416
genus.unknowngenus.id.1000001215.summary.txt.gz	LP	Weighted mode	6	-0.0359745	0.0502798	0.50632	0.96 (0.87-1.06)	0.51	0.96416
genus.unknowngenus.id.1000005472.summary.txt.gz	LP	Weighted mode	6	-0.00821399	0.0369448	0.832852	0.99 (0.92-1.07)	0.83	0.96416
genus.unknowngenus.id.1000005479.summary.txt.gz	LP	Weighted mode	6	-0.0119295	0.0438351	0.79639	0.99 (0.91-1.08)	0.8	0.96416
genus.unknowngenus.id.1000006162.summary.txt.gz	LP	Weighted mode	6	0.00976591	0.0535503	0.862457	1.01 (0.91-1.12)	0.86	0.96416
genus.unknowngenus.id.1868.summary.txt.gz	LP	Weighted mode	6	0.00967074	0.0380224	0.809359	1.01 (0.94-1.09)	0.81	0.96416
genus.unknowngenus.id.2001.summary.txt.gz	LP	Weighted mode	6	0.0245465	0.0365224	0.531324	1.02 (0.95-1.10)	0.53	0.96416
genus.unknowngenus.id.2041.summary.txt.gz	LP	Weighted mode	6	0.0860645	0.043687	0.10592	1.09 (1.00-1.19)	0.11	0.96416
genus.unknowngenus.id.2071.summary.txt.gz	LP	Weighted mode	6	-0.0182734	0.0344166	0.618184	0.98 (0.92-1.05)	0.62	0.96416
genus.unknowngenus.id.2755.summary.txt.gz	LP	Weighted mode	6	0.0658566	0.040728	0.166805	1.07 (0.99-1.16)	0.17	0.96416
genus.unknowngenus.id.826.summary.txt.gz	LP	Weighted mode	6	-0.0520804	0.031989	0.164438	0.95 (0.89-1.01)	0.16	0.96416
genus.unknowngenus.id.959.summary.txt.gz	LP	Weighted mode	6	0.00202773	0.0564419	0.972732	1.00 (0.90-1.12)	0.97	0.98
genus.Veillonella.id.2198.summary.txt.gz	LP	Weighted mode	6	0.0127063	0.0396168	0.761387	1.01 (0.94-1.09)	0.76	0.96416
genus.Victivallis.id.2256.summary.txt.gz	LP	Weighted mode	5	-0.0192894	0.0620857	0.771553	0.98 (0.87-1.11)	0.77	0.96416
