# Supplementary material for: Correlations between gut microbiota and lichen planus: a two-sample Mendelian randomization study
Source: Front Immunol. 2023 Sep 12;14:1235982. doi: 10.3389/fimmu.2023.1235982 (PMC10521728; doi:10.3389/fimmu.2023.1235982)
Supplement: Supplementary file 4 [file Table_2.csv]

SNP	effect_allele.exposure	other_allele.exposure	effect_allele.outcome	other_allele.outcome	beta.exposure	beta.outcome	eaf.exposure	eaf.outcome	remove	palindromic	ambiguous	id.outcome	chr	pos	se.outcome	samplesize.outcome	pval.outcome	outcome	originalname.outcome	outcome.deprecated	mr_keep.outcome	data_source.outcome	proxy.outcome	target_snp.outcome	proxy_snp.outcome	target_a1.outcome	target_a2.outcome	proxy_a1.outcome	proxy_a2.outcome	se.exposure	pval.exposure	samplesize.exposure	exposure	mr_keep.exposure	pval_origin.exposure	id.exposure	action	mr_keep
rs10841473	G	C	G	C	-0.0583764689657296	-0.0087	NA	0.2316	FALSE	TRUE	TRUE	finn-b-L12_LICHENPLANUS	12	20378911	0.0399	NA	0.8273	Lichen planus || id:finn-b-L12_LICHENPLANUS	Lichen planus	Lichen planus || ||	TRUE	igd	NA	NA	NA	NA	NA	NA	NA	0.012335330880131	2.59359599789056e-06	16311	class.Actinobacteria.id.419	TRUE	reported	ueOd2F	2	FALSE
rs11655079	T	C	T	C	-0.0560674431925884	-0.0681	NA	0.1863	FALSE	FALSE	FALSE	finn-b-L12_LICHENPLANUS	17	75348675	0.0434	NA	0.1172	Lichen planus || id:finn-b-L12_LICHENPLANUS	Lichen planus	Lichen planus || ||	TRUE	igd	NA	NA	NA	NA	NA	NA	NA	0.0124285596666734	5.92512339292868e-06	16309	class.Actinobacteria.id.419	TRUE	reported	ueOd2F	2	TRUE
rs11745923	G	T	G	T	0.0563758629126231	-0.0103	NA	0.3934	FALSE	FALSE	FALSE	finn-b-L12_LICHENPLANUS	5	475408	0.0346	NA	0.7647	Lichen planus || id:finn-b-L12_LICHENPLANUS	Lichen planus	Lichen planus || ||	TRUE	igd	NA	NA	NA	NA	NA	NA	NA	0.0115529083776643	1.58131226647239e-06	16312	class.Actinobacteria.id.419	TRUE	reported	ueOd2F	2	TRUE
rs12049045	A	G	A	G	0.0510452102623756	-0.0353	NA	0.3832	FALSE	FALSE	FALSE	finn-b-L12_LICHENPLANUS	1	114665485	0.0346	NA	0.3071	Lichen planus || id:finn-b-L12_LICHENPLANUS	Lichen planus	Lichen planus || ||	TRUE	igd	NA	NA	NA	NA	NA	NA	NA	0.0114324903201681	8.62621880048487e-06	16311	class.Actinobacteria.id.419	TRUE	reported	ueOd2F	2	TRUE
rs12899991	A	T	A	T	0.0719923240652885	-0.0465	NA	0.2439	FALSE	TRUE	TRUE	finn-b-L12_LICHENPLANUS	15	49208992	0.0398	NA	0.2421	Lichen planus || id:finn-b-L12_LICHENPLANUS	Lichen planus	Lichen planus || ||	TRUE	igd	NA	NA	NA	NA	NA	NA	NA	0.0154661078152604	4.02817668768898e-06	16182	class.Actinobacteria.id.419	TRUE	reported	ueOd2F	2	FALSE
rs134366	G	A	G	A	0.111876588900405	-0.1065	NA	0.0684	FALSE	FALSE	FALSE	finn-b-L12_LICHENPLANUS	22	35567355	0.067	NA	0.1118	Lichen planus || id:finn-b-L12_LICHENPLANUS	Lichen planus	Lichen planus || ||	TRUE	igd	NA	NA	NA	NA	NA	NA	NA	0.0235009749396161	1.50428209484322e-06	14302	class.Actinobacteria.id.419	TRUE	reported	ueOd2F	2	TRUE
rs1376754	G	A	G	A	0.0509241548400337	0.0087	NA	0.4939	FALSE	FALSE	FALSE	finn-b-L12_LICHENPLANUS	2	161611969	0.0338	NA	0.796	Lichen planus || id:finn-b-L12_LICHENPLANUS	Lichen planus	Lichen planus || ||	TRUE	igd	NA	NA	NA	NA	NA	NA	NA	0.0112502920957398	6.71385259019749e-06	16182	class.Actinobacteria.id.419	TRUE	reported	ueOd2F	2	TRUE
rs1515761	T	C	T	C	0.076231730501034	0.1238	NA	0.0744	FALSE	FALSE	FALSE	finn-b-L12_LICHENPLANUS	10	126110032	0.0648	NA	0.0558895	Lichen planus || id:finn-b-L12_LICHENPLANUS	Lichen planus	Lichen planus || ||	TRUE	igd	NA	NA	NA	NA	NA	NA	NA	0.0169884018217099	4.96362140945887e-06	15525	class.Actinobacteria.id.419	TRUE	reported	ueOd2F	2	TRUE
rs182549	C	T	C	T	0.111489457636552	-0.0143	NA	0.4028	FALSE	FALSE	FALSE	finn-b-L12_LICHENPLANUS	2	136616754	0.0344	NA	0.6786	Lichen planus || id:finn-b-L12_LICHENPLANUS	Lichen planus	Lichen planus || ||	TRUE	igd	NA	NA	NA	NA	NA	NA	NA	0.0120659892001465	3.79005666430793e-20	16313	class.Actinobacteria.id.419	TRUE	reported	ueOd2F	2	TRUE
rs4945008	A	G	A	G	0.0540740658578772	-0.0153	NA	0.392	FALSE	FALSE	FALSE	finn-b-L12_LICHENPLANUS	11	71221248	0.0346	NA	0.6575	Lichen planus || id:finn-b-L12_LICHENPLANUS	Lichen planus	Lichen planus || ||	TRUE	igd	NA	NA	NA	NA	NA	NA	NA	0.0121393450865732	5.39237152747325e-06	16313	class.Actinobacteria.id.419	TRUE	reported	ueOd2F	2	TRUE
rs6660520	A	G	A	G	0.0711482708585258	-0.0318	NA	0.2712	FALSE	FALSE	FALSE	finn-b-L12_LICHENPLANUS	1	207003553	0.0379	NA	0.4016	Lichen planus || id:finn-b-L12_LICHENPLANUS	Lichen planus	Lichen planus || ||	TRUE	igd	NA	NA	NA	NA	NA	NA	NA	0.0134495387497714	1.10652186422774e-07	16308	class.Actinobacteria.id.419	TRUE	reported	ueOd2F	2	TRUE
rs72767435	T	C	T	C	-0.126352155578809	0.0183	NA	0.0546	FALSE	FALSE	FALSE	finn-b-L12_LICHENPLANUS	15	94852795	0.0746	NA	0.8066	Lichen planus || id:finn-b-L12_LICHENPLANUS	Lichen planus	Lichen planus || ||	TRUE	igd	NA	NA	NA	NA	NA	NA	NA	0.0273625975662218	2.56804336997666e-06	12898	class.Actinobacteria.id.419	TRUE	reported	ueOd2F	2	TRUE
rs7322849	T	C	T	C	0.0944466808134731	0.0204	NA	0.09211	FALSE	FALSE	FALSE	finn-b-L12_LICHENPLANUS	13	112859829	0.0588	NA	0.728299	Lichen planus || id:finn-b-L12_LICHENPLANUS	Lichen planus	Lichen planus || ||	TRUE	igd	NA	NA	NA	NA	NA	NA	NA	0.0192975980696832	6.20793642842728e-07	16313	class.Actinobacteria.id.419	TRUE	reported	ueOd2F	2	TRUE
rs7700479	T	A	T	A	-0.0769653052561823	-0.0667	NA	0.1049	FALSE	TRUE	TRUE	finn-b-L12_LICHENPLANUS	5	18019549	0.0555	NA	0.2293	Lichen planus || id:finn-b-L12_LICHENPLANUS	Lichen planus	Lichen planus || ||	TRUE	igd	NA	NA	NA	NA	NA	NA	NA	0.01739327213622	8.62148367901122e-06	16313	class.Actinobacteria.id.419	TRUE	reported	ueOd2F	2	FALSE
rs80083040	T	G	T	G	0.155783797244458	0.0547	NA	0.04432	FALSE	FALSE	FALSE	finn-b-L12_LICHENPLANUS	8	65654844	0.0824	NA	0.507	Lichen planus || id:finn-b-L12_LICHENPLANUS	Lichen planus	Lichen planus || ||	TRUE	igd	NA	NA	NA	NA	NA	NA	NA	0.0348016605944649	8.62105184466904e-06	8003	class.Actinobacteria.id.419	TRUE	reported	ueOd2F	2	TRUE
rs8047955	A	G	A	G	0.0575815497040898	0.0355	NA	0.3825	FALSE	FALSE	FALSE	finn-b-L12_LICHENPLANUS	16	81776918	0.0346	NA	0.3054	Lichen planus || id:finn-b-L12_LICHENPLANUS	Lichen planus	Lichen planus || ||	TRUE	igd	TRUE	rs8047955	rs9923559	A	G	T	G	0.011676216345728	8.33727204178622e-07	16306	class.Actinobacteria.id.419	TRUE	reported	ueOd2F	2	TRUE
rs857444	C	T	C	T	0.0509552627022817	-0.0306	NA	0.3687	FALSE	FALSE	FALSE	finn-b-L12_LICHENPLANUS	6	14617591	0.035	NA	0.3826	Lichen planus || id:finn-b-L12_LICHENPLANUS	Lichen planus	Lichen planus || ||	TRUE	igd	NA	NA	NA	NA	NA	NA	NA	0.0115390480442606	8.9223340275298e-06	16312	class.Actinobacteria.id.419	TRUE	reported	ueOd2F	2	TRUE
rs961091	G	A	G	A	0.0501255331845388	0.0013	NA	0.3715	FALSE	FALSE	FALSE	finn-b-L12_LICHENPLANUS	7	95654718	0.035	NA	0.9693	Lichen planus || id:finn-b-L12_LICHENPLANUS	Lichen planus	Lichen planus || ||	TRUE	igd	NA	NA	NA	NA	NA	NA	NA	0.0112549803291506	8.67593402498248e-06	16311	class.Actinobacteria.id.419	TRUE	reported	ueOd2F	2	TRUE
rs10803434	A	T	A	T	-0.0692742239134291	0.0493	NA	0.4744	FALSE	TRUE	TRUE	finn-b-L12_LICHENPLANUS	1	14238305	0.0338	NA	0.1439	Lichen planus || id:finn-b-L12_LICHENPLANUS	Lichen planus	Lichen planus || ||	TRUE	igd	NA	NA	NA	NA	NA	NA	NA	0.0148866303248895	3.5543376485524e-06	9115	class.Alphaproteobacteria.id.2379	TRUE	reported	NRGAPd	2	FALSE
rs12977163	G	C	G	C	0.0690233560111482	-0.0686	NA	0.3903	FALSE	TRUE	TRUE	finn-b-L12_LICHENPLANUS	19	28641647	0.0347	NA	0.0477705	Lichen planus || id:finn-b-L12_LICHENPLANUS	Lichen planus	Lichen planus || ||	TRUE	igd	NA	NA	NA	NA	NA	NA	NA	0.0153828947505729	7.14185019559121e-06	9115	class.Alphaproteobacteria.id.2379	TRUE	reported	NRGAPd	2	FALSE
rs140912403	C	T	C	T	-0.160677132788545	-0.0322	NA	0.05802	FALSE	FALSE	FALSE	finn-b-L12_LICHENPLANUS	9	95517807	0.072	NA	0.654699	Lichen planus || id:finn-b-L12_LICHENPLANUS	Lichen planus	Lichen planus || ||	TRUE	igd	NA	NA	NA	NA	NA	NA	NA	0.0317707558663604	6.20362587839153e-07	8520	class.Alphaproteobacteria.id.2379	TRUE	reported	NRGAPd	2	TRUE
rs17061716	G	C	G	C	0.0927341450543072	0.0441	NA	0.1573	FALSE	TRUE	TRUE	finn-b-L12_LICHENPLANUS	3	59982336	0.0464	NA	0.3415	Lichen planus || id:finn-b-L12_LICHENPLANUS	Lichen planus	Lichen planus || ||	TRUE	igd	NA	NA	NA	NA	NA	NA	NA	0.0207569226507103	9.33257911422966e-06	9465	class.Alphaproteobacteria.id.2379	TRUE	reported	NRGAPd	2	FALSE
rs34569731	A	G	A	G	0.0705144539363714	0.0327	NA	0.4242	FALSE	FALSE	FALSE	finn-b-L12_LICHENPLANUS	2	75630344	0.0351	NA	0.352	Lichen planus || id:finn-b-L12_LICHENPLANUS	Lichen planus	Lichen planus || ||	TRUE	igd	NA	NA	NA	NA	NA	NA	NA	0.0157563726695435	7.37915883696634e-06	9115	class.Alphaproteobacteria.id.2379	TRUE	reported	NRGAPd	2	TRUE
rs55876211	C	T	C	T	-0.0808109542401146	-0.0651	NA	0.2546	FALSE	FALSE	FALSE	finn-b-L12_LICHENPLANUS	3	84471266	0.0387	NA	0.0925209	Lichen planus || id:finn-b-L12_LICHENPLANUS	Lichen planus	Lichen planus || ||	TRUE	igd	NA	NA	NA	NA	NA	NA	NA	0.0184159296357595	7.53638848707834e-06	9589	class.Alphaproteobacteria.id.2379	TRUE	reported	NRGAPd	2	TRUE
rs62285697	C	T	C	T	0.0805255820019559	-0.0442	NA	0.2534	FALSE	FALSE	FALSE	finn-b-L12_LICHENPLANUS	3	176407911	0.039	NA	0.257	Lichen planus || id:finn-b-L12_LICHENPLANUS	Lichen planus	Lichen planus || ||	TRUE	igd	NA	NA	NA	NA	NA	NA	NA	0.0180911659986609	9.75932856561634e-06	9115	class.Alphaproteobacteria.id.2379	TRUE	reported	NRGAPd	2	TRUE
rs76784716	A	G	A	G	0.13327129852031	0.0602	NA	0.114	FALSE	FALSE	FALSE	finn-b-L12_LICHENPLANUS	2	169033340	0.0531	NA	0.2569	Lichen planus || id:finn-b-L12_LICHENPLANUS	Lichen planus	Lichen planus || ||	TRUE	igd	NA	NA	NA	NA	NA	NA	NA	0.0267737610045454	5.09140939407019e-07	9593	class.Alphaproteobacteria.id.2379	TRUE	reported	NRGAPd	2	TRUE
rs7960664	G	A	G	A	0.0969488944630461	0.0615	NA	0.0853	FALSE	FALSE	FALSE	finn-b-L12_LICHENPLANUS	12	89471235	0.0603	NA	0.3077	Lichen planus || id:finn-b-L12_LICHENPLANUS	Lichen planus	Lichen planus || ||	TRUE	igd	NA	NA	NA	NA	NA	NA	NA	0.0215148527086662	8.84300899001929e-06	9596	class.Alphaproteobacteria.id.2379	TRUE	reported	NRGAPd	2	TRUE
rs9813022	A	G	A	G	-0.075127704449122	0.0196	NA	0.3755	FALSE	FALSE	FALSE	finn-b-L12_LICHENPLANUS	3	13726736	0.0348	NA	0.573499	Lichen planus || id:finn-b-L12_LICHENPLANUS	Lichen planus	Lichen planus || ||	TRUE	igd	NA	NA	NA	NA	NA	NA	NA	0.015386652361298	1.05333345138301e-06	9593	class.Alphaproteobacteria.id.2379	TRUE	reported	NRGAPd	2	TRUE
rs11110282	A	G	A	G	-0.101189316290506	0.0519	NA	0.0481	FALSE	FALSE	FALSE	finn-b-L12_LICHENPLANUS	12	100585559	0.0789	NA	0.510199	Lichen planus || id:finn-b-L12_LICHENPLANUS	Lichen planus	Lichen planus || ||	TRUE	igd	NA	NA	NA	NA	NA	NA	NA	0.0217378828052513	4.85442265489451e-06	16026	class.Bacilli.id.1673	TRUE	reported	Ropq4O	2	TRUE
rs111552159	C	G	C	G	0.128031636550387	0.0712	NA	0.04464	FALSE	TRUE	TRUE	finn-b-L12_LICHENPLANUS	4	184681021	0.0824	NA	0.3874	Lichen planus || id:finn-b-L12_LICHENPLANUS	Lichen planus	Lichen planus || ||	TRUE	igd	NA	NA	NA	NA	NA	NA	NA	0.0286921038934206	9.12818203830085e-06	11350	class.Bacilli.id.1673	TRUE	reported	Ropq4O	2	FALSE
rs11730038	G	A	G	A	-0.0630746834241007	-0.0127	NA	0.2935	FALSE	FALSE	FALSE	finn-b-L12_LICHENPLANUS	4	98049499	0.0371	NA	0.7314	Lichen planus || id:finn-b-L12_LICHENPLANUS	Lichen planus	Lichen planus || ||	TRUE	igd	NA	NA	NA	NA	NA	NA	NA	0.0128717370396616	1.96025424535054e-06	17377	class.Bacilli.id.1673	TRUE	reported	Ropq4O	2	TRUE
rs12797734	T	C	T	C	0.0572157612526424	-0.0432	NA	0.2621	FALSE	FALSE	FALSE	finn-b-L12_LICHENPLANUS	11	8332350	0.0392	NA	0.2702	Lichen planus || id:finn-b-L12_LICHENPLANUS	Lichen planus	Lichen planus || ||	TRUE	igd	NA	NA	NA	NA	NA	NA	NA	0.0126792923435085	7.21166178082397e-06	16902	class.Bacilli.id.1673	TRUE	reported	Ropq4O	2	TRUE
rs13068444	A	G	A	G	0.0601034535838707	0.0181	NA	0.1771	FALSE	FALSE	FALSE	finn-b-L12_LICHENPLANUS	3	64398863	0.0442	NA	0.6817	Lichen planus || id:finn-b-L12_LICHENPLANUS	Lichen planus	Lichen planus || ||	TRUE	igd	NA	NA	NA	NA	NA	NA	NA	0.0136407421046909	9.53047699313419e-06	17260	class.Bacilli.id.1673	TRUE	reported	Ropq4O	2	TRUE
rs1595463	C	A	C	A	0.0476864398793669	0.0498	NA	0.5392	FALSE	FALSE	FALSE	finn-b-L12_LICHENPLANUS	2	231723657	0.034	NA	0.143	Lichen planus || id:finn-b-L12_LICHENPLANUS	Lichen planus	Lichen planus || ||	TRUE	igd	NA	NA	NA	NA	NA	NA	NA	0.0108547267531729	7.97379651967901e-06	17358	class.Bacilli.id.1673	TRUE	reported	Ropq4O	2	TRUE
rs1962325	C	G	C	G	0.0554218680819311	0.0474	NA	0.3371	FALSE	TRUE	TRUE	finn-b-L12_LICHENPLANUS	3	4800550	0.0357	NA	0.1841	Lichen planus || id:finn-b-L12_LICHENPLANUS	Lichen planus	Lichen planus || ||	TRUE	igd	NA	NA	NA	NA	NA	NA	NA	0.0114789253953461	1.38433781634373e-06	17356	class.Bacilli.id.1673	TRUE	reported	Ropq4O	2	FALSE
rs28564647	T	G	T	G	-0.0613034308800788	-0.0462	NA	0.1672	FALSE	FALSE	FALSE	finn-b-L12_LICHENPLANUS	9	101101172	0.0454	NA	0.3089	Lichen planus || id:finn-b-L12_LICHENPLANUS	Lichen planus	Lichen planus || ||	TRUE	igd	NA	NA	NA	NA	NA	NA	NA	0.0137578925162102	7.81198640948707e-06	17368	class.Bacilli.id.1673	TRUE	reported	Ropq4O	2	TRUE
rs2952251	A	G	A	G	-0.0598867867493336	-0.0579	NA	0.2286	FALSE	FALSE	FALSE	finn-b-L12_LICHENPLANUS	8	10143164	0.0436	NA	0.1845	Lichen planus || id:finn-b-L12_LICHENPLANUS	Lichen planus	Lichen planus || ||	TRUE	igd	NA	NA	NA	NA	NA	NA	NA	0.0123902722433435	1.07894917908389e-06	17360	class.Bacilli.id.1673	TRUE	reported	Ropq4O	2	TRUE
rs34989881	A	G	A	G	0.111055892638796	0.0829	NA	0.04864	FALSE	FALSE	FALSE	finn-b-L12_LICHENPLANUS	19	51959855	0.0804	NA	0.3027	Lichen planus || id:finn-b-L12_LICHENPLANUS	Lichen planus	Lichen planus || ||	TRUE	igd	NA	NA	NA	NA	NA	NA	NA	0.0246038979056026	6.54586296262031e-06	12966	class.Bacilli.id.1673	TRUE	reported	Ropq4O	2	TRUE
rs35344081	G	A	G	A	0.0619528936526956	0.0567	NA	0.2624	FALSE	FALSE	FALSE	finn-b-L12_LICHENPLANUS	16	991253	0.0382	NA	0.1376	Lichen planus || id:finn-b-L12_LICHENPLANUS	Lichen planus	Lichen planus || ||	TRUE	igd	NA	NA	NA	NA	NA	NA	NA	0.0127066463159058	1.01497562483071e-06	17374	class.Bacilli.id.1673	TRUE	reported	Ropq4O	2	TRUE
rs4028634	T	C	T	C	0.0520614166569429	-0.027	NA	0.3654	FALSE	FALSE	FALSE	finn-b-L12_LICHENPLANUS	17	40835649	0.035	NA	0.4409	Lichen planus || id:finn-b-L12_LICHENPLANUS	Lichen planus	Lichen planus || ||	TRUE	igd	NA	NA	NA	NA	NA	NA	NA	0.0109841630454299	2.2076002646079e-06	17377	class.Bacilli.id.1673	TRUE	reported	Ropq4O	2	TRUE
rs4459992	T	C	T	C	0.0535854014625816	-0.0067	NA	0.3275	FALSE	FALSE	FALSE	finn-b-L12_LICHENPLANUS	4	7431487	0.036	NA	0.8532	Lichen planus || id:finn-b-L12_LICHENPLANUS	Lichen planus	Lichen planus || ||	TRUE	igd	NA	NA	NA	NA	NA	NA	NA	0.0116361814672868	4.29836295825829e-06	17362	class.Bacilli.id.1673	TRUE	reported	Ropq4O	2	TRUE
rs57872228	C	T	C	T	-0.0714773356616873	0.0318	NA	0.1165	FALSE	FALSE	FALSE	finn-b-L12_LICHENPLANUS	1	200418805	0.0527	NA	0.5467	Lichen planus || id:finn-b-L12_LICHENPLANUS	Lichen planus	Lichen planus || ||	TRUE	igd	NA	NA	NA	NA	NA	NA	NA	0.0146646952055786	9.21976918011804e-07	17375	class.Bacilli.id.1673	TRUE	reported	Ropq4O	2	TRUE
rs694949	A	G	A	G	-0.0811459778561768	0.0168	NA	0.09534	FALSE	FALSE	FALSE	finn-b-L12_LICHENPLANUS	15	58738075	0.0575	NA	0.770501	Lichen planus || id:finn-b-L12_LICHENPLANUS	Lichen planus	Lichen planus || ||	TRUE	igd	NA	NA	NA	NA	NA	NA	NA	0.0180042250554538	7.59584604508473e-06	16600	class.Bacilli.id.1673	TRUE	reported	Ropq4O	2	TRUE
rs74352383	T	A	T	A	-0.104495633159308	0.0185	NA	0.08226	FALSE	TRUE	TRUE	finn-b-L12_LICHENPLANUS	6	67570929	0.0611	NA	0.762	Lichen planus || id:finn-b-L12_LICHENPLANUS	Lichen planus	Lichen planus || ||	TRUE	igd	NA	NA	NA	NA	NA	NA	NA	0.0217083137950087	1.52751589495632e-06	16519	class.Bacilli.id.1673	TRUE	reported	Ropq4O	2	FALSE
rs74663707	C	T	C	T	0.0979154450648597	0.0852	NA	0.06614	FALSE	FALSE	FALSE	finn-b-L12_LICHENPLANUS	3	184371224	0.0688	NA	0.2157	Lichen planus || id:finn-b-L12_LICHENPLANUS	Lichen planus	Lichen planus || ||	TRUE	igd	NA	NA	NA	NA	NA	NA	NA	0.0224073725785738	8.45686445516603e-06	15769	class.Bacilli.id.1673	TRUE	reported	Ropq4O	2	TRUE
rs7666190	C	A	C	A	-0.104044366859068	-0.1042	NA	0.1159	FALSE	FALSE	FALSE	finn-b-L12_LICHENPLANUS	4	151687420	0.0525	NA	0.04735	Lichen planus || id:finn-b-L12_LICHENPLANUS	Lichen planus	Lichen planus || ||	TRUE	igd	NA	NA	NA	NA	NA	NA	NA	0.0247934309914515	8.46828576313776e-06	10436	class.Bacilli.id.1673	TRUE	reported	Ropq4O	2	TRUE
rs76717940	T	A	T	A	0.156331483869623	-0.1105	NA	0.05625	FALSE	TRUE	TRUE	finn-b-L12_LICHENPLANUS	3	94153993	0.0737	NA	0.1339	Lichen planus || id:finn-b-L12_LICHENPLANUS	Lichen planus	Lichen planus || ||	TRUE	igd	NA	NA	NA	NA	NA	NA	NA	0.0325945455122939	1.07250144767334e-06	8017	class.Bacilli.id.1673	TRUE	reported	Ropq4O	2	FALSE
rs77558518	A	G	A	G	-0.107254772366289	0.1491	NA	0.09575	FALSE	FALSE	FALSE	finn-b-L12_LICHENPLANUS	5	174173171	0.0574	NA	0.00936397	Lichen planus || id:finn-b-L12_LICHENPLANUS	Lichen planus	Lichen planus || ||	TRUE	igd	NA	NA	NA	NA	NA	NA	NA	0.0222878752023409	1.33772200929986e-06	15836	class.Bacilli.id.1673	TRUE	reported	Ropq4O	2	TRUE
rs78938557	T	C	T	C	0.108007224664914	-0.0777	NA	0.03	FALSE	FALSE	FALSE	finn-b-L12_LICHENPLANUS	7	36349586	0.1008	NA	0.4409	Lichen planus || id:finn-b-L12_LICHENPLANUS	Lichen planus	Lichen planus || ||	TRUE	igd	NA	NA	NA	NA	NA	NA	NA	0.0232857665024475	1.06891333455739e-06	15226	class.Bacilli.id.1673	TRUE	reported	Ropq4O	2	TRUE
rs9581006	C	T	C	T	0.22530905432439	0.02	NA	0.0366	FALSE	FALSE	FALSE	finn-b-L12_LICHENPLANUS	13	24973509	0.0902	NA	0.8246	Lichen planus || id:finn-b-L12_LICHENPLANUS	Lichen planus	Lichen planus || ||	TRUE	igd	NA	NA	NA	NA	NA	NA	NA	0.0467697047842467	1.79457700357559e-06	4253	class.Bacilli.id.1673	TRUE	reported	Ropq4O	2	TRUE
rs11146701	A	G	A	G	0.0473595823703575	-0.0718	NA	0.3433	FALSE	FALSE	FALSE	finn-b-L12_LICHENPLANUS	10	39062269	0.0453	NA	0.1125	Lichen planus || id:finn-b-L12_LICHENPLANUS	Lichen planus	Lichen planus || ||	TRUE	igd	NA	NA	NA	NA	NA	NA	NA	0.0105409956228975	7.08227595500169e-06	18220	class.Bacteroidia.id.912	TRUE	reported	qUrU8s	2	TRUE
rs13291169	C	G	C	G	0.0689675787497427	0.0527	NA	0.1422	FALSE	TRUE	TRUE	finn-b-L12_LICHENPLANUS	9	116888284	0.0485	NA	0.2767	Lichen planus || id:finn-b-L12_LICHENPLANUS	Lichen planus	Lichen planus || ||	TRUE	igd	NA	NA	NA	NA	NA	NA	NA	0.0148765010321504	3.74579018120455e-06	17513	class.Bacteroidia.id.912	TRUE	reported	qUrU8s	2	FALSE
rs17343978	A	C	A	C	-0.0552056838644492	-0.0099	NA	0.2042	FALSE	FALSE	FALSE	finn-b-L12_LICHENPLANUS	22	27433885	0.0418	NA	0.8137	Lichen planus || id:finn-b-L12_LICHENPLANUS	Lichen planus	Lichen planus || ||	TRUE	igd	NA	NA	NA	NA	NA	NA	NA	0.0120277671378393	8.35927689786772e-06	18334	class.Bacteroidia.id.912	TRUE	reported	qUrU8s	2	TRUE
rs2032750	T	C	T	C	-0.0508392764927297	0.0014	NA	0.4612	FALSE	FALSE	FALSE	finn-b-L12_LICHENPLANUS	2	53831026	0.0339	NA	0.9661	Lichen planus || id:finn-b-L12_LICHENPLANUS	Lichen planus	Lichen planus || ||	TRUE	igd	NA	NA	NA	NA	NA	NA	NA	0.0106807311325787	1.91508617848279e-06	17853	class.Bacteroidia.id.912	TRUE	reported	qUrU8s	2	TRUE
rs4146051	A	G	A	G	-0.107377003093654	-0.0127	NA	0.0829	FALSE	FALSE	FALSE	finn-b-L12_LICHENPLANUS	2	213189994	0.0625	NA	0.8387	Lichen planus || id:finn-b-L12_LICHENPLANUS	Lichen planus	Lichen planus || ||	TRUE	igd	NA	NA	NA	NA	NA	NA	NA	0.0245661236465005	8.76426156065103e-06	11372	class.Bacteroidia.id.912	TRUE	reported	qUrU8s	2	TRUE
rs4916508	G	A	G	A	-0.0466729410254658	-0.0183	NA	0.4235	FALSE	FALSE	FALSE	finn-b-L12_LICHENPLANUS	3	195936789	0.0341	NA	0.5918	Lichen planus || id:finn-b-L12_LICHENPLANUS	Lichen planus	Lichen planus || ||	TRUE	igd	NA	NA	NA	NA	NA	NA	NA	0.0105312471945504	8.47115821716889e-06	18324	class.Bacteroidia.id.912	TRUE	reported	qUrU8s	2	TRUE
rs55773148	G	A	G	A	-0.121513596767848	-0.0228	NA	0.053	FALSE	FALSE	FALSE	finn-b-L12_LICHENPLANUS	13	70523029	0.0751	NA	0.7613	Lichen planus || id:finn-b-L12_LICHENPLANUS	Lichen planus	Lichen planus || ||	TRUE	igd	NA	NA	NA	NA	NA	NA	NA	0.0236759029683016	3.89585078930472e-07	11349	class.Bacteroidia.id.912	TRUE	reported	qUrU8s	2	TRUE
rs62531359	T	G	T	G	0.0655728065406158	-0.0032	NA	0.184	FALSE	FALSE	FALSE	finn-b-L12_LICHENPLANUS	8	70916181	0.0437	NA	0.9408	Lichen planus || id:finn-b-L12_LICHENPLANUS	Lichen planus	Lichen planus || ||	TRUE	igd	NA	NA	NA	NA	NA	NA	NA	0.0149890576376926	9.0866462307929e-06	18320	class.Bacteroidia.id.912	TRUE	reported	qUrU8s	2	TRUE
rs62575403	C	T	C	T	0.140054865553026	-0.0759	NA	0.04229	FALSE	FALSE	FALSE	finn-b-L12_LICHENPLANUS	9	136493820	0.0854	NA	0.3739	Lichen planus || id:finn-b-L12_LICHENPLANUS	Lichen planus	Lichen planus || ||	TRUE	igd	NA	NA	NA	NA	NA	NA	NA	0.0311128239171364	7.06128558912461e-06	9668	class.Bacteroidia.id.912	TRUE	reported	qUrU8s	2	TRUE
rs72706335	T	C	T	C	-0.222409753814079	-0.1375	NA	0.0255	FALSE	FALSE	FALSE	finn-b-L12_LICHENPLANUS	1	157495438	0.1077	NA	0.2017	Lichen planus || id:finn-b-L12_LICHENPLANUS	Lichen planus	Lichen planus || ||	TRUE	igd	NA	NA	NA	NA	NA	NA	NA	0.0493458160525012	7.6551917897726e-06	3819	class.Bacteroidia.id.912	TRUE	reported	qUrU8s	2	TRUE
rs73975615	G	A	G	A	-0.20701789201534	-0.4916	NA	0.007449	FALSE	FALSE	FALSE	finn-b-L12_LICHENPLANUS	17	6461200	0.1978	NA	0.0129599	Lichen planus || id:finn-b-L12_LICHENPLANUS	Lichen planus	Lichen planus || ||	TRUE	igd	NA	NA	NA	NA	NA	NA	NA	0.0442633426153739	1.21615890989803e-06	3350	class.Bacteroidia.id.912	TRUE	reported	qUrU8s	2	TRUE
rs7546249	T	A	T	A	-0.0567112563708132	0.0059	NA	0.2938	FALSE	TRUE	TRUE	finn-b-L12_LICHENPLANUS	1	176792690	0.0369	NA	0.8728	Lichen planus || id:finn-b-L12_LICHENPLANUS	Lichen planus	Lichen planus || ||	TRUE	igd	NA	NA	NA	NA	NA	NA	NA	0.0118385895908363	1.5481396335415e-06	18333	class.Bacteroidia.id.912	TRUE	reported	qUrU8s	2	FALSE
rs7631304	G	A	G	A	-0.0645770531408065	-0.0593	NA	0.1487	FALSE	FALSE	FALSE	finn-b-L12_LICHENPLANUS	3	89339527	0.0472	NA	0.2087	Lichen planus || id:finn-b-L12_LICHENPLANUS	Lichen planus	Lichen planus || ||	TRUE	igd	NA	NA	NA	NA	NA	NA	NA	0.0132957385442458	8.36781397274192e-07	18334	class.Bacteroidia.id.912	TRUE	reported	qUrU8s	2	TRUE
rs79585701	A	C	A	C	0.0646822879882445	-0.008	NA	0.1415	FALSE	FALSE	FALSE	finn-b-L12_LICHENPLANUS	8	13110185	0.0484	NA	0.8692	Lichen planus || id:finn-b-L12_LICHENPLANUS	Lichen planus	Lichen planus || ||	TRUE	igd	NA	NA	NA	NA	NA	NA	NA	0.0149628204072749	9.98588572762414e-06	18334	class.Bacteroidia.id.912	TRUE	reported	qUrU8s	2	TRUE
rs929878	C	T	C	T	-0.0548532058638466	0.0627	NA	0.2133	FALSE	FALSE	FALSE	finn-b-L12_LICHENPLANUS	16	74290641	0.041	NA	0.1257	Lichen planus || id:finn-b-L12_LICHENPLANUS	Lichen planus	Lichen planus || ||	TRUE	igd	NA	NA	NA	NA	NA	NA	NA	0.0121529540841487	4.73376821285955e-06	18334	class.Bacteroidia.id.912	TRUE	reported	qUrU8s	2	TRUE
rs11128180	A	G	A	G	0.0592944116737909	0.0146	NA	0.2327	FALSE	FALSE	FALSE	finn-b-L12_LICHENPLANUS	3	70592215	0.0397	NA	0.7137	Lichen planus || id:finn-b-L12_LICHENPLANUS	Lichen planus	Lichen planus || ||	TRUE	igd	NA	NA	NA	NA	NA	NA	NA	0.0128769228748097	3.67143765653378e-06	17151	class.Betaproteobacteria.id.2867	TRUE	reported	y7p6F8	2	TRUE
rs12467854	G	C	G	C	0.0641362502594649	-0.0605	NA	0.2111	FALSE	TRUE	TRUE	finn-b-L12_LICHENPLANUS	2	239888758	0.0415	NA	0.1452	Lichen planus || id:finn-b-L12_LICHENPLANUS	Lichen planus	Lichen planus || ||	TRUE	igd	NA	NA	NA	NA	NA	NA	NA	0.0131766251266272	1.09863237222013e-06	17038	class.Betaproteobacteria.id.2867	TRUE	reported	y7p6F8	2	FALSE
rs1511453	A	G	A	G	0.0923492456668957	0.0065	NA	0.05816	FALSE	FALSE	FALSE	finn-b-L12_LICHENPLANUS	4	23588462	0.0721	NA	0.9284	Lichen planus || id:finn-b-L12_LICHENPLANUS	Lichen planus	Lichen planus || ||	TRUE	igd	NA	NA	NA	NA	NA	NA	NA	0.0199158272522817	4.7576535599821e-06	17085	class.Betaproteobacteria.id.2867	TRUE	reported	y7p6F8	2	TRUE
rs1928341	A	G	A	G	0.0525580967889223	-0.0299	NA	0.4049	FALSE	FALSE	FALSE	finn-b-L12_LICHENPLANUS	1	153240013	0.0343	NA	0.3831	Lichen planus || id:finn-b-L12_LICHENPLANUS	Lichen planus	Lichen planus || ||	TRUE	igd	NA	NA	NA	NA	NA	NA	NA	0.0110407841601289	2.0152916958752e-06	17150	class.Betaproteobacteria.id.2867	TRUE	reported	y7p6F8	2	TRUE
rs2321387	G	A	G	A	-0.0494596194054547	0.07	NA	0.4304	FALSE	FALSE	FALSE	finn-b-L12_LICHENPLANUS	13	58689340	0.0341	NA	0.0398199	Lichen planus || id:finn-b-L12_LICHENPLANUS	Lichen planus	Lichen planus || ||	TRUE	igd	NA	NA	NA	NA	NA	NA	NA	0.0109423987398911	5.80035728843767e-06	17149	class.Betaproteobacteria.id.2867	TRUE	reported	y7p6F8	2	TRUE
rs2367850	G	C	G	C	0.064005972049515	-0.0883	NA	0.2225	FALSE	TRUE	TRUE	finn-b-L12_LICHENPLANUS	3	193456274	0.0414	NA	0.0327198	Lichen planus || id:finn-b-L12_LICHENPLANUS	Lichen planus	Lichen planus || ||	TRUE	igd	NA	NA	NA	NA	NA	NA	NA	0.0130374355162372	9.1176220377694e-07	16717	class.Betaproteobacteria.id.2867	TRUE	reported	y7p6F8	2	FALSE
rs2613606	C	T	C	T	-0.051310588747841	0.0179	NA	0.4184	FALSE	FALSE	FALSE	finn-b-L12_LICHENPLANUS	7	111285025	0.0342	NA	0.599799	Lichen planus || id:finn-b-L12_LICHENPLANUS	Lichen planus	Lichen planus || ||	TRUE	igd	NA	NA	NA	NA	NA	NA	NA	0.0109091029016923	2.19816578088144e-06	17146	class.Betaproteobacteria.id.2867	TRUE	reported	y7p6F8	2	TRUE
rs320161	A	G	A	G	0.0572285570376515	-0.0115	NA	0.2299	FALSE	FALSE	FALSE	finn-b-L12_LICHENPLANUS	9	104899117	0.0403	NA	0.7756	Lichen planus || id:finn-b-L12_LICHENPLANUS	Lichen planus	Lichen planus || ||	TRUE	igd	NA	NA	NA	NA	NA	NA	NA	0.0126199644170908	7.33242225523637e-06	17035	class.Betaproteobacteria.id.2867	TRUE	reported	y7p6F8	2	TRUE
rs4033856	C	T	C	T	0.0832422652652502	-0.1678	NA	0.0863	FALSE	FALSE	FALSE	finn-b-L12_LICHENPLANUS	4	45642485	0.0603	NA	0.00540705	Lichen planus || id:finn-b-L12_LICHENPLANUS	Lichen planus	Lichen planus || ||	TRUE	igd	NA	NA	NA	NA	NA	NA	NA	0.016723677405277	5.17165748646824e-07	15945	class.Betaproteobacteria.id.2867	TRUE	reported	y7p6F8	2	TRUE
rs56386628	C	T	C	T	-0.062225169437303	0.0083	NA	0.2575	FALSE	FALSE	FALSE	finn-b-L12_LICHENPLANUS	8	112735565	0.0386	NA	0.8296	Lichen planus || id:finn-b-L12_LICHENPLANUS	Lichen planus	Lichen planus || ||	TRUE	igd	TRUE	rs56386628	rs13439393	C	T	T	C	0.0135687620691271	5.86955194883514e-06	17147	class.Betaproteobacteria.id.2867	TRUE	reported	y7p6F8	2	TRUE
rs6087811	T	G	T	G	-0.0978177376981577	-0.0336	NA	0.1015	FALSE	FALSE	FALSE	finn-b-L12_LICHENPLANUS	20	30596130	0.056	NA	0.549	Lichen planus || id:finn-b-L12_LICHENPLANUS	Lichen planus	Lichen planus || ||	TRUE	igd	NA	NA	NA	NA	NA	NA	NA	0.0198522012662304	7.44304721884373e-07	16184	class.Betaproteobacteria.id.2867	TRUE	reported	y7p6F8	2	TRUE
rs62395635	T	C	T	C	0.109740893459822	0.0352	NA	0.0623	FALSE	FALSE	FALSE	finn-b-L12_LICHENPLANUS	5	173497796	0.0701	NA	0.615601	Lichen planus || id:finn-b-L12_LICHENPLANUS	Lichen planus	Lichen planus || ||	TRUE	igd	NA	NA	NA	NA	NA	NA	NA	0.0236000203820535	2.94091443235913e-06	15108	class.Betaproteobacteria.id.2867	TRUE	reported	y7p6F8	2	TRUE
rs72747231	C	G	C	G	-0.137280671329485	0.0161	NA	0.04784	FALSE	TRUE	TRUE	finn-b-L12_LICHENPLANUS	9	84206018	0.0799	NA	0.8407	Lichen planus || id:finn-b-L12_LICHENPLANUS	Lichen planus	Lichen planus || ||	TRUE	igd	NA	NA	NA	NA	NA	NA	NA	0.0290337681410356	2.05510635139484e-06	11344	class.Betaproteobacteria.id.2867	TRUE	reported	y7p6F8	2	FALSE
rs75242906	C	T	C	T	-0.121083253075418	-0.0742	NA	0.08381	FALSE	FALSE	FALSE	finn-b-L12_LICHENPLANUS	15	56786407	0.0616	NA	0.2284	Lichen planus || id:finn-b-L12_LICHENPLANUS	Lichen planus	Lichen planus || ||	TRUE	igd	NA	NA	NA	NA	NA	NA	NA	0.0280749868903019	9.27278297355188e-06	10803	class.Betaproteobacteria.id.2867	TRUE	reported	y7p6F8	2	TRUE
rs10209007	G	C	G	C	0.0794172628523947	-0.0626	NA	0.05258	FALSE	TRUE	TRUE	finn-b-L12_LICHENPLANUS	2	231676041	0.0758	NA	0.4087	Lichen planus || id:finn-b-L12_LICHENPLANUS	Lichen planus	Lichen planus || ||	TRUE	igd	NA	NA	NA	NA	NA	NA	NA	0.0182427140044208	9.89343431970726e-06	17812	class.Clostridia.id.1859	TRUE	reported	ZizdgG	2	FALSE
rs10774377	A	G	A	G	0.0526590075575969	-0.0421	NA	0.4359	FALSE	FALSE	FALSE	finn-b-L12_LICHENPLANUS	12	5942519	0.0341	NA	0.2164	Lichen planus || id:finn-b-L12_LICHENPLANUS	Lichen planus	Lichen planus || ||	TRUE	igd	NA	NA	NA	NA	NA	NA	NA	0.0113858338043842	3.24401017890361e-06	18330	class.Clostridia.id.1859	TRUE	reported	ZizdgG	2	TRUE
rs112334273	G	A	G	A	0.0641008116927255	0.0658	NA	0.278	FALSE	FALSE	FALSE	finn-b-L12_LICHENPLANUS	21	40703251	0.0377	NA	0.0810793	Lichen planus || id:finn-b-L12_LICHENPLANUS	Lichen planus	Lichen planus || ||	TRUE	igd	NA	NA	NA	NA	NA	NA	NA	0.0127403663613056	3.81407175387543e-07	18217	class.Clostridia.id.1859	TRUE	reported	ZizdgG	2	TRUE
rs13105690	T	C	T	C	-0.0529096811823286	-0.0262	NA	0.2855	FALSE	FALSE	FALSE	finn-b-L12_LICHENPLANUS	4	7420184	0.0375	NA	0.4851	Lichen planus || id:finn-b-L12_LICHENPLANUS	Lichen planus	Lichen planus || ||	TRUE	igd	NA	NA	NA	NA	NA	NA	NA	0.0118179763199682	8.77790386085796e-06	18340	class.Clostridia.id.1859	TRUE	reported	ZizdgG	2	TRUE
rs13179700	T	C	T	C	0.0511936668802236	-0.0013	NA	0.344	FALSE	FALSE	FALSE	finn-b-L12_LICHENPLANUS	5	149077788	0.0355	NA	0.9707	Lichen planus || id:finn-b-L12_LICHENPLANUS	Lichen planus	Lichen planus || ||	TRUE	igd	NA	NA	NA	NA	NA	NA	NA	0.0109568653813725	3.37083028357004e-06	18338	class.Clostridia.id.1859	TRUE	reported	ZizdgG	2	TRUE
rs13421739	C	G	C	G	0.0888471554635275	-0.0699	NA	0.06946	FALSE	TRUE	TRUE	finn-b-L12_LICHENPLANUS	2	116724915	0.0662	NA	0.2911	Lichen planus || id:finn-b-L12_LICHENPLANUS	Lichen planus	Lichen planus || ||	TRUE	igd	NA	NA	NA	NA	NA	NA	NA	0.017965466746695	9.54199437323804e-06	18340	class.Clostridia.id.1859	TRUE	reported	ZizdgG	2	FALSE
rs1842454	G	A	G	A	-0.0547202081450512	0.022	NA	0.1877	FALSE	FALSE	FALSE	finn-b-L12_LICHENPLANUS	5	105060362	0.0433	NA	0.6107	Lichen planus || id:finn-b-L12_LICHENPLANUS	Lichen planus	Lichen planus || ||	TRUE	igd	NA	NA	NA	NA	NA	NA	NA	0.0127338284794496	8.72023240614443e-06	18340	class.Clostridia.id.1859	TRUE	reported	ZizdgG	2	TRUE
rs2273429	A	G	A	G	-0.072403727243411	0.0183	NA	0.1046	FALSE	FALSE	FALSE	finn-b-L12_LICHENPLANUS	14	52494072	0.0552	NA	0.7399	Lichen planus || id:finn-b-L12_LICHENPLANUS	Lichen planus	Lichen planus || ||	TRUE	igd	NA	NA	NA	NA	NA	NA	NA	0.0153104945245915	4.52135582345237e-06	18337	class.Clostridia.id.1859	TRUE	reported	ZizdgG	2	TRUE
rs6797343	G	T	G	T	0.0592278958537155	-0.0124	NA	0.1912	FALSE	FALSE	FALSE	finn-b-L12_LICHENPLANUS	3	89268714	0.0428	NA	0.772899	Lichen planus || id:finn-b-L12_LICHENPLANUS	Lichen planus	Lichen planus || ||	TRUE	igd	NA	NA	NA	NA	NA	NA	NA	0.0134556334413273	9.35646929732167e-06	18340	class.Clostridia.id.1859	TRUE	reported	ZizdgG	2	TRUE
rs6814436	T	C	T	C	0.0739994805048434	0.0273	NA	0.1408	FALSE	FALSE	FALSE	finn-b-L12_LICHENPLANUS	4	161507301	0.0485	NA	0.574101	Lichen planus || id:finn-b-L12_LICHENPLANUS	Lichen planus	Lichen planus || ||	TRUE	igd	NA	NA	NA	NA	NA	NA	NA	0.0150815142256241	9.65097914383352e-07	18336	class.Clostridia.id.1859	TRUE	reported	ZizdgG	2	TRUE
rs6815608	T	C	T	C	0.103803178927405	-0.0126	NA	0.1515	FALSE	FALSE	FALSE	finn-b-L12_LICHENPLANUS	4	152131744	0.0468	NA	0.7877	Lichen planus || id:finn-b-L12_LICHENPLANUS	Lichen planus	Lichen planus || ||	TRUE	igd	NA	NA	NA	NA	NA	NA	NA	0.0210882992549549	4.01857475026222e-07	16731	class.Clostridia.id.1859	TRUE	reported	ZizdgG	2	TRUE
rs6934062	G	C	G	C	0.0524405764288218	0.0079	NA	0.3175	FALSE	TRUE	TRUE	finn-b-L12_LICHENPLANUS	6	163743050	0.0362	NA	0.8275	Lichen planus || id:finn-b-L12_LICHENPLANUS	Lichen planus	Lichen planus || ||	TRUE	igd	NA	NA	NA	NA	NA	NA	NA	0.0116115397312285	6.53082686136409e-06	17859	class.Clostridia.id.1859	TRUE	reported	ZizdgG	2	FALSE
rs7269302	A	T	A	T	-0.0963980791015672	-0.0532	NA	0.06027	FALSE	TRUE	TRUE	finn-b-L12_LICHENPLANUS	20	50803760	0.0708	NA	0.4519	Lichen planus || id:finn-b-L12_LICHENPLANUS	Lichen planus	Lichen planus || ||	TRUE	igd	NA	NA	NA	NA	NA	NA	NA	0.0212006751707371	9.04044610353506e-06	17405	class.Clostridia.id.1859	TRUE	reported	ZizdgG	2	FALSE
rs72738886	T	C	T	C	0.0866169515192442	-0.0919	NA	0.07613	FALSE	FALSE	FALSE	finn-b-L12_LICHENPLANUS	5	35770550	0.0639	NA	0.1501	Lichen planus || id:finn-b-L12_LICHENPLANUS	Lichen planus	Lichen planus || ||	TRUE	igd	NA	NA	NA	NA	NA	NA	NA	0.0190392641778603	8.24240572811785e-06	16934	class.Clostridia.id.1859	TRUE	reported	ZizdgG	2	TRUE
rs72915163	T	C	T	C	-0.058102510832874	-0.0151	NA	0.219	FALSE	FALSE	FALSE	finn-b-L12_LICHENPLANUS	18	48792829	0.0411	NA	0.713099	Lichen planus || id:finn-b-L12_LICHENPLANUS	Lichen planus	Lichen planus || ||	TRUE	igd	NA	NA	NA	NA	NA	NA	NA	0.0120557460101725	1.34294600866776e-06	18317	class.Clostridia.id.1859	TRUE	reported	ZizdgG	2	TRUE
rs72915163	T	C	C	G	-0.058102510832874	-0.7084	NA	0.0004753	TRUE	FALSE	FALSE	finn-b-L12_LICHENPLANUS	18	48792829	0.9106	NA	0.4366	Lichen planus || id:finn-b-L12_LICHENPLANUS	Lichen planus	Lichen planus || ||	TRUE	igd	NA	NA	NA	NA	NA	NA	NA	0.0120557460101725	1.34294600866776e-06	18317	class.Clostridia.id.1859	TRUE	reported	ZizdgG	2	FALSE
rs76860606	C	G	C	G	0.0947035776202654	0.0661	NA	0.08761	FALSE	TRUE	TRUE	finn-b-L12_LICHENPLANUS	6	12397187	0.0597	NA	0.2681	Lichen planus || id:finn-b-L12_LICHENPLANUS	Lichen planus	Lichen planus || ||	TRUE	igd	NA	NA	NA	NA	NA	NA	NA	0.02251167166304	7.53166703361064e-06	17579	class.Clostridia.id.1859	TRUE	reported	ZizdgG	2	FALSE
rs11250875	T	C	T	C	0.0607499778487578	-0.0167	NA	0.2138	FALSE	FALSE	FALSE	finn-b-L12_LICHENPLANUS	10	1922731	0.041	NA	0.6831	Lichen planus || id:finn-b-L12_LICHENPLANUS	Lichen planus	Lichen planus || ||	TRUE	igd	NA	NA	NA	NA	NA	NA	NA	0.0130938873723768	4.82844478013454e-06	17690	class.Coriobacteriia.id.809	TRUE	reported	CQbevF	2	TRUE
rs11656361	A	C	A	C	0.0773005865134887	-0.101	NA	0.1821	FALSE	FALSE	FALSE	finn-b-L12_LICHENPLANUS	17	8121332	0.0438	NA	0.02108	Lichen planus || id:finn-b-L12_LICHENPLANUS	Lichen planus	Lichen planus || ||	TRUE	igd	NA	NA	NA	NA	NA	NA	NA	0.0175529695959837	8.02016737284869e-06	16665	class.Coriobacteriia.id.809	TRUE	reported	CQbevF	2	TRUE
rs12974142	G	A	G	A	0.0789796079588601	0.0543	NA	0.07028	FALSE	FALSE	FALSE	finn-b-L12_LICHENPLANUS	19	52895166	0.0663	NA	0.4126	Lichen planus || id:finn-b-L12_LICHENPLANUS	Lichen planus	Lichen planus || ||	TRUE	igd	NA	NA	NA	NA	NA	NA	NA	0.0177204792375076	8.51232044442772e-06	17413	class.Coriobacteriia.id.809	TRUE	reported	CQbevF	2	TRUE
rs13307134	C	T	C	T	0.0565686016300619	0.0384	NA	0.1666	FALSE	FALSE	FALSE	finn-b-L12_LICHENPLANUS	7	105084680	0.0454	NA	0.3981	Lichen planus || id:finn-b-L12_LICHENPLANUS	Lichen planus	Lichen planus || ||	TRUE	igd	NA	NA	NA	NA	NA	NA	NA	0.0126264741341919	7.79931024153346e-06	17527	class.Coriobacteriia.id.809	TRUE	reported	CQbevF	2	TRUE
rs1397793	G	A	G	A	-0.0498854546377375	0.0478	NA	0.3097	FALSE	FALSE	FALSE	finn-b-L12_LICHENPLANUS	5	90471451	0.037	NA	0.1973	Lichen planus || id:finn-b-L12_LICHENPLANUS	Lichen planus	Lichen planus || ||	TRUE	igd	NA	NA	NA	NA	NA	NA	NA	0.0112446353427544	9.77380744950148e-06	17527	class.Coriobacteriia.id.809	TRUE	reported	CQbevF	2	TRUE
rs1816223	A	G	A	G	-0.0586264743119709	0.0796	NA	0.2007	FALSE	FALSE	FALSE	finn-b-L12_LICHENPLANUS	12	11494021	0.0422	NA	0.0592407	Lichen planus || id:finn-b-L12_LICHENPLANUS	Lichen planus	Lichen planus || ||	TRUE	igd	NA	NA	NA	NA	NA	NA	NA	0.0129005759557854	4.84114361065701e-06	17688	class.Coriobacteriia.id.809	TRUE	reported	CQbevF	2	TRUE
rs240104	T	C	T	C	-0.0603428968222628	-0.0112	NA	0.2846	FALSE	FALSE	FALSE	finn-b-L12_LICHENPLANUS	1	176571431	0.0377	NA	0.7665	Lichen planus || id:finn-b-L12_LICHENPLANUS	Lichen planus	Lichen planus || ||	TRUE	igd	NA	NA	NA	NA	NA	NA	NA	0.0126849112455853	1.51602693348498e-06	17577	class.Coriobacteriia.id.809	TRUE	reported	CQbevF	2	TRUE
rs2442778	G	A	G	A	-0.116408329290135	-0.141	NA	0.0517	FALSE	FALSE	FALSE	finn-b-L12_LICHENPLANUS	3	11654412	0.0758	NA	0.0631001	Lichen planus || id:finn-b-L12_LICHENPLANUS	Lichen planus	Lichen planus || ||	TRUE	igd	NA	NA	NA	NA	NA	NA	NA	0.0258545134241831	9.02702911267979e-06	13472	class.Coriobacteriia.id.809	TRUE	reported	CQbevF	2	TRUE
rs3025411	A	G	A	G	0.0926542851223394	-0.0566	NA	0.1067	FALSE	FALSE	FALSE	finn-b-L12_LICHENPLANUS	9	136512906	0.055	NA	0.304	Lichen planus || id:finn-b-L12_LICHENPLANUS	Lichen planus	Lichen planus || ||	TRUE	igd	NA	NA	NA	NA	NA	NA	NA	0.0209467810563104	8.26912209868932e-06	15671	class.Coriobacteriia.id.809	TRUE	reported	CQbevF	2	TRUE
rs34739816	G	T	G	T	0.0965016742150944	-0.0059	NA	0.05822	FALSE	FALSE	FALSE	finn-b-L12_LICHENPLANUS	17	37376685	0.0722	NA	0.9344	Lichen planus || id:finn-b-L12_LICHENPLANUS	Lichen planus	Lichen planus || ||	TRUE	igd	NA	NA	NA	NA	NA	NA	NA	0.0207665821247664	3.88357923766615e-06	16593	class.Coriobacteriia.id.809	TRUE	reported	CQbevF	2	TRUE
rs62448869	T	A	T	A	-0.0486059431300521	-0.0102	NA	0.5356	FALSE	TRUE	TRUE	finn-b-L12_LICHENPLANUS	7	24464799	0.0341	NA	0.763999	Lichen planus || id:finn-b-L12_LICHENPLANUS	Lichen planus	Lichen planus || ||	TRUE	igd	NA	NA	NA	NA	NA	NA	NA	0.0108982422305061	7.87276194915243e-06	17527	class.Coriobacteriia.id.809	TRUE	reported	CQbevF	2	FALSE
rs67561917	A	G	A	G	-0.0714367226573346	0.0238	NA	0.1826	FALSE	FALSE	FALSE	finn-b-L12_LICHENPLANUS	20	62072077	0.0439	NA	0.5873	Lichen planus || id:finn-b-L12_LICHENPLANUS	Lichen planus	Lichen planus || ||	TRUE	igd	NA	NA	NA	NA	NA	NA	NA	0.015411343140006	5.3912888184295e-06	17333	class.Coriobacteriia.id.809	TRUE	reported	CQbevF	2	TRUE
rs719099	A	G	A	G	0.0778401727113212	-0.0629	NA	0.09876	FALSE	FALSE	FALSE	finn-b-L12_LICHENPLANUS	10	65799217	0.0567	NA	0.2669	Lichen planus || id:finn-b-L12_LICHENPLANUS	Lichen planus	Lichen planus || ||	TRUE	igd	NA	NA	NA	NA	NA	NA	NA	0.0155815104001575	5.43316638103526e-07	17687	class.Coriobacteriia.id.809	TRUE	reported	CQbevF	2	TRUE
rs76779974	C	G	C	G	0.0774888004984215	-0.0087	NA	0.09252	FALSE	TRUE	TRUE	finn-b-L12_LICHENPLANUS	5	125460084	0.0582	NA	0.881	Lichen planus || id:finn-b-L12_LICHENPLANUS	Lichen planus	Lichen planus || ||	TRUE	igd	NA	NA	NA	NA	NA	NA	NA	0.0171876980939008	5.63090534273239e-06	16419	class.Coriobacteriia.id.809	TRUE	reported	CQbevF	2	FALSE
rs80046645	C	G	C	G	0.255839804928721	0.0348	NA	0.03826	FALSE	TRUE	TRUE	finn-b-L12_LICHENPLANUS	5	459415	0.0883	NA	0.6933	Lichen planus || id:finn-b-L12_LICHENPLANUS	Lichen planus	Lichen planus || ||	TRUE	igd	NA	NA	NA	NA	NA	NA	NA	0.0561995318540738	4.65689381767736e-06	3204	class.Coriobacteriia.id.809	TRUE	reported	CQbevF	2	FALSE
rs8010111	G	A	G	A	-0.103376879559495	0.0193	NA	0.0807	FALSE	FALSE	FALSE	finn-b-L12_LICHENPLANUS	14	39660509	0.0617	NA	0.754699	Lichen planus || id:finn-b-L12_LICHENPLANUS	Lichen planus	Lichen planus || ||	TRUE	igd	NA	NA	NA	NA	NA	NA	NA	0.0229286313492612	6.89623744677559e-06	15996	class.Coriobacteriia.id.809	TRUE	reported	CQbevF	2	TRUE
rs1035691	A	G	A	G	-0.0551759773073076	-0.0206	NA	0.4043	FALSE	FALSE	FALSE	finn-b-L12_LICHENPLANUS	11	10658735	0.0345	NA	0.551001	Lichen planus || id:finn-b-L12_LICHENPLANUS	Lichen planus	Lichen planus || ||	TRUE	igd	NA	NA	NA	NA	NA	NA	NA	0.0121601749959353	9.65171793228853e-06	15168	class.Deltaproteobacteria.id.3087	TRUE	reported	I68E9m	2	TRUE
rs112381107	C	T	C	T	0.206594184288417	0.0628	NA	0.0599	FALSE	FALSE	FALSE	finn-b-L12_LICHENPLANUS	9	15271933	0.0708	NA	0.3752	Lichen planus || id:finn-b-L12_LICHENPLANUS	Lichen planus	Lichen planus || ||	TRUE	igd	TRUE	rs112381107	rs7870745	C	T	T	C	0.0456908149768398	4.63054210853148e-06	4457	class.Deltaproteobacteria.id.3087	TRUE	reported	I68E9m	2	TRUE
rs11599763	T	C	T	C	-0.0544218833781303	0.0423	NA	0.4076	FALSE	FALSE	FALSE	finn-b-L12_LICHENPLANUS	10	11855599	0.0347	NA	0.2223	Lichen planus || id:finn-b-L12_LICHENPLANUS	Lichen planus	Lichen planus || ||	TRUE	igd	NA	NA	NA	NA	NA	NA	NA	0.0117396588677959	3.94123108343319e-06	15168	class.Deltaproteobacteria.id.3087	TRUE	reported	I68E9m	2	TRUE
rs16851319	G	C	G	C	-0.0705515598758075	0.0565	NA	0.1778	FALSE	TRUE	TRUE	finn-b-L12_LICHENPLANUS	1	203308383	0.0446	NA	0.2051	Lichen planus || id:finn-b-L12_LICHENPLANUS	Lichen planus	Lichen planus || ||	TRUE	igd	NA	NA	NA	NA	NA	NA	NA	0.0150849422270963	5.67887602168359e-06	15154	class.Deltaproteobacteria.id.3087	TRUE	reported	I68E9m	2	FALSE
rs17084793	G	A	G	A	-0.071076165558272	-0.0261	NA	0.1463	FALSE	FALSE	FALSE	finn-b-L12_LICHENPLANUS	18	69312914	0.0478	NA	0.5846	Lichen planus || id:finn-b-L12_LICHENPLANUS	Lichen planus	Lichen planus || ||	TRUE	igd	NA	NA	NA	NA	NA	NA	NA	0.0159530092485097	5.68633730574258e-06	15164	class.Deltaproteobacteria.id.3087	TRUE	reported	I68E9m	2	TRUE
rs17791387	A	G	A	G	-0.0735881214341771	-0.0183	NA	0.09528	FALSE	FALSE	FALSE	finn-b-L12_LICHENPLANUS	9	81834426	0.0577	NA	0.750501	Lichen planus || id:finn-b-L12_LICHENPLANUS	Lichen planus	Lichen planus || ||	TRUE	igd	NA	NA	NA	NA	NA	NA	NA	0.0154246232497218	1.60222509634856e-06	15071	class.Deltaproteobacteria.id.3087	TRUE	reported	I68E9m	2	TRUE
rs2692012	A	G	A	G	0.110334899713198	0.1355	NA	0.0553	FALSE	FALSE	FALSE	finn-b-L12_LICHENPLANUS	1	203994218	0.0738	NA	0.0661896	Lichen planus || id:finn-b-L12_LICHENPLANUS	Lichen planus	Lichen planus || ||	TRUE	igd	TRUE	rs2692012	rs2810628	A	G	G	A	0.0253335744958444	3.14186000068474e-06	13104	class.Deltaproteobacteria.id.3087	TRUE	reported	I68E9m	2	TRUE
rs2838334	G	A	G	A	0.0561721591563045	-0.0582	NA	0.3438	FALSE	FALSE	FALSE	finn-b-L12_LICHENPLANUS	21	45064961	0.0354	NA	0.1006	Lichen planus || id:finn-b-L12_LICHENPLANUS	Lichen planus	Lichen planus || ||	TRUE	igd	NA	NA	NA	NA	NA	NA	NA	0.0124123910262632	5.44550595172048e-06	15168	class.Deltaproteobacteria.id.3087	TRUE	reported	I68E9m	2	TRUE
rs3935584	C	T	C	T	-0.0523484514978676	-0.0168	NA	0.5317	FALSE	FALSE	FALSE	finn-b-L12_LICHENPLANUS	2	233929283	0.0338	NA	0.619001	Lichen planus || id:finn-b-L12_LICHENPLANUS	Lichen planus	Lichen planus || ||	TRUE	igd	NA	NA	NA	NA	NA	NA	NA	0.0115660414475456	7.50120501125591e-06	15166	class.Deltaproteobacteria.id.3087	TRUE	reported	I68E9m	2	TRUE
rs4506934	C	T	C	T	-0.0936513618625062	-0.0168	NA	0.1183	FALSE	FALSE	FALSE	finn-b-L12_LICHENPLANUS	17	2856662	0.0527	NA	0.7503	Lichen planus || id:finn-b-L12_LICHENPLANUS	Lichen planus	Lichen planus || ||	TRUE	igd	NA	NA	NA	NA	NA	NA	NA	0.0201200341683808	3.5888668946544e-06	15061	class.Deltaproteobacteria.id.3087	TRUE	reported	I68E9m	2	TRUE
rs55744759	A	G	A	G	-0.0779693392304533	0.0397	NA	0.1122	FALSE	FALSE	FALSE	finn-b-L12_LICHENPLANUS	8	57867671	0.0535	NA	0.4577	Lichen planus || id:finn-b-L12_LICHENPLANUS	Lichen planus	Lichen planus || ||	TRUE	igd	NA	NA	NA	NA	NA	NA	NA	0.0170738437384274	7.31369751141259e-06	15168	class.Deltaproteobacteria.id.3087	TRUE	reported	I68E9m	2	TRUE
rs6058181	C	T	C	T	0.0825715653635653	0.038	NA	0.162	FALSE	FALSE	FALSE	finn-b-L12_LICHENPLANUS	20	33694801	0.0458	NA	0.407	Lichen planus || id:finn-b-L12_LICHENPLANUS	Lichen planus	Lichen planus || ||	TRUE	igd	NA	NA	NA	NA	NA	NA	NA	0.0165958193892764	3.39553994187571e-07	15100	class.Deltaproteobacteria.id.3087	TRUE	reported	I68E9m	2	TRUE
rs62020470	A	G	A	G	-0.0585411333876721	-0.0132	NA	0.1797	FALSE	FALSE	FALSE	finn-b-L12_LICHENPLANUS	15	96161065	0.0441	NA	0.7648	Lichen planus || id:finn-b-L12_LICHENPLANUS	Lichen planus	Lichen planus || ||	TRUE	igd	NA	NA	NA	NA	NA	NA	NA	0.0129358483299474	4.85083976501122e-06	15168	class.Deltaproteobacteria.id.3087	TRUE	reported	I68E9m	2	TRUE
rs9928243	C	A	C	A	-0.0538457369014132	-0.0236	NA	0.4711	FALSE	FALSE	FALSE	finn-b-L12_LICHENPLANUS	16	71541641	0.0338	NA	0.484299	Lichen planus || id:finn-b-L12_LICHENPLANUS	Lichen planus	Lichen planus || ||	TRUE	igd	NA	NA	NA	NA	NA	NA	NA	0.0117717963326708	5.02081040076857e-06	15167	class.Deltaproteobacteria.id.3087	TRUE	reported	I68E9m	2	TRUE
rs1074800	A	G	A	G	0.0492438269542289	-0.0471	NA	0.4188	FALSE	FALSE	FALSE	finn-b-L12_LICHENPLANUS	5	3002546	0.0342	NA	0.1686	Lichen planus || id:finn-b-L12_LICHENPLANUS	Lichen planus	Lichen planus || ||	TRUE	igd	NA	NA	NA	NA	NA	NA	NA	0.0108870440224642	6.14583285242795e-06	17789	class.Erysipelotrichia.id.2147	TRUE	reported	qXQ6Qq	2	TRUE
rs10781552	C	T	C	T	-0.0552212361185999	0.0104	NA	0.2805	FALSE	FALSE	FALSE	finn-b-L12_LICHENPLANUS	10	133897233	0.0375	NA	0.780899	Lichen planus || id:finn-b-L12_LICHENPLANUS	Lichen planus	Lichen planus || ||	TRUE	igd	NA	NA	NA	NA	NA	NA	NA	0.0116074253551088	2.33114027478909e-06	17789	class.Erysipelotrichia.id.2147	TRUE	reported	qXQ6Qq	2	TRUE
rs17530232	A	G	A	G	0.103049982291712	-0.1154	NA	0.0528	FALSE	FALSE	FALSE	finn-b-L12_LICHENPLANUS	13	40385457	0.076	NA	0.1292	Lichen planus || id:finn-b-L12_LICHENPLANUS	Lichen planus	Lichen planus || ||	TRUE	igd	NA	NA	NA	NA	NA	NA	NA	0.0224647543035211	2.79123142191505e-06	16622	class.Erysipelotrichia.id.2147	TRUE	reported	qXQ6Qq	2	TRUE
rs1884466	C	T	C	T	-0.0475363449086212	0.0184	NA	0.5197	FALSE	FALSE	FALSE	finn-b-L12_LICHENPLANUS	1	64139196	0.0339	NA	0.5873	Lichen planus || id:finn-b-L12_LICHENPLANUS	Lichen planus	Lichen planus || ||	TRUE	igd	NA	NA	NA	NA	NA	NA	NA	0.010693860491781	9.52700643828416e-06	18205	class.Erysipelotrichia.id.2147	TRUE	reported	qXQ6Qq	2	TRUE
rs2300774	G	A	G	A	0.0524152009775202	-0.0204	NA	0.4388	FALSE	FALSE	FALSE	finn-b-L12_LICHENPLANUS	3	195793712	0.0339	NA	0.547299	Lichen planus || id:finn-b-L12_LICHENPLANUS	Lichen planus	Lichen planus || ||	TRUE	igd	NA	NA	NA	NA	NA	NA	NA	0.0106783794459106	8.95466339032433e-07	18216	class.Erysipelotrichia.id.2147	TRUE	reported	qXQ6Qq	2	TRUE
rs290833	T	G	T	G	-0.0497373705429633	-0.0033	NA	0.4929	FALSE	FALSE	FALSE	finn-b-L12_LICHENPLANUS	1	97457427	0.0339	NA	0.9217	Lichen planus || id:finn-b-L12_LICHENPLANUS	Lichen planus	Lichen planus || ||	TRUE	igd	NA	NA	NA	NA	NA	NA	NA	0.0111376469156611	8.02899982256304e-06	17789	class.Erysipelotrichia.id.2147	TRUE	reported	qXQ6Qq	2	TRUE
rs35161940	T	C	T	C	-0.0806040556091446	-0.0798	NA	0.1071	FALSE	FALSE	FALSE	finn-b-L12_LICHENPLANUS	17	70327224	0.0544	NA	0.1421	Lichen planus || id:finn-b-L12_LICHENPLANUS	Lichen planus	Lichen planus || ||	TRUE	igd	NA	NA	NA	NA	NA	NA	NA	0.0167640897377564	1.84509546544161e-06	18213	class.Erysipelotrichia.id.2147	TRUE	reported	qXQ6Qq	2	TRUE
rs4078432	C	T	C	T	-0.0608929343716466	0.0106	NA	0.173	FALSE	FALSE	FALSE	finn-b-L12_LICHENPLANUS	14	48997206	0.0447	NA	0.8126	Lichen planus || id:finn-b-L12_LICHENPLANUS	Lichen planus	Lichen planus || ||	TRUE	igd	NA	NA	NA	NA	NA	NA	NA	0.0133763631952753	4.23103750003848e-06	17789	class.Erysipelotrichia.id.2147	TRUE	reported	qXQ6Qq	2	TRUE
rs56970041	T	G	T	G	0.0724144474832753	-0.0575	NA	0.06123	FALSE	FALSE	FALSE	finn-b-L12_LICHENPLANUS	14	80357610	0.0707	NA	0.4156	Lichen planus || id:finn-b-L12_LICHENPLANUS	Lichen planus	Lichen planus || ||	TRUE	igd	NA	NA	NA	NA	NA	NA	NA	0.0164470635032055	5.40344037308359e-06	18217	class.Erysipelotrichia.id.2147	TRUE	reported	qXQ6Qq	2	TRUE
rs62504403	C	T	C	T	0.0681158923407071	-0.0704	NA	0.1953	FALSE	FALSE	FALSE	finn-b-L12_LICHENPLANUS	8	38803551	0.0426	NA	0.0986302	Lichen planus || id:finn-b-L12_LICHENPLANUS	Lichen planus	Lichen planus || ||	TRUE	igd	NA	NA	NA	NA	NA	NA	NA	0.0127883386504578	1.12265018964053e-07	16981	class.Erysipelotrichia.id.2147	TRUE	reported	qXQ6Qq	2	TRUE
rs7234058	T	C	T	C	-0.0945758923829389	0.057	NA	0.09036	FALSE	FALSE	FALSE	finn-b-L12_LICHENPLANUS	18	5830507	0.0586	NA	0.3304	Lichen planus || id:finn-b-L12_LICHENPLANUS	Lichen planus	Lichen planus || ||	TRUE	igd	NA	NA	NA	NA	NA	NA	NA	0.0194090825462235	9.12341463649835e-07	16874	class.Erysipelotrichia.id.2147	TRUE	reported	qXQ6Qq	2	TRUE
rs7826267	T	G	T	G	-0.0839071465135132	-0.008	NA	0.0692	FALSE	FALSE	FALSE	finn-b-L12_LICHENPLANUS	8	2954952	0.0688	NA	0.9074	Lichen planus || id:finn-b-L12_LICHENPLANUS	Lichen planus	Lichen planus || ||	TRUE	igd	NA	NA	NA	NA	NA	NA	NA	0.0199130886580185	9.28449481004866e-06	17586	class.Erysipelotrichia.id.2147	TRUE	reported	qXQ6Qq	2	TRUE
rs8003149	C	T	C	T	0.0538797556086484	-0.0134	NA	0.3326	FALSE	FALSE	FALSE	finn-b-L12_LICHENPLANUS	14	56156504	0.0358	NA	0.707801	Lichen planus || id:finn-b-L12_LICHENPLANUS	Lichen planus	Lichen planus || ||	TRUE	igd	NA	NA	NA	NA	NA	NA	NA	0.0116887901412977	4.08475070727283e-06	18213	class.Erysipelotrichia.id.2147	TRUE	reported	qXQ6Qq	2	TRUE
rs11181912	G	A	G	A	-0.0579152552119798	0.0339	NA	0.3233	FALSE	FALSE	FALSE	finn-b-L12_LICHENPLANUS	12	43572952	0.0361	NA	0.3467	Lichen planus || id:finn-b-L12_LICHENPLANUS	Lichen planus	Lichen planus || ||	TRUE	igd	NA	NA	NA	NA	NA	NA	NA	0.0118796362656339	9.94762086887087e-07	16017	class.Gammaproteobacteria.id.3303	TRUE	reported	vBoxs4	2	TRUE
rs12404135	A	G	A	G	-0.0788842681592536	0.0442	NA	0.07702	FALSE	FALSE	FALSE	finn-b-L12_LICHENPLANUS	1	186502694	0.0634	NA	0.485801	Lichen planus || id:finn-b-L12_LICHENPLANUS	Lichen planus	Lichen planus || ||	TRUE	igd	NA	NA	NA	NA	NA	NA	NA	0.0172415055395759	8.89485208369647e-06	15231	class.Gammaproteobacteria.id.3303	TRUE	reported	vBoxs4	2	TRUE
rs6469506	T	A	T	A	0.05414241613897	0.0079	NA	0.3315	FALSE	TRUE	TRUE	finn-b-L12_LICHENPLANUS	8	115123937	0.0358	NA	0.8252	Lichen planus || id:finn-b-L12_LICHENPLANUS	Lichen planus	Lichen planus || ||	TRUE	igd	NA	NA	NA	NA	NA	NA	NA	0.0116333069341892	3.2898166123523e-06	16023	class.Gammaproteobacteria.id.3303	TRUE	reported	vBoxs4	2	FALSE
rs6706173	A	C	A	C	0.0742509648657476	-0.0228	NA	0.137	FALSE	FALSE	FALSE	finn-b-L12_LICHENPLANUS	2	167986992	0.0489	NA	0.641599	Lichen planus || id:finn-b-L12_LICHENPLANUS	Lichen planus	Lichen planus || ||	TRUE	igd	NA	NA	NA	NA	NA	NA	NA	0.0146392338141419	1.99495466347515e-07	16020	class.Gammaproteobacteria.id.3303	TRUE	reported	vBoxs4	2	TRUE
rs75101789	C	T	C	T	0.0729012009731706	-0.0479	NA	0.08717	FALSE	FALSE	FALSE	finn-b-L12_LICHENPLANUS	3	18615903	0.0599	NA	0.424	Lichen planus || id:finn-b-L12_LICHENPLANUS	Lichen planus	Lichen planus || ||	TRUE	igd	NA	NA	NA	NA	NA	NA	NA	0.0163002524599511	8.78788870662227e-06	16024	class.Gammaproteobacteria.id.3303	TRUE	reported	vBoxs4	2	TRUE
rs79795896	A	G	A	G	-0.15920991860359	-0.0496	NA	0.04676	FALSE	FALSE	FALSE	finn-b-L12_LICHENPLANUS	18	48185248	0.0801	NA	0.5358	Lichen planus || id:finn-b-L12_LICHENPLANUS	Lichen planus	Lichen planus || ||	TRUE	igd	NA	NA	NA	NA	NA	NA	NA	0.0351373096390966	7.92404105484989e-06	7577	class.Gammaproteobacteria.id.3303	TRUE	reported	vBoxs4	2	TRUE
rs9494710	C	T	C	T	-0.0549672529956779	-0.0318	NA	0.3221	FALSE	FALSE	FALSE	finn-b-L12_LICHENPLANUS	6	137612554	0.0361	NA	0.3788	Lichen planus || id:finn-b-L12_LICHENPLANUS	Lichen planus	Lichen planus || ||	TRUE	igd	NA	NA	NA	NA	NA	NA	NA	0.0120923966452565	4.54606616549022e-06	15650	class.Gammaproteobacteria.id.3303	TRUE	reported	vBoxs4	2	TRUE
rs9973122	T	A	T	A	0.0740613874685007	0.0981	NA	0.0813	FALSE	TRUE	TRUE	finn-b-L12_LICHENPLANUS	18	75633634	0.0623	NA	0.1153	Lichen planus || id:finn-b-L12_LICHENPLANUS	Lichen planus	Lichen planus || ||	TRUE	igd	NA	NA	NA	NA	NA	NA	NA	0.0162596356116562	6.77006817245947e-06	15650	class.Gammaproteobacteria.id.3303	TRUE	reported	vBoxs4	2	FALSE
rs1002941	G	A	G	A	0.105025040564704	-0.0514	NA	0.2456	FALSE	FALSE	FALSE	finn-b-L12_LICHENPLANUS	15	101242690	0.0391	NA	0.1882	Lichen planus || id:finn-b-L12_LICHENPLANUS	Lichen planus	Lichen planus || ||	TRUE	igd	NA	NA	NA	NA	NA	NA	NA	0.023348442043165	8.14836093684594e-06	4734	class.Lentisphaeria.id.2250	TRUE	reported	7bchwU	2	TRUE
rs11770843	C	T	C	T	0.109430891855356	-0.0301	NA	0.3284	FALSE	FALSE	FALSE	finn-b-L12_LICHENPLANUS	7	146795379	0.036	NA	0.4029	Lichen planus || id:finn-b-L12_LICHENPLANUS	Lichen planus	Lichen planus || ||	TRUE	igd	NA	NA	NA	NA	NA	NA	NA	0.0234878971992449	1.90728543833067e-06	4705	class.Lentisphaeria.id.2250	TRUE	reported	7bchwU	2	TRUE
rs17114848	G	A	G	A	0.152376929249928	0.068	NA	0.09901	FALSE	FALSE	FALSE	finn-b-L12_LICHENPLANUS	15	25162535	0.0571	NA	0.2338	Lichen planus || id:finn-b-L12_LICHENPLANUS	Lichen planus	Lichen planus || ||	TRUE	igd	NA	NA	NA	NA	NA	NA	NA	0.0324331667332533	4.05865431978083e-06	4734	class.Lentisphaeria.id.2250	TRUE	reported	7bchwU	2	TRUE
rs2031282	A	G	A	G	0.122368502553019	0.0207	NA	0.1839	FALSE	FALSE	FALSE	finn-b-L12_LICHENPLANUS	13	20687179	0.0447	NA	0.6426	Lichen planus || id:finn-b-L12_LICHENPLANUS	Lichen planus	Lichen planus || ||	TRUE	igd	NA	NA	NA	NA	NA	NA	NA	0.0270329332170586	4.38260016171557e-06	4734	class.Lentisphaeria.id.2250	TRUE	reported	7bchwU	2	TRUE
rs2731834	C	G	C	G	0.109437835430535	-0.0662	NA	0.2405	FALSE	TRUE	TRUE	finn-b-L12_LICHENPLANUS	5	94720245	0.0395	NA	0.0938296	Lichen planus || id:finn-b-L12_LICHENPLANUS	Lichen planus	Lichen planus || ||	TRUE	igd	NA	NA	NA	NA	NA	NA	NA	0.0236929966680865	4.24357591248542e-06	4733	class.Lentisphaeria.id.2250	TRUE	reported	7bchwU	2	FALSE
rs2825714	A	G	A	G	-0.137410135913027	-0.0273	NA	0.1685	FALSE	FALSE	FALSE	finn-b-L12_LICHENPLANUS	21	21023966	0.0454	NA	0.5474	Lichen planus || id:finn-b-L12_LICHENPLANUS	Lichen planus	Lichen planus || ||	TRUE	igd	NA	NA	NA	NA	NA	NA	NA	0.0289245799786841	1.72210773427244e-06	4734	class.Lentisphaeria.id.2250	TRUE	reported	7bchwU	2	TRUE
rs62570196	C	T	C	T	-0.216350466769097	0.0177	NA	0.04194	FALSE	FALSE	FALSE	finn-b-L12_LICHENPLANUS	9	111086170	0.0855	NA	0.836	Lichen planus || id:finn-b-L12_LICHENPLANUS	Lichen planus	Lichen planus || ||	TRUE	igd	NA	NA	NA	NA	NA	NA	NA	0.0439865772422347	1.07925739521732e-06	3712	class.Lentisphaeria.id.2250	TRUE	reported	7bchwU	2	TRUE
rs72640280	A	G	A	G	0.220206945062386	0.0345	NA	0.0552	FALSE	FALSE	FALSE	finn-b-L12_LICHENPLANUS	1	11943792	0.0736	NA	0.6389	Lichen planus || id:finn-b-L12_LICHENPLANUS	Lichen planus	Lichen planus || ||	TRUE	igd	NA	NA	NA	NA	NA	NA	NA	0.0486196475295128	5.18034761452549e-06	3816	class.Lentisphaeria.id.2250	TRUE	reported	7bchwU	2	TRUE
rs73113483	T	A	T	A	-0.131216984551784	0.0591	NA	0.1245	FALSE	TRUE	TRUE	finn-b-L12_LICHENPLANUS	3	6223568	0.0515	NA	0.2513	Lichen planus || id:finn-b-L12_LICHENPLANUS	Lichen planus	Lichen planus || ||	TRUE	igd	NA	NA	NA	NA	NA	NA	NA	0.0288712996339998	8.6634095051857e-06	4718	class.Lentisphaeria.id.2250	TRUE	reported	7bchwU	2	FALSE
rs77599476	A	G	A	G	0.230291774986676	0.0112	NA	0.05591	FALSE	FALSE	FALSE	finn-b-L12_LICHENPLANUS	20	61394262	0.0736	NA	0.8795	Lichen planus || id:finn-b-L12_LICHENPLANUS	Lichen planus	Lichen planus || ||	TRUE	igd	NA	NA	NA	NA	NA	NA	NA	0.0480168105998498	1.86132512679844e-06	3722	class.Lentisphaeria.id.2250	TRUE	reported	7bchwU	2	TRUE
rs10148250	G	A	G	A	0.086192824609531	0.0028	NA	0.417	FALSE	FALSE	FALSE	finn-b-L12_LICHENPLANUS	14	107061448	0.0358	NA	0.9379	Lichen planus || id:finn-b-L12_LICHENPLANUS	Lichen planus	Lichen planus || ||	TRUE	igd	NA	NA	NA	NA	NA	NA	NA	0.0193380723339765	8.67135377763726e-06	5453	class.Melainabacteria.id.1589	TRUE	reported	qoBkeE	2	TRUE
rs10738747	G	A	G	A	0.0814624215463303	-0.0045	NA	0.435	FALSE	FALSE	FALSE	finn-b-L12_LICHENPLANUS	9	26184578	0.034	NA	0.8941	Lichen planus || id:finn-b-L12_LICHENPLANUS	Lichen planus	Lichen planus || ||	TRUE	igd	NA	NA	NA	NA	NA	NA	NA	0.0184409287291279	9.95803874523542e-06	5884	class.Melainabacteria.id.1589	TRUE	reported	qoBkeE	2	TRUE
rs11150282	T	C	T	C	0.0989487499824154	0.105	NA	0.3601	FALSE	FALSE	FALSE	finn-b-L12_LICHENPLANUS	16	80493705	0.0352	NA	0.00285102	Lichen planus || id:finn-b-L12_LICHENPLANUS	Lichen planus	Lichen planus || ||	TRUE	igd	NA	NA	NA	NA	NA	NA	NA	0.0196971636625218	6.02891828343558e-07	5873	class.Melainabacteria.id.1589	TRUE	reported	qoBkeE	2	TRUE
rs113884518	T	C	T	C	-0.205352009645071	-0.0764	NA	0.02415	FALSE	FALSE	FALSE	finn-b-L12_LICHENPLANUS	9	24648997	0.1112	NA	0.492	Lichen planus || id:finn-b-L12_LICHENPLANUS	Lichen planus	Lichen planus || ||	TRUE	igd	NA	NA	NA	NA	NA	NA	NA	0.0454982335780158	8.05669693076093e-06	4442	class.Melainabacteria.id.1589	TRUE	reported	qoBkeE	2	TRUE
rs1221147	T	A	T	A	0.123968094443866	-0.0467	NA	0.1513	FALSE	TRUE	TRUE	finn-b-L12_LICHENPLANUS	9	122046549	0.0472	NA	0.322	Lichen planus || id:finn-b-L12_LICHENPLANUS	Lichen planus	Lichen planus || ||	TRUE	igd	NA	NA	NA	NA	NA	NA	NA	0.0278958450946755	7.10736974049273e-06	5768	class.Melainabacteria.id.1589	TRUE	reported	qoBkeE	2	FALSE
rs16851659	G	C	G	C	-0.0896103365383467	0.0316	NA	0.3404	FALSE	TRUE	TRUE	finn-b-L12_LICHENPLANUS	1	230523039	0.0355	NA	0.3724	Lichen planus || id:finn-b-L12_LICHENPLANUS	Lichen planus	Lichen planus || ||	TRUE	igd	NA	NA	NA	NA	NA	NA	NA	0.0186432302729744	1.27486815912671e-06	5884	class.Melainabacteria.id.1589	TRUE	reported	qoBkeE	2	FALSE
rs28678345	T	C	T	C	0.214848361135684	-0.0085	NA	0.04901	FALSE	FALSE	FALSE	finn-b-L12_LICHENPLANUS	17	53906328	0.0783	NA	0.9137	Lichen planus || id:finn-b-L12_LICHENPLANUS	Lichen planus	Lichen planus || ||	TRUE	igd	NA	NA	NA	NA	NA	NA	NA	0.0470877936537381	6.69088302550768e-06	4323	class.Melainabacteria.id.1589	TRUE	reported	qoBkeE	2	TRUE
rs367480	G	A	G	A	-0.0837579603594	0.0687	NA	0.3585	FALSE	FALSE	FALSE	finn-b-L12_LICHENPLANUS	11	2937631	0.0352	NA	0.0510399	Lichen planus || id:finn-b-L12_LICHENPLANUS	Lichen planus	Lichen planus || ||	TRUE	igd	NA	NA	NA	NA	NA	NA	NA	0.0185795836403107	8.19924923391131e-06	5887	class.Melainabacteria.id.1589	TRUE	reported	qoBkeE	2	TRUE
rs4129395	G	A	G	A	0.0896186903650387	0.016	NA	0.4848	FALSE	FALSE	FALSE	finn-b-L12_LICHENPLANUS	9	115975389	0.0337	NA	0.6354	Lichen planus || id:finn-b-L12_LICHENPLANUS	Lichen planus	Lichen planus || ||	TRUE	igd	NA	NA	NA	NA	NA	NA	NA	0.0185105800208217	1.48056139207175e-06	5887	class.Melainabacteria.id.1589	TRUE	reported	qoBkeE	2	TRUE
rs73074665	A	T	A	T	0.166215674119107	0.0254	NA	0.06391	FALSE	TRUE	TRUE	finn-b-L12_LICHENPLANUS	7	20010624	0.0688	NA	0.7123	Lichen planus || id:finn-b-L12_LICHENPLANUS	Lichen planus	Lichen planus || ||	TRUE	igd	NA	NA	NA	NA	NA	NA	NA	0.0355727568917434	2.86607532341128e-06	5758	class.Melainabacteria.id.1589	TRUE	reported	qoBkeE	2	FALSE
rs789069	A	C	A	C	-0.103539228133999	-0.011	NA	0.1411	FALSE	FALSE	FALSE	finn-b-L12_LICHENPLANUS	18	1008278	0.0485	NA	0.8207	Lichen planus || id:finn-b-L12_LICHENPLANUS	Lichen planus	Lichen planus || ||	TRUE	igd	NA	NA	NA	NA	NA	NA	NA	0.0234286753982642	6.84634697438255e-06	5879	class.Melainabacteria.id.1589	TRUE	reported	qoBkeE	2	TRUE
rs79790072	T	C	T	C	0.226721783433336	0.0886	NA	0.03151	FALSE	FALSE	FALSE	finn-b-L12_LICHENPLANUS	15	100747683	0.0972	NA	0.3619	Lichen planus || id:finn-b-L12_LICHENPLANUS	Lichen planus	Lichen planus || ||	TRUE	igd	NA	NA	NA	NA	NA	NA	NA	0.0487840538250943	3.29008796597896e-06	4107	class.Melainabacteria.id.1589	TRUE	reported	qoBkeE	2	TRUE
rs9864379	T	C	T	C	-0.159734554838251	3e-04	NA	0.1495	FALSE	FALSE	FALSE	finn-b-L12_LICHENPLANUS	3	14306949	0.0474	NA	0.9957	Lichen planus || id:finn-b-L12_LICHENPLANUS	Lichen planus	Lichen planus || ||	TRUE	igd	NA	NA	NA	NA	NA	NA	NA	0.0292552973949805	5.36059781887629e-08	5777	class.Melainabacteria.id.1589	TRUE	reported	qoBkeE	2	TRUE
rs10202904	T	G	T	G	-0.12175357919406	-0.0514	NA	0.4082	FALSE	FALSE	FALSE	finn-b-L12_LICHENPLANUS	2	125440268	0.0344	NA	0.1346	Lichen planus || id:finn-b-L12_LICHENPLANUS	Lichen planus	Lichen planus || ||	TRUE	igd	NA	NA	NA	NA	NA	NA	NA	0.0235356821452398	3.01429751047503e-07	3695	class.Methanobacteria.id.119	TRUE	reported	KpXufP	2	TRUE
rs10424197	G	A	G	A	-0.111274175233849	0.0126	NA	0.2569	FALSE	FALSE	FALSE	finn-b-L12_LICHENPLANUS	19	46439321	0.039	NA	0.746899	Lichen planus || id:finn-b-L12_LICHENPLANUS	Lichen planus	Lichen planus || ||	TRUE	igd	NA	NA	NA	NA	NA	NA	NA	0.0247516778637718	9.27887407509625e-06	3698	class.Methanobacteria.id.119	TRUE	reported	KpXufP	2	TRUE
rs11018665	A	T	A	T	0.111465287404527	0.0052	NA	0.2413	FALSE	TRUE	TRUE	finn-b-L12_LICHENPLANUS	11	89349287	0.0394	NA	0.8944	Lichen planus || id:finn-b-L12_LICHENPLANUS	Lichen planus	Lichen planus || ||	TRUE	igd	NA	NA	NA	NA	NA	NA	NA	0.025051553571632	6.51864182846859e-06	3698	class.Methanobacteria.id.119	TRUE	reported	KpXufP	2	FALSE
rs12825290	C	G	C	G	-0.216781075165176	0.0334	NA	0.06157	FALSE	TRUE	TRUE	finn-b-L12_LICHENPLANUS	12	43701132	0.0701	NA	0.6331	Lichen planus || id:finn-b-L12_LICHENPLANUS	Lichen planus	Lichen planus || ||	TRUE	igd	NA	NA	NA	NA	NA	NA	NA	0.0493496410834773	6.07566615490035e-06	3144	class.Methanobacteria.id.119	TRUE	reported	KpXufP	2	FALSE
rs4257531	G	A	G	A	0.16449836515477	-0.0272	NA	0.1054	FALSE	FALSE	FALSE	finn-b-L12_LICHENPLANUS	3	2086167	0.0556	NA	0.6243	Lichen planus || id:finn-b-L12_LICHENPLANUS	Lichen planus	Lichen planus || ||	TRUE	igd	NA	NA	NA	NA	NA	NA	NA	0.0364959298154365	7.44344101279186e-06	3162	class.Methanobacteria.id.119	TRUE	reported	KpXufP	2	TRUE
rs56131665	G	A	G	A	0.17866118830425	-0.0397	NA	0.1075	FALSE	FALSE	FALSE	finn-b-L12_LICHENPLANUS	5	178175507	0.0544	NA	0.465799	Lichen planus || id:finn-b-L12_LICHENPLANUS	Lichen planus	Lichen planus || ||	TRUE	igd	TRUE	rs56131665	rs72812651	G	A	G	T	0.0392979820500185	6.17991672764141e-06	3572	class.Methanobacteria.id.119	TRUE	reported	KpXufP	2	TRUE
rs6508769	T	C	T	C	0.153519130244745	0.1009	NA	0.1466	FALSE	FALSE	FALSE	finn-b-L12_LICHENPLANUS	19	28827760	0.0476	NA	0.0339102	Lichen planus || id:finn-b-L12_LICHENPLANUS	Lichen planus	Lichen planus || ||	TRUE	igd	NA	NA	NA	NA	NA	NA	NA	0.0344518662359833	8.22529013501421e-06	3319	class.Methanobacteria.id.119	TRUE	reported	KpXufP	2	TRUE
rs6776814	T	C	T	C	-0.199565931441449	0.0391	NA	0.02041	FALSE	FALSE	FALSE	finn-b-L12_LICHENPLANUS	3	15053083	0.12	NA	0.744801	Lichen planus || id:finn-b-L12_LICHENPLANUS	Lichen planus	Lichen planus || ||	TRUE	igd	NA	NA	NA	NA	NA	NA	NA	0.0411824899687208	1.63061672994952e-06	3385	class.Methanobacteria.id.119	TRUE	reported	KpXufP	2	TRUE
rs73068003	G	T	G	T	-0.158140381350267	0.0748	NA	0.09614	FALSE	FALSE	FALSE	finn-b-L12_LICHENPLANUS	7	10773932	0.0574	NA	0.1928	Lichen planus || id:finn-b-L12_LICHENPLANUS	Lichen planus	Lichen planus || ||	TRUE	igd	NA	NA	NA	NA	NA	NA	NA	0.0351803171770863	8.44583346732387e-06	3692	class.Methanobacteria.id.119	TRUE	reported	KpXufP	2	TRUE
rs73457410	A	G	A	G	0.215339755154532	-0.0189	NA	0.06354	FALSE	FALSE	FALSE	finn-b-L12_LICHENPLANUS	13	41956181	0.0696	NA	0.785599	Lichen planus || id:finn-b-L12_LICHENPLANUS	Lichen planus	Lichen planus || ||	TRUE	igd	NA	NA	NA	NA	NA	NA	NA	0.0436695198888969	1.40855066184577e-06	3498	class.Methanobacteria.id.119	TRUE	reported	KpXufP	2	TRUE
rs75208022	C	T	C	T	-0.227244712937486	0.0313	NA	0.09346	FALSE	FALSE	FALSE	finn-b-L12_LICHENPLANUS	12	21338861	0.0582	NA	0.5907	Lichen planus || id:finn-b-L12_LICHENPLANUS	Lichen planus	Lichen planus || ||	TRUE	igd	NA	NA	NA	NA	NA	NA	NA	0.0487630010419745	5.92102575413994e-06	3203	class.Methanobacteria.id.119	TRUE	reported	KpXufP	2	TRUE
rs894996	C	A	C	A	0.216999068802611	0.0752	NA	0.06988	FALSE	FALSE	FALSE	finn-b-L12_LICHENPLANUS	4	104418307	0.0663	NA	0.2562	Lichen planus || id:finn-b-L12_LICHENPLANUS	Lichen planus	Lichen planus || ||	TRUE	igd	NA	NA	NA	NA	NA	NA	NA	0.0449075536099716	1.87557176368181e-06	3582	class.Methanobacteria.id.119	TRUE	reported	KpXufP	2	TRUE
rs10108398	G	A	G	A	0.0769142148997625	0.0155	NA	0.2755	FALSE	FALSE	FALSE	finn-b-L12_LICHENPLANUS	8	59440824	0.0377	NA	0.680299	Lichen planus || id:finn-b-L12_LICHENPLANUS	Lichen planus	Lichen planus || ||	TRUE	igd	NA	NA	NA	NA	NA	NA	NA	0.0153952747324077	1.08999620076409e-06	10932	class.Mollicutes.id.3920	TRUE	reported	t5G7ll	2	TRUE
rs11890098	A	G	A	G	0.074438030540635	-0.0061	NA	0.2781	FALSE	FALSE	FALSE	finn-b-L12_LICHENPLANUS	2	157532549	0.0375	NA	0.8715	Lichen planus || id:finn-b-L12_LICHENPLANUS	Lichen planus	Lichen planus || ||	TRUE	igd	NA	NA	NA	NA	NA	NA	NA	0.0153388579198131	9.56571303034204e-07	11392	class.Mollicutes.id.3920	TRUE	reported	t5G7ll	2	TRUE
rs12566890	T	G	T	G	-0.101147131791056	-0.0636	NA	0.1319	FALSE	FALSE	FALSE	finn-b-L12_LICHENPLANUS	1	61850864	0.0505	NA	0.2081	Lichen planus || id:finn-b-L12_LICHENPLANUS	Lichen planus	Lichen planus || ||	TRUE	igd	NA	NA	NA	NA	NA	NA	NA	0.0230978446219969	3.65095225601527e-06	11371	class.Mollicutes.id.3920	TRUE	reported	t5G7ll	2	TRUE
rs17214486	C	A	C	A	0.0609899584807573	-0.0457	NA	0.3233	FALSE	FALSE	FALSE	finn-b-L12_LICHENPLANUS	14	97159674	0.0363	NA	0.2077	Lichen planus || id:finn-b-L12_LICHENPLANUS	Lichen planus	Lichen planus || ||	TRUE	igd	NA	NA	NA	NA	NA	NA	NA	0.0135622625010862	6.60866440190343e-06	11387	class.Mollicutes.id.3920	TRUE	reported	t5G7ll	2	TRUE
rs2464826	A	C	A	C	0.0944239456748833	6e-04	NA	0.113	FALSE	FALSE	FALSE	finn-b-L12_LICHENPLANUS	7	79490250	0.053	NA	0.991	Lichen planus || id:finn-b-L12_LICHENPLANUS	Lichen planus	Lichen planus || ||	TRUE	igd	NA	NA	NA	NA	NA	NA	NA	0.0211806159720141	8.39505065807671e-06	10998	class.Mollicutes.id.3920	TRUE	reported	t5G7ll	2	TRUE
rs28537087	G	A	G	A	0.0820872695171535	0.0032	NA	0.2488	FALSE	FALSE	FALSE	finn-b-L12_LICHENPLANUS	15	95309676	0.0391	NA	0.9349	Lichen planus || id:finn-b-L12_LICHENPLANUS	Lichen planus	Lichen planus || ||	TRUE	igd	NA	NA	NA	NA	NA	NA	NA	0.0188311675373549	8.07398830331682e-06	11382	class.Mollicutes.id.3920	TRUE	reported	t5G7ll	2	TRUE
rs3768491	A	G	A	G	-0.0681051974734089	0.0305	NA	0.2883	FALSE	FALSE	FALSE	finn-b-L12_LICHENPLANUS	1	109965986	0.0371	NA	0.4114	Lichen planus || id:finn-b-L12_LICHENPLANUS	Lichen planus	Lichen planus || ||	TRUE	igd	NA	NA	NA	NA	NA	NA	NA	0.0149061101163454	4.23351772550451e-06	11002	class.Mollicutes.id.3920	TRUE	reported	t5G7ll	2	TRUE
rs4885016	T	C	T	C	-0.0819605672017853	-0.0188	NA	0.1347	FALSE	FALSE	FALSE	finn-b-L12_LICHENPLANUS	13	73170489	0.0494	NA	0.7031	Lichen planus || id:finn-b-L12_LICHENPLANUS	Lichen planus	Lichen planus || ||	TRUE	igd	NA	NA	NA	NA	NA	NA	NA	0.0181627785653372	7.26986212155063e-06	11388	class.Mollicutes.id.3920	TRUE	reported	t5G7ll	2	TRUE
rs6043847	T	C	T	C	-0.114937169898503	-0.0183	NA	0.05882	FALSE	FALSE	FALSE	finn-b-L12_LICHENPLANUS	20	16259524	0.0719	NA	0.7988	Lichen planus || id:finn-b-L12_LICHENPLANUS	Lichen planus	Lichen planus || ||	TRUE	igd	NA	NA	NA	NA	NA	NA	NA	0.0248606017200305	4.55476361627412e-06	11130	class.Mollicutes.id.3920	TRUE	reported	t5G7ll	2	TRUE
rs72901605	T	C	T	C	-0.0841852374505514	-0.1095	NA	0.1148	FALSE	FALSE	FALSE	finn-b-L12_LICHENPLANUS	11	47103877	0.0531	NA	0.03926	Lichen planus || id:finn-b-L12_LICHENPLANUS	Lichen planus	Lichen planus || ||	TRUE	igd	NA	NA	NA	NA	NA	NA	NA	0.0178119197664198	3.25789713839391e-06	10526	class.Mollicutes.id.3920	TRUE	reported	t5G7ll	2	TRUE
rs74603314	T	C	T	C	0.221639278654774	0.0598	NA	0.04002	FALSE	FALSE	FALSE	finn-b-L12_LICHENPLANUS	14	46519718	0.0872	NA	0.4928	Lichen planus || id:finn-b-L12_LICHENPLANUS	Lichen planus	Lichen planus || ||	TRUE	igd	NA	NA	NA	NA	NA	NA	NA	0.0462917653779854	1.55689015115694e-06	4499	class.Mollicutes.id.3920	TRUE	reported	t5G7ll	2	TRUE
rs78169027	A	G	A	G	-0.108282942959154	-0.0555	NA	0.06143	FALSE	FALSE	FALSE	finn-b-L12_LICHENPLANUS	11	108439087	0.0717	NA	0.4385	Lichen planus || id:finn-b-L12_LICHENPLANUS	Lichen planus	Lichen planus || ||	TRUE	igd	NA	NA	NA	NA	NA	NA	NA	0.0237289149029042	5.87610273273422e-06	10542	class.Mollicutes.id.3920	TRUE	reported	t5G7ll	2	TRUE
rs1135612	G	A	G	A	0.0529785072202527	0.0323	NA	0.2109	FALSE	FALSE	FALSE	finn-b-L12_LICHENPLANUS	7	75609677	0.0414	NA	0.436	Lichen planus || id:finn-b-L12_LICHENPLANUS	Lichen planus	Lichen planus || ||	TRUE	igd	NA	NA	NA	NA	NA	NA	NA	0.0119176701321623	9.26307029042558e-06	18164	class.Negativicutes.id.2164	TRUE	reported	CuLgRN	2	TRUE
rs13086907	G	A	G	A	0.062531198944493	0.0331	NA	0.2222	FALSE	FALSE	FALSE	finn-b-L12_LICHENPLANUS	3	142135117	0.0407	NA	0.4169	Lichen planus || id:finn-b-L12_LICHENPLANUS	Lichen planus	Lichen planus || ||	TRUE	igd	NA	NA	NA	NA	NA	NA	NA	0.0131735028225341	1.95487549251973e-06	18163	class.Negativicutes.id.2164	TRUE	reported	CuLgRN	2	TRUE
rs1447205	G	C	G	C	-0.0502053288779494	-0.0775	NA	0.3605	FALSE	TRUE	TRUE	finn-b-L12_LICHENPLANUS	8	41231597	0.0351	NA	0.0274202	Lichen planus || id:finn-b-L12_LICHENPLANUS	Lichen planus	Lichen planus || ||	TRUE	igd	NA	NA	NA	NA	NA	NA	NA	0.0108382033188115	2.93323829261741e-06	18165	class.Negativicutes.id.2164	TRUE	reported	CuLgRN	2	FALSE
rs1643968	T	C	T	C	-0.0565284394558359	-0.0072	NA	0.3581	FALSE	FALSE	FALSE	finn-b-L12_LICHENPLANUS	5	165266628	0.0352	NA	0.8382	Lichen planus || id:finn-b-L12_LICHENPLANUS	Lichen planus	Lichen planus || ||	TRUE	igd	NA	NA	NA	NA	NA	NA	NA	0.0112298063077143	4.14596104194235e-07	18170	class.Negativicutes.id.2164	TRUE	reported	CuLgRN	2	TRUE
rs1649999	A	G	A	G	0.0748988608074143	-0.043	NA	0.09685	FALSE	FALSE	FALSE	finn-b-L12_LICHENPLANUS	10	80086072	0.0576	NA	0.4555	Lichen planus || id:finn-b-L12_LICHENPLANUS	Lichen planus	Lichen planus || ||	TRUE	igd	NA	NA	NA	NA	NA	NA	NA	0.0166457701860883	7.58120414764786e-06	18036	class.Negativicutes.id.2164	TRUE	reported	CuLgRN	2	TRUE
rs2834062	A	G	A	G	0.0489056996978337	0.052	NA	0.3126	FALSE	FALSE	FALSE	finn-b-L12_LICHENPLANUS	21	34377485	0.0371	NA	0.1614	Lichen planus || id:finn-b-L12_LICHENPLANUS	Lichen planus	Lichen planus || ||	TRUE	igd	NA	NA	NA	NA	NA	NA	NA	0.0108841638830682	8.43919869043188e-06	18171	class.Negativicutes.id.2164	TRUE	reported	CuLgRN	2	TRUE
rs4463806	T	C	T	C	-0.0543966404957499	-0.041	NA	0.1922	FALSE	FALSE	FALSE	finn-b-L12_LICHENPLANUS	10	115597993	0.043	NA	0.3405	Lichen planus || id:finn-b-L12_LICHENPLANUS	Lichen planus	Lichen planus || ||	TRUE	igd	NA	NA	NA	NA	NA	NA	NA	0.0129365253655475	7.80661737205026e-06	18160	class.Negativicutes.id.2164	TRUE	reported	CuLgRN	2	TRUE
rs4722181	T	G	T	G	0.0501305761989433	-0.024	NA	0.4716	FALSE	FALSE	FALSE	finn-b-L12_LICHENPLANUS	7	22817571	0.0338	NA	0.4781	Lichen planus || id:finn-b-L12_LICHENPLANUS	Lichen planus	Lichen planus || ||	TRUE	igd	NA	NA	NA	NA	NA	NA	NA	0.0105797960605455	2.00112420362191e-06	18163	class.Negativicutes.id.2164	TRUE	reported	CuLgRN	2	TRUE
rs60274479	T	C	T	C	-0.0659622861607226	-0.0698	NA	0.1982	FALSE	FALSE	FALSE	finn-b-L12_LICHENPLANUS	16	21249925	0.0425	NA	0.1005	Lichen planus || id:finn-b-L12_LICHENPLANUS	Lichen planus	Lichen planus || ||	TRUE	igd	NA	NA	NA	NA	NA	NA	NA	0.0134136889652222	1.16230278518957e-06	17610	class.Negativicutes.id.2164	TRUE	reported	CuLgRN	2	TRUE
rs61249479	A	C	A	C	0.0777075325492106	0.0602	NA	0.155	FALSE	FALSE	FALSE	finn-b-L12_LICHENPLANUS	9	124912908	0.0464	NA	0.1945	Lichen planus || id:finn-b-L12_LICHENPLANUS	Lichen planus	Lichen planus || ||	TRUE	igd	NA	NA	NA	NA	NA	NA	NA	0.0168628199057876	2.9547119990058e-06	18165	class.Negativicutes.id.2164	TRUE	reported	CuLgRN	2	TRUE
rs71405394	G	A	G	A	-0.114177821566363	-0.0633	NA	0.06842	FALSE	FALSE	FALSE	finn-b-L12_LICHENPLANUS	15	101245088	0.0673	NA	0.3471	Lichen planus || id:finn-b-L12_LICHENPLANUS	Lichen planus	Lichen planus || ||	TRUE	igd	NA	NA	NA	NA	NA	NA	NA	0.0240499597185675	2.16630569253765e-06	13861	class.Negativicutes.id.2164	TRUE	reported	CuLgRN	2	TRUE
rs73232831	G	A	G	A	-0.151828859370808	-0.0059	NA	0.03483	FALSE	FALSE	FALSE	finn-b-L12_LICHENPLANUS	4	17413426	0.0923	NA	0.9491	Lichen planus || id:finn-b-L12_LICHENPLANUS	Lichen planus	Lichen planus || ||	TRUE	igd	NA	NA	NA	NA	NA	NA	NA	0.0314931801692055	1.87452407915869e-06	9382	class.Negativicutes.id.2164	TRUE	reported	CuLgRN	2	TRUE
rs9423647	G	A	G	A	0.0478170289473945	-8e-04	NA	0.5581	FALSE	FALSE	FALSE	finn-b-L12_LICHENPLANUS	10	5579818	0.034	NA	0.9807	Lichen planus || id:finn-b-L12_LICHENPLANUS	Lichen planus	Lichen planus || ||	TRUE	igd	NA	NA	NA	NA	NA	NA	NA	0.0105282013162198	6.06113827623757e-06	18164	class.Negativicutes.id.2164	TRUE	reported	CuLgRN	2	TRUE
rs11184341	G	C	G	C	0.0655341927085655	-0.0365	NA	0.2745	FALSE	TRUE	TRUE	finn-b-L12_LICHENPLANUS	1	105422565	0.0378	NA	0.3337	Lichen planus || id:finn-b-L12_LICHENPLANUS	Lichen planus	Lichen planus || ||	TRUE	igd	NA	NA	NA	NA	NA	NA	NA	0.0142230775222968	4.1340497651401e-06	11864	class.Verrucomicrobiae.id.4029	TRUE	reported	Mx3c4R	2	FALSE
rs111862613	T	C	T	C	0.0906989568997961	0.0098	NA	0.1778	FALSE	FALSE	FALSE	finn-b-L12_LICHENPLANUS	12	130309670	0.0454	NA	0.8284	Lichen planus || id:finn-b-L12_LICHENPLANUS	Lichen planus	Lichen planus || ||	TRUE	igd	NA	NA	NA	NA	NA	NA	NA	0.0196745959705639	3.73846430254139e-06	11621	class.Verrucomicrobiae.id.4029	TRUE	reported	Mx3c4R	2	TRUE
rs117107102	A	G	A	G	0.204682880450429	0.0497	NA	0.04763	FALSE	FALSE	FALSE	finn-b-L12_LICHENPLANUS	18	49473635	0.0793	NA	0.531001	Lichen planus || id:finn-b-L12_LICHENPLANUS	Lichen planus	Lichen planus || ||	TRUE	igd	NA	NA	NA	NA	NA	NA	NA	0.0431572505321698	2.91821336410306e-06	4975	class.Verrucomicrobiae.id.4029	TRUE	reported	Mx3c4R	2	TRUE
rs11729256	T	C	T	C	0.0749798022294282	0.0447	NA	0.1694	FALSE	FALSE	FALSE	finn-b-L12_LICHENPLANUS	4	95027272	0.045	NA	0.32	Lichen planus || id:finn-b-L12_LICHENPLANUS	Lichen planus	Lichen planus || ||	TRUE	igd	NA	NA	NA	NA	NA	NA	NA	0.0150176770445129	6.73089691177283e-07	11861	class.Verrucomicrobiae.id.4029	TRUE	reported	Mx3c4R	2	TRUE
rs12908520	G	A	G	A	0.0618925577665028	-0.0346	NA	0.4265	FALSE	FALSE	FALSE	finn-b-L12_LICHENPLANUS	15	97570657	0.0341	NA	0.3102	Lichen planus || id:finn-b-L12_LICHENPLANUS	Lichen planus	Lichen planus || ||	TRUE	igd	NA	NA	NA	NA	NA	NA	NA	0.0130946256328326	2.17163392497501e-06	11863	class.Verrucomicrobiae.id.4029	TRUE	reported	Mx3c4R	2	TRUE
rs2602429	C	T	C	T	0.0746844365961214	0.0038	NA	0.2613	FALSE	FALSE	FALSE	finn-b-L12_LICHENPLANUS	16	81063149	0.0384	NA	0.9217	Lichen planus || id:finn-b-L12_LICHENPLANUS	Lichen planus	Lichen planus || ||	TRUE	igd	NA	NA	NA	NA	NA	NA	NA	0.0156194377366149	2.58296537232274e-06	11690	class.Verrucomicrobiae.id.4029	TRUE	reported	Mx3c4R	2	TRUE
rs4242783	G	A	G	A	0.0689292191893596	-0.022	NA	0.2834	FALSE	FALSE	FALSE	finn-b-L12_LICHENPLANUS	10	5064327	0.0375	NA	0.558	Lichen planus || id:finn-b-L12_LICHENPLANUS	Lichen planus	Lichen planus || ||	TRUE	igd	NA	NA	NA	NA	NA	NA	NA	0.0147692973682745	2.63612203064309e-06	11690	class.Verrucomicrobiae.id.4029	TRUE	reported	Mx3c4R	2	TRUE
rs4936098	A	G	A	G	0.0648842532776604	0.0606	NA	0.3488	FALSE	FALSE	FALSE	finn-b-L12_LICHENPLANUS	11	130280667	0.0353	NA	0.0866702	Lichen planus || id:finn-b-L12_LICHENPLANUS	Lichen planus	Lichen planus || ||	TRUE	igd	NA	NA	NA	NA	NA	NA	NA	0.0135928093479635	1.12220949968809e-06	11858	class.Verrucomicrobiae.id.4029	TRUE	reported	Mx3c4R	2	TRUE
rs61779207	G	A	G	A	-0.0758308530226747	-0.0056	NA	0.2236	FALSE	FALSE	FALSE	finn-b-L12_LICHENPLANUS	1	41074472	0.0405	NA	0.8894	Lichen planus || id:finn-b-L12_LICHENPLANUS	Lichen planus	Lichen planus || ||	TRUE	igd	NA	NA	NA	NA	NA	NA	NA	0.0167761568048881	6.7228477467141e-06	11591	class.Verrucomicrobiae.id.4029	TRUE	reported	Mx3c4R	2	TRUE
rs74542928	T	C	T	C	0.1121637071439	-0.0283	NA	0.04794	FALSE	FALSE	FALSE	finn-b-L12_LICHENPLANUS	4	100544188	0.0791	NA	0.7201	Lichen planus || id:finn-b-L12_LICHENPLANUS	Lichen planus	Lichen planus || ||	TRUE	igd	NA	NA	NA	NA	NA	NA	NA	0.0236421949022768	1.63221748089996e-06	11216	class.Verrucomicrobiae.id.4029	TRUE	reported	Mx3c4R	2	TRUE
rs9349825	A	G	A	G	-0.070403566012229	-0.0672	NA	0.1895	FALSE	FALSE	FALSE	finn-b-L12_LICHENPLANUS	6	56341481	0.0433	NA	0.1204	Lichen planus || id:finn-b-L12_LICHENPLANUS	Lichen planus	Lichen planus || ||	TRUE	igd	NA	NA	NA	NA	NA	NA	NA	0.0147127890895391	2.53686757778398e-06	11858	class.Verrucomicrobiae.id.4029	TRUE	reported	Mx3c4R	2	TRUE
rs941682	G	A	G	A	-0.0631435983227859	-0.035	NA	0.2738	FALSE	FALSE	FALSE	finn-b-L12_LICHENPLANUS	20	31867840	0.0378	NA	0.3549	Lichen planus || id:finn-b-L12_LICHENPLANUS	Lichen planus	Lichen planus || ||	TRUE	igd	NA	NA	NA	NA	NA	NA	NA	0.0143767406769642	9.61002621453254e-06	11809	class.Verrucomicrobiae.id.4029	TRUE	reported	Mx3c4R	2	TRUE
rs262812	T	C	T	C	-0.0656749969303588	-0.0133	NA	0.3051	FALSE	FALSE	FALSE	finn-b-L12_LICHENPLANUS	6	158647999	0.0369	NA	0.7191	Lichen planus || id:finn-b-L12_LICHENPLANUS	Lichen planus	Lichen planus || ||	TRUE	igd	NA	NA	NA	NA	NA	NA	NA	0.0142256559293957	3.2490551315255e-06	12099	family.Acidaminococcaceae.id.2166	TRUE	reported	OoPlov	2	TRUE
rs2933324	A	G	A	G	-0.0662557061516072	0.02	NA	0.2273	FALSE	FALSE	FALSE	finn-b-L12_LICHENPLANUS	9	107117653	0.0402	NA	0.6185	Lichen planus || id:finn-b-L12_LICHENPLANUS	Lichen planus	Lichen planus || ||	TRUE	igd	NA	NA	NA	NA	NA	NA	NA	0.0140256520951503	2.23676034149852e-06	12525	family.Acidaminococcaceae.id.2166	TRUE	reported	OoPlov	2	TRUE
rs45497800	T	C	T	C	-0.117862982348207	0.0272	NA	0.1429	FALSE	FALSE	FALSE	finn-b-L12_LICHENPLANUS	20	61991833	0.0483	NA	0.5736	Lichen planus || id:finn-b-L12_LICHENPLANUS	Lichen planus	Lichen planus || ||	TRUE	igd	NA	NA	NA	NA	NA	NA	NA	0.0257351212785208	5.86427839475681e-06	11316	family.Acidaminococcaceae.id.2166	TRUE	reported	OoPlov	2	TRUE
rs6427992	G	C	G	C	-0.0595856624312977	0.0587	NA	0.3679	FALSE	TRUE	TRUE	finn-b-L12_LICHENPLANUS	1	203102563	0.0349	NA	0.092489	Lichen planus || id:finn-b-L12_LICHENPLANUS	Lichen planus	Lichen planus || ||	TRUE	igd	NA	NA	NA	NA	NA	NA	NA	0.0129600332528006	4.24323961895443e-06	12527	family.Acidaminococcaceae.id.2166	TRUE	reported	OoPlov	2	FALSE
rs6589457	A	G	A	G	0.165910976354579	0.0623	NA	0.05	FALSE	FALSE	FALSE	finn-b-L12_LICHENPLANUS	11	114701288	0.0774	NA	0.4205	Lichen planus || id:finn-b-L12_LICHENPLANUS	Lichen planus	Lichen planus || ||	TRUE	igd	NA	NA	NA	NA	NA	NA	NA	0.0349516011319187	2.31507701068697e-06	7386	family.Acidaminococcaceae.id.2166	TRUE	reported	OoPlov	2	TRUE
rs6923842	T	C	T	C	-0.079610621474013	-0.0098	NA	0.1159	FALSE	FALSE	FALSE	finn-b-L12_LICHENPLANUS	6	5723181	0.0529	NA	0.8529	Lichen planus || id:finn-b-L12_LICHENPLANUS	Lichen planus	Lichen planus || ||	TRUE	igd	NA	NA	NA	NA	NA	NA	NA	0.0169192469817891	2.21303313666832e-06	11904	family.Acidaminococcaceae.id.2166	TRUE	reported	OoPlov	2	TRUE
rs74540770	G	A	G	A	-0.108969098008055	0.0111	NA	0.08051	FALSE	FALSE	FALSE	finn-b-L12_LICHENPLANUS	3	186553389	0.0623	NA	0.859	Lichen planus || id:finn-b-L12_LICHENPLANUS	Lichen planus	Lichen planus || ||	TRUE	igd	NA	NA	NA	NA	NA	NA	NA	0.0243532660586679	7.0880428214962e-06	10606	family.Acidaminococcaceae.id.2166	TRUE	reported	OoPlov	2	TRUE
rs78702810	T	C	T	C	-0.14375520381743	0.0328	NA	0.105	FALSE	FALSE	FALSE	finn-b-L12_LICHENPLANUS	3	18462531	0.0555	NA	0.5544	Lichen planus || id:finn-b-L12_LICHENPLANUS	Lichen planus	Lichen planus || ||	TRUE	igd	NA	NA	NA	NA	NA	NA	NA	0.0323243717094554	9.16467977847171e-06	7992	family.Acidaminococcaceae.id.2166	TRUE	reported	OoPlov	2	TRUE
rs2889192	G	T	G	T	0.0887537441725857	-0.029	NA	0.149	FALSE	FALSE	FALSE	finn-b-L12_LICHENPLANUS	9	76394568	0.0475	NA	0.542099	Lichen planus || id:finn-b-L12_LICHENPLANUS	Lichen planus	Lichen planus || ||	TRUE	igd	NA	NA	NA	NA	NA	NA	NA	0.0195008620093177	3.64416940952722e-06	7710	family.Actinomycetaceae.id.421	TRUE	reported	JomyDL	2	TRUE
rs34583783	G	T	G	T	0.123755793797321	0.0255	NA	0.06073	FALSE	FALSE	FALSE	finn-b-L12_LICHENPLANUS	6	67207371	0.0707	NA	0.7181	Lichen planus || id:finn-b-L12_LICHENPLANUS	Lichen planus	Lichen planus || ||	TRUE	igd	NA	NA	NA	NA	NA	NA	NA	0.026426987766258	5.4797140413582e-06	7710	family.Actinomycetaceae.id.421	TRUE	reported	JomyDL	2	TRUE
rs35011108	A	G	A	G	0.241826480482219	-0.0585	NA	0.06766	FALSE	FALSE	FALSE	finn-b-L12_LICHENPLANUS	6	133007480	0.0674	NA	0.3852	Lichen planus || id:finn-b-L12_LICHENPLANUS	Lichen planus	Lichen planus || ||	TRUE	igd	NA	NA	NA	NA	NA	NA	NA	0.0503796384287133	1.82670459771876e-06	3630	family.Actinomycetaceae.id.421	TRUE	reported	JomyDL	2	TRUE
rs4073240	G	A	G	A	0.0747546067773807	0.0352	NA	0.3805	FALSE	FALSE	FALSE	finn-b-L12_LICHENPLANUS	6	169224781	0.0346	NA	0.3092	Lichen planus || id:finn-b-L12_LICHENPLANUS	Lichen planus	Lichen planus || ||	TRUE	igd	NA	NA	NA	NA	NA	NA	NA	0.0164683579073111	6.05332864297843e-06	7710	family.Actinomycetaceae.id.421	TRUE	reported	JomyDL	2	TRUE
rs58484246	T	C	T	C	0.0761406995712904	0.0642	NA	0.3656	FALSE	FALSE	FALSE	finn-b-L12_LICHENPLANUS	15	29851297	0.0353	NA	0.0687401	Lichen planus || id:finn-b-L12_LICHENPLANUS	Lichen planus	Lichen planus || ||	TRUE	igd	TRUE	rs58484246	rs59800030	T	C	T	C	0.0169006717277376	6.12427601053186e-06	7710	family.Actinomycetaceae.id.421	TRUE	reported	JomyDL	2	TRUE
rs112135816	T	G	T	G	-0.0775051685914995	-0.0831	NA	0.06091	FALSE	FALSE	FALSE	finn-b-L12_LICHENPLANUS	9	82485327	0.0714	NA	0.2441	Lichen planus || id:finn-b-L12_LICHENPLANUS	Lichen planus	Lichen planus || ||	TRUE	igd	NA	NA	NA	NA	NA	NA	NA	0.017155357064872	5.27662339593721e-06	15545	family.Alcaligenaceae.id.2875	TRUE	reported	tbuUJt	2	TRUE
rs112159068	A	T	A	T	0.131483981730518	-0.0297	NA	0.03001	FALSE	TRUE	TRUE	finn-b-L12_LICHENPLANUS	6	138305038	0.1012	NA	0.7689	Lichen planus || id:finn-b-L12_LICHENPLANUS	Lichen planus	Lichen planus || ||	TRUE	igd	NA	NA	NA	NA	NA	NA	NA	0.028108868095033	3.56484304652282e-06	11656	family.Alcaligenaceae.id.2875	TRUE	reported	tbuUJt	2	FALSE
rs1153990	A	G	A	G	-0.0587269710278623	-0.0195	NA	0.315	FALSE	FALSE	FALSE	finn-b-L12_LICHENPLANUS	5	104233461	0.0364	NA	0.5932	Lichen planus || id:finn-b-L12_LICHENPLANUS	Lichen planus	Lichen planus || ||	TRUE	igd	NA	NA	NA	NA	NA	NA	NA	0.0128305670361357	5.9678674103669e-06	16808	family.Alcaligenaceae.id.2875	TRUE	reported	tbuUJt	2	TRUE
rs147968	C	T	C	T	0.0489475168222598	-0.0327	NA	0.4612	FALSE	FALSE	FALSE	finn-b-L12_LICHENPLANUS	16	85945839	0.0338	NA	0.332	Lichen planus || id:finn-b-L12_LICHENPLANUS	Lichen planus	Lichen planus || ||	TRUE	igd	NA	NA	NA	NA	NA	NA	NA	0.0110320868484417	9.12700909061543e-06	16810	family.Alcaligenaceae.id.2875	TRUE	reported	tbuUJt	2	TRUE
rs17000015	A	T	A	T	-0.0609257475031565	0.0028	NA	0.2761	FALSE	TRUE	TRUE	finn-b-L12_LICHENPLANUS	4	75867283	0.0377	NA	0.94	Lichen planus || id:finn-b-L12_LICHENPLANUS	Lichen planus	Lichen planus || ||	TRUE	igd	NA	NA	NA	NA	NA	NA	NA	0.0125363154163971	1.12718667635438e-06	16377	family.Alcaligenaceae.id.2875	TRUE	reported	tbuUJt	2	FALSE
rs2367850	G	C	G	C	0.0629104086832983	-0.0883	NA	0.2225	FALSE	TRUE	TRUE	finn-b-L12_LICHENPLANUS	3	193456274	0.0414	NA	0.0327198	Lichen planus || id:finn-b-L12_LICHENPLANUS	Lichen planus	Lichen planus || ||	TRUE	igd	NA	NA	NA	NA	NA	NA	NA	0.0131711976943673	1.8463088320363e-06	16377	family.Alcaligenaceae.id.2875	TRUE	reported	tbuUJt	2	FALSE
rs28480294	T	C	T	C	-0.051696664053881	0.0523	NA	0.3573	FALSE	FALSE	FALSE	finn-b-L12_LICHENPLANUS	15	71522509	0.0354	NA	0.1396	Lichen planus || id:finn-b-L12_LICHENPLANUS	Lichen planus	Lichen planus || ||	TRUE	igd	NA	NA	NA	NA	NA	NA	NA	0.0115503262589624	6.60599821577447e-06	16377	family.Alcaligenaceae.id.2875	TRUE	reported	tbuUJt	2	TRUE
rs4033856	C	T	C	T	0.0818339635321697	-0.1678	NA	0.0863	FALSE	FALSE	FALSE	finn-b-L12_LICHENPLANUS	4	45642485	0.0603	NA	0.00540705	Lichen planus || id:finn-b-L12_LICHENPLANUS	Lichen planus	Lichen planus || ||	TRUE	igd	NA	NA	NA	NA	NA	NA	NA	0.0168931052419685	1.02902471954759e-06	15623	family.Alcaligenaceae.id.2875	TRUE	reported	tbuUJt	2	TRUE
rs62191117	A	G	A	G	0.0684301986558959	-0.0251	NA	0.2049	FALSE	FALSE	FALSE	finn-b-L12_LICHENPLANUS	2	239900775	0.0419	NA	0.5501	Lichen planus || id:finn-b-L12_LICHENPLANUS	Lichen planus	Lichen planus || ||	TRUE	igd	NA	NA	NA	NA	NA	NA	NA	0.0133635976517634	2.75943102675472e-07	16688	family.Alcaligenaceae.id.2875	TRUE	reported	tbuUJt	2	TRUE
rs62395635	T	C	T	C	0.110582886012571	0.0352	NA	0.0623	FALSE	FALSE	FALSE	finn-b-L12_LICHENPLANUS	5	173497796	0.0701	NA	0.615601	Lichen planus || id:finn-b-L12_LICHENPLANUS	Lichen planus	Lichen planus || ||	TRUE	igd	NA	NA	NA	NA	NA	NA	NA	0.0238514343641889	3.34696116475811e-06	14802	family.Alcaligenaceae.id.2875	TRUE	reported	tbuUJt	2	TRUE
rs67737557	C	G	C	G	0.0738409484257322	-0.0088	NA	0.1981	FALSE	TRUE	TRUE	finn-b-L12_LICHENPLANUS	20	29836081	0.0422	NA	0.8345	Lichen planus || id:finn-b-L12_LICHENPLANUS	Lichen planus	Lichen planus || ||	TRUE	igd	NA	NA	NA	NA	NA	NA	NA	0.015167785483103	1.03742477133537e-06	15876	family.Alcaligenaceae.id.2875	TRUE	reported	tbuUJt	2	FALSE
rs6969323	A	C	A	C	-0.0593564040497085	0.0929	NA	0.2195	FALSE	FALSE	FALSE	finn-b-L12_LICHENPLANUS	7	104214487	0.0407	NA	0.0225201	Lichen planus || id:finn-b-L12_LICHENPLANUS	Lichen planus	Lichen planus || ||	TRUE	igd	NA	NA	NA	NA	NA	NA	NA	0.0129136530047609	3.88581113048111e-06	16810	family.Alcaligenaceae.id.2875	TRUE	reported	tbuUJt	2	TRUE
rs7302582	G	C	G	C	-0.106816520996814	-0.1142	NA	0.05391	FALSE	TRUE	TRUE	finn-b-L12_LICHENPLANUS	12	1396151	0.0748	NA	0.1267	Lichen planus || id:finn-b-L12_LICHENPLANUS	Lichen planus	Lichen planus || ||	TRUE	igd	NA	NA	NA	NA	NA	NA	NA	0.0232980222198304	3.33554451369233e-06	15113	family.Alcaligenaceae.id.2875	TRUE	reported	tbuUJt	2	FALSE
rs74776516	T	G	T	G	-0.0944051801411455	-0.0663	NA	0.06678	FALSE	FALSE	FALSE	finn-b-L12_LICHENPLANUS	11	20763367	0.0684	NA	0.3324	Lichen planus || id:finn-b-L12_LICHENPLANUS	Lichen planus	Lichen planus || ||	TRUE	igd	NA	NA	NA	NA	NA	NA	NA	0.0213286526834302	6.85048784879955e-06	14502	family.Alcaligenaceae.id.2875	TRUE	reported	tbuUJt	2	TRUE
rs7638039	T	C	T	C	0.0603335285116898	0.0034	NA	0.247	FALSE	FALSE	FALSE	finn-b-L12_LICHENPLANUS	3	70588939	0.039	NA	0.9303	Lichen planus || id:finn-b-L12_LICHENPLANUS	Lichen planus	Lichen planus || ||	TRUE	igd	NA	NA	NA	NA	NA	NA	NA	0.0127778923818906	2.70479267586534e-06	16791	family.Alcaligenaceae.id.2875	TRUE	reported	tbuUJt	2	TRUE
rs9537886	A	C	A	C	-0.0570888486306893	0.0782	NA	0.4283	FALSE	FALSE	FALSE	finn-b-L12_LICHENPLANUS	13	58545246	0.034	NA	0.0212799	Lichen planus || id:finn-b-L12_LICHENPLANUS	Lichen planus	Lichen planus || ||	TRUE	igd	NA	NA	NA	NA	NA	NA	NA	0.0110682583480608	2.35108102958434e-07	16807	family.Alcaligenaceae.id.2875	TRUE	reported	tbuUJt	2	TRUE
rs11585893	A	G	A	G	-0.0740745609553361	0.0111	NA	0.2471	FALSE	FALSE	FALSE	finn-b-L12_LICHENPLANUS	1	10644351	0.0395	NA	0.778599	Lichen planus || id:finn-b-L12_LICHENPLANUS	Lichen planus	Lichen planus || ||	TRUE	igd	NA	NA	NA	NA	NA	NA	NA	0.0147633248623595	1.79511038235024e-06	17821	family.Bacteroidaceae.id.917	TRUE	reported	ydsv62	2	TRUE
rs13207588	A	G	A	G	-0.0592049817780405	-0.0578	NA	0.1954	FALSE	FALSE	FALSE	finn-b-L12_LICHENPLANUS	6	41519430	0.0433	NA	0.1822	Lichen planus || id:finn-b-L12_LICHENPLANUS	Lichen planus	Lichen planus || ||	TRUE	igd	NA	NA	NA	NA	NA	NA	NA	0.013119468145554	7.48504302570058e-06	17707	family.Bacteroidaceae.id.917	TRUE	reported	ydsv62	2	TRUE
rs1340391	T	C	T	C	-0.0592003815046436	-2e-04	NA	0.1349	FALSE	FALSE	FALSE	finn-b-L12_LICHENPLANUS	1	102960989	0.0495	NA	0.9974	Lichen planus || id:finn-b-L12_LICHENPLANUS	Lichen planus	Lichen planus || ||	TRUE	igd	NA	NA	NA	NA	NA	NA	NA	0.0132244159756789	6.73010181822767e-06	18302	family.Bacteroidaceae.id.917	TRUE	reported	ydsv62	2	TRUE
rs17619981	T	G	T	G	0.088097760672572	0.0024	NA	0.1347	FALSE	FALSE	FALSE	finn-b-L12_LICHENPLANUS	19	24342250	0.0493	NA	0.9617	Lichen planus || id:finn-b-L12_LICHENPLANUS	Lichen planus	Lichen planus || ||	TRUE	igd	NA	NA	NA	NA	NA	NA	NA	0.0187002065965595	2.68682992818334e-06	15801	family.Bacteroidaceae.id.917	TRUE	reported	ydsv62	2	TRUE
rs2023437	T	C	T	C	-0.0782324503029468	0.0317	NA	0.1241	FALSE	FALSE	FALSE	finn-b-L12_LICHENPLANUS	14	22045949	0.0514	NA	0.536701	Lichen planus || id:finn-b-L12_LICHENPLANUS	Lichen planus	Lichen planus || ||	TRUE	igd	NA	NA	NA	NA	NA	NA	NA	0.0167633994815769	5.01823522681704e-06	17484	family.Bacteroidaceae.id.917	TRUE	reported	ydsv62	2	TRUE
rs2366421	T	A	T	A	-0.0528152704348437	-0.0704	NA	0.1791	FALSE	TRUE	TRUE	finn-b-L12_LICHENPLANUS	3	62019400	0.0441	NA	0.1107	Lichen planus || id:finn-b-L12_LICHENPLANUS	Lichen planus	Lichen planus || ||	TRUE	igd	NA	NA	NA	NA	NA	NA	NA	0.0117124367396841	7.64944504379915e-06	18299	family.Bacteroidaceae.id.917	TRUE	reported	ydsv62	2	FALSE
rs28757219	T	A	T	A	0.0818398265734493	-0.0025	NA	0.121	FALSE	TRUE	TRUE	finn-b-L12_LICHENPLANUS	6	29143451	0.0539	NA	0.963	Lichen planus || id:finn-b-L12_LICHENPLANUS	Lichen planus	Lichen planus || ||	TRUE	igd	NA	NA	NA	NA	NA	NA	NA	0.0170318661039343	1.29420082975282e-06	14833	family.Bacteroidaceae.id.917	TRUE	reported	ydsv62	2	FALSE
rs495004	C	G	C	G	-0.0607474911662983	0.0056	NA	0.2271	FALSE	TRUE	TRUE	finn-b-L12_LICHENPLANUS	9	112855426	0.0403	NA	0.8901	Lichen planus || id:finn-b-L12_LICHENPLANUS	Lichen planus	Lichen planus || ||	TRUE	igd	NA	NA	NA	NA	NA	NA	NA	0.0129865364234517	3.42092477319303e-06	17707	family.Bacteroidaceae.id.917	TRUE	reported	ydsv62	2	FALSE
rs66474973	G	T	G	T	0.081251539413751	-0.0371	NA	0.1014	FALSE	FALSE	FALSE	finn-b-L12_LICHENPLANUS	20	58614443	0.0559	NA	0.5068	Lichen planus || id:finn-b-L12_LICHENPLANUS	Lichen planus	Lichen planus || ||	TRUE	igd	TRUE	rs66474973	rs17788984	G	T	G	A	0.016447899225862	6.8096632197172e-07	17405	family.Bacteroidaceae.id.917	TRUE	reported	ydsv62	2	TRUE
rs66710942	C	T	C	T	0.0488037767519042	-0.0056	NA	0.525	FALSE	FALSE	FALSE	finn-b-L12_LICHENPLANUS	3	77215327	0.0338	NA	0.8677	Lichen planus || id:finn-b-L12_LICHENPLANUS	Lichen planus	Lichen planus || ||	TRUE	igd	NA	NA	NA	NA	NA	NA	NA	0.010741208925086	5.86258815592672e-06	17821	family.Bacteroidaceae.id.917	TRUE	reported	ydsv62	2	TRUE
rs6795673	C	T	C	T	0.0538565254455662	-0.0123	NA	0.4784	FALSE	FALSE	FALSE	finn-b-L12_LICHENPLANUS	3	10593224	0.0337	NA	0.7147	Lichen planus || id:finn-b-L12_LICHENPLANUS	Lichen planus	Lichen planus || ||	TRUE	igd	NA	NA	NA	NA	NA	NA	NA	0.0105251271232387	3.37908761689772e-07	18301	family.Bacteroidaceae.id.917	TRUE	reported	ydsv62	2	TRUE
rs9507307	C	T	C	T	0.0604456209794885	0.0396	NA	0.245	FALSE	FALSE	FALSE	finn-b-L12_LICHENPLANUS	13	24913678	0.0393	NA	0.3128	Lichen planus || id:finn-b-L12_LICHENPLANUS	Lichen planus	Lichen planus || ||	TRUE	igd	TRUE	rs9507307	rs9507308	C	T	A	G	0.012912793116307	2.12710304341317e-06	18184	family.Bacteroidaceae.id.917	TRUE	reported	ydsv62	2	TRUE
rs10872669	A	G	A	G	-0.123070536351653	-0.0107	NA	0.0915	FALSE	FALSE	FALSE	finn-b-L12_LICHENPLANUS	6	151515172	0.0592	NA	0.8563	Lichen planus || id:finn-b-L12_LICHENPLANUS	Lichen planus	Lichen planus || ||	TRUE	igd	NA	NA	NA	NA	NA	NA	NA	0.0275665180125616	9.490098502822e-06	7368	family.BacteroidalesS24.7group.id.11173	TRUE	reported	mRVekA	2	TRUE
rs11135366	C	G	C	G	0.0842141676303211	0.0718	NA	0.2372	FALSE	TRUE	TRUE	finn-b-L12_LICHENPLANUS	5	164763068	0.0397	NA	0.0704693	Lichen planus || id:finn-b-L12_LICHENPLANUS	Lichen planus	Lichen planus || ||	TRUE	igd	NA	NA	NA	NA	NA	NA	NA	0.0183738804294049	8.77822080150499e-06	7953	family.BacteroidalesS24.7group.id.11173	TRUE	reported	mRVekA	2	FALSE
rs12748533	G	T	G	T	-0.0821108035598584	0.0363	NA	0.2887	FALSE	FALSE	FALSE	finn-b-L12_LICHENPLANUS	1	242767252	0.0374	NA	0.332	Lichen planus || id:finn-b-L12_LICHENPLANUS	Lichen planus	Lichen planus || ||	TRUE	igd	NA	NA	NA	NA	NA	NA	NA	0.0172700562757209	2.59019268112669e-06	7948	family.BacteroidalesS24.7group.id.11173	TRUE	reported	mRVekA	2	TRUE
rs17043785	T	C	T	C	-0.176186835083198	-0.037	NA	0.08796	FALSE	FALSE	FALSE	finn-b-L12_LICHENPLANUS	2	53139362	0.0593	NA	0.5328	Lichen planus || id:finn-b-L12_LICHENPLANUS	Lichen planus	Lichen planus || ||	TRUE	igd	NA	NA	NA	NA	NA	NA	NA	0.03471329484487	5.11837085305557e-07	5208	family.BacteroidalesS24.7group.id.11173	TRUE	reported	mRVekA	2	TRUE
rs61508842	T	C	T	C	0.122574310572688	0.0187	NA	0.08755	FALSE	FALSE	FALSE	finn-b-L12_LICHENPLANUS	3	158653545	0.0595	NA	0.753401	Lichen planus || id:finn-b-L12_LICHENPLANUS	Lichen planus	Lichen planus || ||	TRUE	igd	NA	NA	NA	NA	NA	NA	NA	0.0272388511632675	7.82781878849674e-06	7576	family.BacteroidalesS24.7group.id.11173	TRUE	reported	mRVekA	2	TRUE
rs6831034	T	A	T	A	-0.0956546019955361	0.048	NA	0.08915	FALSE	TRUE	TRUE	finn-b-L12_LICHENPLANUS	4	149300138	0.0593	NA	0.4185	Lichen planus || id:finn-b-L12_LICHENPLANUS	Lichen planus	Lichen planus || ||	TRUE	igd	NA	NA	NA	NA	NA	NA	NA	0.020522806080424	6.10396357427051e-06	7576	family.BacteroidalesS24.7group.id.11173	TRUE	reported	mRVekA	2	FALSE
rs689695	C	A	C	A	0.0814577865089475	-0.0058	NA	0.2939	FALSE	FALSE	FALSE	finn-b-L12_LICHENPLANUS	15	47352866	0.0371	NA	0.8757	Lichen planus || id:finn-b-L12_LICHENPLANUS	Lichen planus	Lichen planus || ||	TRUE	igd	NA	NA	NA	NA	NA	NA	NA	0.0167056746164109	1.28038576785134e-06	7954	family.BacteroidalesS24.7group.id.11173	TRUE	reported	mRVekA	2	TRUE
rs738193	T	C	T	C	0.0847327755423449	0.0199	NA	0.3537	FALSE	FALSE	FALSE	finn-b-L12_LICHENPLANUS	22	25943322	0.0353	NA	0.5722	Lichen planus || id:finn-b-L12_LICHENPLANUS	Lichen planus	Lichen planus || ||	TRUE	igd	NA	NA	NA	NA	NA	NA	NA	0.0165855882939095	3.82162843564811e-07	7778	family.BacteroidalesS24.7group.id.11173	TRUE	reported	mRVekA	2	TRUE
rs78609301	A	G	A	G	-0.0867065138824931	0.0133	NA	0.3008	FALSE	FALSE	FALSE	finn-b-L12_LICHENPLANUS	6	63236747	0.0369	NA	0.718701	Lichen planus || id:finn-b-L12_LICHENPLANUS	Lichen planus	Lichen planus || ||	TRUE	igd	NA	NA	NA	NA	NA	NA	NA	0.019570857222477	7.09297092432813e-06	7953	family.BacteroidalesS24.7group.id.11173	TRUE	reported	mRVekA	2	TRUE
rs941000	C	T	C	T	0.0850265736177122	0.0336	NA	0.3639	FALSE	FALSE	FALSE	finn-b-L12_LICHENPLANUS	7	90714667	0.0352	NA	0.3394	Lichen planus || id:finn-b-L12_LICHENPLANUS	Lichen planus	Lichen planus || ||	TRUE	igd	NA	NA	NA	NA	NA	NA	NA	0.0163382372090581	3.15556715938614e-07	7778	family.BacteroidalesS24.7group.id.11173	TRUE	reported	mRVekA	2	TRUE
rs10496759	G	C	G	C	0.0637132876331008	-0.027	NA	0.2211	FALSE	TRUE	TRUE	finn-b-L12_LICHENPLANUS	2	137603404	0.0406	NA	0.5061	Lichen planus || id:finn-b-L12_LICHENPLANUS	Lichen planus	Lichen planus || ||	TRUE	igd	NA	NA	NA	NA	NA	NA	NA	0.0144305107679445	8.79795975102765e-06	14914	family.Bifidobacteriaceae.id.433	TRUE	reported	7O9NFH	2	FALSE
rs10831953	G	A	G	A	0.0537537494150867	-0.0515	NA	0.3	FALSE	FALSE	FALSE	finn-b-L12_LICHENPLANUS	11	13098051	0.0367	NA	0.1605	Lichen planus || id:finn-b-L12_LICHENPLANUS	Lichen planus	Lichen planus || ||	TRUE	igd	NA	NA	NA	NA	NA	NA	NA	0.012374595708311	9.94741513186309e-06	14915	family.Bifidobacteriaceae.id.433	TRUE	reported	7O9NFH	2	TRUE
rs10841473	G	C	G	C	-0.0613031225771965	-0.0087	NA	0.2316	FALSE	TRUE	TRUE	finn-b-L12_LICHENPLANUS	12	20378911	0.0399	NA	0.8273	Lichen planus || id:finn-b-L12_LICHENPLANUS	Lichen planus	Lichen planus || ||	TRUE	igd	NA	NA	NA	NA	NA	NA	NA	0.012884445476485	2.28067200132597e-06	14914	family.Bifidobacteriaceae.id.433	TRUE	reported	7O9NFH	2	FALSE
rs10857328	T	A	T	A	0.0562000333826813	-0.0434	NA	0.2836	FALSE	TRUE	TRUE	finn-b-L12_LICHENPLANUS	4	161211924	0.0375	NA	0.2464	Lichen planus || id:finn-b-L12_LICHENPLANUS	Lichen planus	Lichen planus || ||	TRUE	igd	NA	NA	NA	NA	NA	NA	NA	0.0126395166898001	7.24134821224327e-06	14915	family.Bifidobacteriaceae.id.433	TRUE	reported	7O9NFH	2	FALSE
rs12446429	T	C	T	C	0.0810099162658783	-0.094	NA	0.1952	FALSE	FALSE	FALSE	finn-b-L12_LICHENPLANUS	16	898055	0.0438	NA	0.0316497	Lichen planus || id:finn-b-L12_LICHENPLANUS	Lichen planus	Lichen planus || ||	TRUE	igd	NA	NA	NA	NA	NA	NA	NA	0.0190730289859381	8.52886338385534e-06	14008	family.Bifidobacteriaceae.id.433	TRUE	reported	7O9NFH	2	TRUE
rs13020688	G	A	G	A	0.0584044693141032	7e-04	NA	0.3053	FALSE	FALSE	FALSE	finn-b-L12_LICHENPLANUS	2	192878532	0.0368	NA	0.9859	Lichen planus || id:finn-b-L12_LICHENPLANUS	Lichen planus	Lichen planus || ||	TRUE	igd	NA	NA	NA	NA	NA	NA	NA	0.0122081355228055	1.57374601074836e-06	14795	family.Bifidobacteriaceae.id.433	TRUE	reported	7O9NFH	2	TRUE
rs182549	C	T	C	T	0.117069879249602	-0.0143	NA	0.4028	FALSE	FALSE	FALSE	finn-b-L12_LICHENPLANUS	2	136616754	0.0344	NA	0.6786	Lichen planus || id:finn-b-L12_LICHENPLANUS	Lichen planus	Lichen planus || ||	TRUE	igd	NA	NA	NA	NA	NA	NA	NA	0.0126703401741303	5.94200077766137e-20	14915	family.Bifidobacteriaceae.id.433	TRUE	reported	7O9NFH	2	TRUE
rs4567981	T	A	T	A	0.0577763126255171	-0.0017	NA	0.5295	FALSE	TRUE	TRUE	finn-b-L12_LICHENPLANUS	2	49906864	0.0338	NA	0.9597	Lichen planus || id:finn-b-L12_LICHENPLANUS	Lichen planus	Lichen planus || ||	TRUE	igd	NA	NA	NA	NA	NA	NA	NA	0.0117388408530626	8.880536366103e-07	14795	family.Bifidobacteriaceae.id.433	TRUE	reported	7O9NFH	2	FALSE
rs4957061	T	C	T	C	0.0569872516616762	0.0635	NA	0.4227	FALSE	FALSE	FALSE	finn-b-L12_LICHENPLANUS	5	521096	0.0345	NA	0.0654892	Lichen planus || id:finn-b-L12_LICHENPLANUS	Lichen planus	Lichen planus || ||	TRUE	igd	NA	NA	NA	NA	NA	NA	NA	0.0116907308876385	1.1516988592198e-06	14795	family.Bifidobacteriaceae.id.433	TRUE	reported	7O9NFH	2	TRUE
rs540489	T	G	T	G	-0.0632518403073889	-0.0444	NA	0.1759	FALSE	FALSE	FALSE	finn-b-L12_LICHENPLANUS	17	72897722	0.0445	NA	0.3184	Lichen planus || id:finn-b-L12_LICHENPLANUS	Lichen planus	Lichen planus || ||	TRUE	igd	NA	NA	NA	NA	NA	NA	NA	0.0138169513948767	5.36811263497474e-06	14688	family.Bifidobacteriaceae.id.433	TRUE	reported	7O9NFH	2	TRUE
rs55888705	A	G	A	G	0.0536729521019835	-0.0318	NA	0.2816	FALSE	FALSE	FALSE	finn-b-L12_LICHENPLANUS	4	1517826	0.0375	NA	0.3958	Lichen planus || id:finn-b-L12_LICHENPLANUS	Lichen planus	Lichen planus || ||	TRUE	igd	NA	NA	NA	NA	NA	NA	NA	0.0120586152867048	8.66208402314246e-06	14914	family.Bifidobacteriaceae.id.433	TRUE	reported	7O9NFH	2	TRUE
rs677208	G	C	G	C	0.0728589276738054	0.0219	NA	0.1723	FALSE	TRUE	TRUE	finn-b-L12_LICHENPLANUS	18	4304187	0.0447	NA	0.624499	Lichen planus || id:finn-b-L12_LICHENPLANUS	Lichen planus	Lichen planus || ||	TRUE	igd	NA	NA	NA	NA	NA	NA	NA	0.0164820715601647	6.00110430603259e-06	14915	family.Bifidobacteriaceae.id.433	TRUE	reported	7O9NFH	2	FALSE
rs6899771	A	G	A	G	-0.0914311797580814	0.0215	NA	0.1007	FALSE	FALSE	FALSE	finn-b-L12_LICHENPLANUS	6	97406220	0.056	NA	0.701501	Lichen planus || id:finn-b-L12_LICHENPLANUS	Lichen planus	Lichen planus || ||	TRUE	igd	NA	NA	NA	NA	NA	NA	NA	0.0202603533106968	7.27994713734094e-06	14150	family.Bifidobacteriaceae.id.433	TRUE	reported	7O9NFH	2	TRUE
rs7174549	C	T	C	T	0.0551726311240939	-0.0438	NA	0.3587	FALSE	FALSE	FALSE	finn-b-L12_LICHENPLANUS	15	92463303	0.0351	NA	0.2126	Lichen planus || id:finn-b-L12_LICHENPLANUS	Lichen planus	Lichen planus || ||	TRUE	igd	NA	NA	NA	NA	NA	NA	NA	0.0124654704195662	6.86780028225675e-06	14915	family.Bifidobacteriaceae.id.433	TRUE	reported	7O9NFH	2	TRUE
rs7322849	T	C	T	C	0.110675689153199	0.0204	NA	0.09211	FALSE	FALSE	FALSE	finn-b-L12_LICHENPLANUS	13	112859829	0.0588	NA	0.728299	Lichen planus || id:finn-b-L12_LICHENPLANUS	Lichen planus	Lichen planus || ||	TRUE	igd	NA	NA	NA	NA	NA	NA	NA	0.0200995509143769	1.74031727614898e-08	14915	family.Bifidobacteriaceae.id.433	TRUE	reported	7O9NFH	2	TRUE
rs73797465	T	G	T	G	-0.0942611725559826	0.0967	NA	0.115	FALSE	FALSE	FALSE	finn-b-L12_LICHENPLANUS	5	142800289	0.0535	NA	0.0710297	Lichen planus || id:finn-b-L12_LICHENPLANUS	Lichen planus	Lichen planus || ||	TRUE	igd	TRUE	rs73797465	rs6894830	T	G	T	C	0.0208421222407667	4.84949648639355e-06	14795	family.Bifidobacteriaceae.id.433	TRUE	reported	7O9NFH	2	TRUE
rs76671854	C	G	C	G	-0.089298109139329	0.0155	NA	0.1245	FALSE	TRUE	TRUE	finn-b-L12_LICHENPLANUS	5	169748189	0.0512	NA	0.7616	Lichen planus || id:finn-b-L12_LICHENPLANUS	Lichen planus	Lichen planus || ||	TRUE	igd	NA	NA	NA	NA	NA	NA	NA	0.0183176839751201	1.03631964965301e-06	13923	family.Bifidobacteriaceae.id.433	TRUE	reported	7O9NFH	2	FALSE
rs857444	C	T	C	T	0.0553965097207252	-0.0306	NA	0.3687	FALSE	FALSE	FALSE	finn-b-L12_LICHENPLANUS	6	14617591	0.035	NA	0.3826	Lichen planus || id:finn-b-L12_LICHENPLANUS	Lichen planus	Lichen planus || ||	TRUE	igd	NA	NA	NA	NA	NA	NA	NA	0.0120669365001091	3.8249158756897e-06	14914	family.Bifidobacteriaceae.id.433	TRUE	reported	7O9NFH	2	TRUE
rs117186816	G	A	G	A	-0.20647561916414	0.0304	NA	0.0931	FALSE	FALSE	FALSE	finn-b-L12_LICHENPLANUS	11	123936128	0.0583	NA	0.6022	Lichen planus || id:finn-b-L12_LICHENPLANUS	Lichen planus	Lichen planus || ||	TRUE	igd	NA	NA	NA	NA	NA	NA	NA	0.043636231821243	6.51964485753284e-06	4310	family.Christensenellaceae.id.1866	TRUE	reported	x9lbjJ	2	TRUE
rs12380890	A	G	A	G	-0.0503972190196476	0.0446	NA	0.4399	FALSE	FALSE	FALSE	finn-b-L12_LICHENPLANUS	9	38002256	0.0339	NA	0.188	Lichen planus || id:finn-b-L12_LICHENPLANUS	Lichen planus	Lichen planus || ||	TRUE	igd	NA	NA	NA	NA	NA	NA	NA	0.0111047380489945	5.78132443852946e-06	16846	family.Christensenellaceae.id.1866	TRUE	reported	x9lbjJ	2	TRUE
rs12657403	A	G	A	G	0.0781079589993373	0.0598	NA	0.05229	FALSE	FALSE	FALSE	finn-b-L12_LICHENPLANUS	5	3174785	0.0767	NA	0.4358	Lichen planus || id:finn-b-L12_LICHENPLANUS	Lichen planus	Lichen planus || ||	TRUE	igd	NA	NA	NA	NA	NA	NA	NA	0.0171886641538002	5.59275824688662e-06	16245	family.Christensenellaceae.id.1866	TRUE	reported	x9lbjJ	2	TRUE
rs4076564	G	A	G	A	-0.18862319549548	-0.0363	NA	0.05388	FALSE	FALSE	FALSE	finn-b-L12_LICHENPLANUS	6	169640257	0.0747	NA	0.6272	Lichen planus || id:finn-b-L12_LICHENPLANUS	Lichen planus	Lichen planus || ||	TRUE	igd	NA	NA	NA	NA	NA	NA	NA	0.0392090451916025	8.06105488358711e-06	3730	family.Christensenellaceae.id.1866	TRUE	reported	x9lbjJ	2	TRUE
rs4805124	C	G	C	G	0.0486507523822081	0.0287	NA	0.4963	FALSE	TRUE	TRUE	finn-b-L12_LICHENPLANUS	19	35884728	0.0336	NA	0.3923	Lichen planus || id:finn-b-L12_LICHENPLANUS	Lichen planus	Lichen planus || ||	TRUE	igd	TRUE	rs4805124	rs7343112	G	C	C	T	0.0109066877065319	8.36271707997612e-06	16847	family.Christensenellaceae.id.1866	TRUE	reported	x9lbjJ	2	FALSE
rs62573205	G	A	G	A	-0.0654803538307844	0.0819	NA	0.1992	FALSE	FALSE	FALSE	finn-b-L12_LICHENPLANUS	9	137786999	0.0423	NA	0.0527303	Lichen planus || id:finn-b-L12_LICHENPLANUS	Lichen planus	Lichen planus || ||	TRUE	igd	NA	NA	NA	NA	NA	NA	NA	0.0133502875232807	1.48853337130744e-06	16838	family.Christensenellaceae.id.1866	TRUE	reported	x9lbjJ	2	TRUE
rs7211194	C	T	C	T	0.0492093791682309	0.0032	NA	0.4815	FALSE	FALSE	FALSE	finn-b-L12_LICHENPLANUS	17	13541941	0.0338	NA	0.9247	Lichen planus || id:finn-b-L12_LICHENPLANUS	Lichen planus	Lichen planus || ||	TRUE	igd	NA	NA	NA	NA	NA	NA	NA	0.0110916361399522	9.93998133367256e-06	16436	family.Christensenellaceae.id.1866	TRUE	reported	x9lbjJ	2	TRUE
rs72706624	G	T	G	T	0.0882626071960871	-0.0573	NA	0.1078	FALSE	FALSE	FALSE	finn-b-L12_LICHENPLANUS	9	15518852	0.0548	NA	0.2958	Lichen planus || id:finn-b-L12_LICHENPLANUS	Lichen planus	Lichen planus || ||	TRUE	igd	NA	NA	NA	NA	NA	NA	NA	0.0197574889385838	6.37749616363364e-06	14869	family.Christensenellaceae.id.1866	TRUE	reported	x9lbjJ	2	TRUE
rs77867022	G	T	G	T	-0.160443345136108	0.0228	NA	0.07217	FALSE	FALSE	FALSE	finn-b-L12_LICHENPLANUS	7	120333701	0.065	NA	0.7252	Lichen planus || id:finn-b-L12_LICHENPLANUS	Lichen planus	Lichen planus || ||	TRUE	igd	NA	NA	NA	NA	NA	NA	NA	0.0379588561961666	8.81982776030012e-06	4033	family.Christensenellaceae.id.1866	TRUE	reported	x9lbjJ	2	TRUE
rs870002	C	T	C	T	0.0488951209387313	0.0142	NA	0.4289	FALSE	FALSE	FALSE	finn-b-L12_LICHENPLANUS	8	62220151	0.0342	NA	0.6785	Lichen planus || id:finn-b-L12_LICHENPLANUS	Lichen planus	Lichen planus || ||	TRUE	igd	NA	NA	NA	NA	NA	NA	NA	0.0109816907270128	6.54322685945794e-06	16847	family.Christensenellaceae.id.1866	TRUE	reported	x9lbjJ	2	TRUE
rs892686	A	G	A	G	0.0506106636158058	0.0266	NA	0.4727	FALSE	FALSE	FALSE	finn-b-L12_LICHENPLANUS	9	83043376	0.0338	NA	0.4314	Lichen planus || id:finn-b-L12_LICHENPLANUS	Lichen planus	Lichen planus || ||	TRUE	igd	NA	NA	NA	NA	NA	NA	NA	0.0109650567330068	4.12366837787946e-06	16847	family.Christensenellaceae.id.1866	TRUE	reported	x9lbjJ	2	TRUE
rs9608766	T	C	T	C	-0.0682134418556867	0.0485	NA	0.2577	FALSE	FALSE	FALSE	finn-b-L12_LICHENPLANUS	22	29828040	0.0386	NA	0.2087	Lichen planus || id:finn-b-L12_LICHENPLANUS	Lichen planus	Lichen planus || ||	TRUE	igd	NA	NA	NA	NA	NA	NA	NA	0.0149599698665524	3.33083763551875e-06	16185	family.Christensenellaceae.id.1866	TRUE	reported	x9lbjJ	2	TRUE
rs10875374	C	T	C	T	-0.0536759366200412	-0.0394	NA	0.4706	FALSE	FALSE	FALSE	finn-b-L12_LICHENPLANUS	1	101804809	0.0337	NA	0.2424	Lichen planus || id:finn-b-L12_LICHENPLANUS	Lichen planus	Lichen planus || ||	TRUE	igd	NA	NA	NA	NA	NA	NA	NA	0.0119435856004688	8.09821167685583e-06	14253	family.Clostridiaceae1.id.1869	TRUE	reported	gZJRyD	2	TRUE
rs12186080	G	A	G	A	0.0748235765922846	0.0441	NA	0.1648	FALSE	FALSE	FALSE	finn-b-L12_LICHENPLANUS	3	132596627	0.0453	NA	0.3304	Lichen planus || id:finn-b-L12_LICHENPLANUS	Lichen planus	Lichen planus || ||	TRUE	igd	NA	NA	NA	NA	NA	NA	NA	0.0162459814875042	5.3395661985821e-06	14244	family.Clostridiaceae1.id.1869	TRUE	reported	gZJRyD	2	TRUE
rs12341505	G	A	G	A	0.081450333255067	0.0303	NA	0.09346	FALSE	FALSE	FALSE	finn-b-L12_LICHENPLANUS	9	136710881	0.0578	NA	0.600701	Lichen planus || id:finn-b-L12_LICHENPLANUS	Lichen planus	Lichen planus || ||	TRUE	igd	NA	NA	NA	NA	NA	NA	NA	0.0179338319010433	4.54486137790408e-06	14250	family.Clostridiaceae1.id.1869	TRUE	reported	gZJRyD	2	TRUE
rs12490337	C	G	C	G	-0.0616943600246011	-0.0276	NA	0.1983	FALSE	TRUE	TRUE	finn-b-L12_LICHENPLANUS	3	111482845	0.0422	NA	0.5133	Lichen planus || id:finn-b-L12_LICHENPLANUS	Lichen planus	Lichen planus || ||	TRUE	igd	NA	NA	NA	NA	NA	NA	NA	0.0136930086521865	6.905175193011e-06	14253	family.Clostridiaceae1.id.1869	TRUE	reported	gZJRyD	2	FALSE
rs2795528	G	A	G	A	-0.180968849414174	0.0479	NA	0.05587	FALSE	FALSE	FALSE	finn-b-L12_LICHENPLANUS	10	43270264	0.0742	NA	0.5183	Lichen planus || id:finn-b-L12_LICHENPLANUS	Lichen planus	Lichen planus || ||	TRUE	igd	NA	NA	NA	NA	NA	NA	NA	0.0390910589746172	3.80626120415821e-06	6411	family.Clostridiaceae1.id.1869	TRUE	reported	gZJRyD	2	TRUE
rs2817172	C	T	C	T	0.0563366544569923	-0.0377	NA	0.3963	FALSE	FALSE	FALSE	finn-b-L12_LICHENPLANUS	1	3041519	0.0345	NA	0.2748	Lichen planus || id:finn-b-L12_LICHENPLANUS	Lichen planus	Lichen planus || ||	TRUE	igd	NA	NA	NA	NA	NA	NA	NA	0.0123920233289421	5.27025970390504e-06	13789	family.Clostridiaceae1.id.1869	TRUE	reported	gZJRyD	2	TRUE
rs4723021	T	C	T	C	-0.106376241755003	-0.0527	NA	0.06792	FALSE	FALSE	FALSE	finn-b-L12_LICHENPLANUS	7	30934659	0.067	NA	0.4318	Lichen planus || id:finn-b-L12_LICHENPLANUS	Lichen planus	Lichen planus || ||	TRUE	igd	NA	NA	NA	NA	NA	NA	NA	0.0241943780411555	7.42146652341913e-06	13682	family.Clostridiaceae1.id.1869	TRUE	reported	gZJRyD	2	TRUE
rs550843	T	C	T	C	-0.07347865598993	-0.04	NA	0.2822	FALSE	FALSE	FALSE	finn-b-L12_LICHENPLANUS	6	165722832	0.0377	NA	0.2892	Lichen planus || id:finn-b-L12_LICHENPLANUS	Lichen planus	Lichen planus || ||	TRUE	igd	NA	NA	NA	NA	NA	NA	NA	0.0168383258817783	7.09118542478078e-06	14234	family.Clostridiaceae1.id.1869	TRUE	reported	gZJRyD	2	TRUE
rs56188186	A	G	A	G	0.0967773505327368	0.0427	NA	0.04818	FALSE	FALSE	FALSE	finn-b-L12_LICHENPLANUS	16	87710690	0.0796	NA	0.5915	Lichen planus || id:finn-b-L12_LICHENPLANUS	Lichen planus	Lichen planus || ||	TRUE	igd	NA	NA	NA	NA	NA	NA	NA	0.0217471397208344	8.24443892034396e-06	13218	family.Clostridiaceae1.id.1869	TRUE	reported	gZJRyD	2	TRUE
rs62397761	A	G	A	G	0.0615804520081807	0.0467	NA	0.3202	FALSE	FALSE	FALSE	finn-b-L12_LICHENPLANUS	6	48093014	0.0361	NA	0.1963	Lichen planus || id:finn-b-L12_LICHENPLANUS	Lichen planus	Lichen planus || ||	TRUE	igd	NA	NA	NA	NA	NA	NA	NA	0.0136197882176414	9.0770615785887e-06	14248	family.Clostridiaceae1.id.1869	TRUE	reported	gZJRyD	2	TRUE
rs881532	A	G	A	G	-0.0533035131748178	-0.0253	NA	0.4953	FALSE	FALSE	FALSE	finn-b-L12_LICHENPLANUS	22	47806774	0.0336	NA	0.4511	Lichen planus || id:finn-b-L12_LICHENPLANUS	Lichen planus	Lichen planus || ||	TRUE	igd	NA	NA	NA	NA	NA	NA	NA	0.0119010622163564	7.89661834105612e-06	14250	family.Clostridiaceae1.id.1869	TRUE	reported	gZJRyD	2	TRUE
rs10517600	T	G	T	G	0.0626992946304149	0.0676	NA	0.6187	FALSE	FALSE	FALSE	finn-b-L12_LICHENPLANUS	4	155632958	0.0347	NA	0.0511305	Lichen planus || id:finn-b-L12_LICHENPLANUS	Lichen planus	Lichen planus || ||	TRUE	igd	NA	NA	NA	NA	NA	NA	NA	0.0139364203479915	6.82768244292308e-06	10512	family.ClostridialesvadinBB60group.id.11286	TRUE	reported	JOtenM	2	TRUE
rs10904722	C	T	C	T	-0.0672313973318482	0.0053	NA	0.2386	FALSE	FALSE	FALSE	finn-b-L12_LICHENPLANUS	10	6714424	0.0395	NA	0.8924	Lichen planus || id:finn-b-L12_LICHENPLANUS	Lichen planus	Lichen planus || ||	TRUE	igd	NA	NA	NA	NA	NA	NA	NA	0.0147123266796197	5.04836636329658e-06	10512	family.ClostridialesvadinBB60group.id.11286	TRUE	reported	JOtenM	2	TRUE
rs118104867	C	T	C	T	0.214463834026282	-0.0424	NA	0.06954	FALSE	FALSE	FALSE	finn-b-L12_LICHENPLANUS	8	123977538	0.0662	NA	0.5221	Lichen planus || id:finn-b-L12_LICHENPLANUS	Lichen planus	Lichen planus || ||	TRUE	igd	NA	NA	NA	NA	NA	NA	NA	0.0455097599648408	3.43598106176209e-06	4095	family.ClostridialesvadinBB60group.id.11286	TRUE	reported	JOtenM	2	TRUE
rs13409132	A	G	A	G	-0.165418684355487	0.0418	NA	0.03552	FALSE	FALSE	FALSE	finn-b-L12_LICHENPLANUS	2	205616346	0.0924	NA	0.651	Lichen planus || id:finn-b-L12_LICHENPLANUS	Lichen planus	Lichen planus || ||	TRUE	igd	NA	NA	NA	NA	NA	NA	NA	0.035215443190576	4.37230891181478e-06	5913	family.ClostridialesvadinBB60group.id.11286	TRUE	reported	JOtenM	2	TRUE
rs17121075	G	A	G	A	0.0769254297907892	0.0685	NA	0.2143	FALSE	FALSE	FALSE	finn-b-L12_LICHENPLANUS	14	85856796	0.0411	NA	0.0955103	Lichen planus || id:finn-b-L12_LICHENPLANUS	Lichen planus	Lichen planus || ||	TRUE	igd	NA	NA	NA	NA	NA	NA	NA	0.0172233518153839	7.91417163609213e-06	10512	family.ClostridialesvadinBB60group.id.11286	TRUE	reported	JOtenM	2	TRUE
rs2191834	G	T	G	T	0.0746375064093672	0.0274	NA	0.2398	FALSE	FALSE	FALSE	finn-b-L12_LICHENPLANUS	2	229942951	0.0396	NA	0.4881	Lichen planus || id:finn-b-L12_LICHENPLANUS	Lichen planus	Lichen planus || ||	TRUE	igd	NA	NA	NA	NA	NA	NA	NA	0.0159136138663669	2.50194505077424e-06	10511	family.ClostridialesvadinBB60group.id.11286	TRUE	reported	JOtenM	2	TRUE
rs28691777	C	T	C	T	0.137133740628287	0.0735	NA	0.0434	FALSE	FALSE	FALSE	finn-b-L12_LICHENPLANUS	17	58149405	0.0826	NA	0.3733	Lichen planus || id:finn-b-L12_LICHENPLANUS	Lichen planus	Lichen planus || ||	TRUE	igd	NA	NA	NA	NA	NA	NA	NA	0.0266996238522878	6.95696889897546e-07	10199	family.ClostridialesvadinBB60group.id.11286	TRUE	reported	JOtenM	2	TRUE
rs34088226	A	G	A	G	-0.117806972635448	0.0591	NA	0.05836	FALSE	FALSE	FALSE	finn-b-L12_LICHENPLANUS	5	4308946	0.0727	NA	0.4158	Lichen planus || id:finn-b-L12_LICHENPLANUS	Lichen planus	Lichen planus || ||	TRUE	igd	NA	NA	NA	NA	NA	NA	NA	0.0269239736349413	7.66216468557027e-06	9716	family.ClostridialesvadinBB60group.id.11286	TRUE	reported	JOtenM	2	TRUE
rs55682560	C	T	C	T	-0.13151943243081	-0.015	NA	0.07756	FALSE	FALSE	FALSE	finn-b-L12_LICHENPLANUS	15	87392290	0.0632	NA	0.8128	Lichen planus || id:finn-b-L12_LICHENPLANUS	Lichen planus	Lichen planus || ||	TRUE	igd	NA	NA	NA	NA	NA	NA	NA	0.026131876724925	4.97033570871146e-07	9183	family.ClostridialesvadinBB60group.id.11286	TRUE	reported	JOtenM	2	TRUE
rs6588624	G	A	G	A	-0.0662316592397984	0.0394	NA	0.5171	FALSE	FALSE	FALSE	finn-b-L12_LICHENPLANUS	1	56849539	0.0338	NA	0.2434	Lichen planus || id:finn-b-L12_LICHENPLANUS	Lichen planus	Lichen planus || ||	TRUE	igd	NA	NA	NA	NA	NA	NA	NA	0.0138146564712076	1.7928683975971e-06	10512	family.ClostridialesvadinBB60group.id.11286	TRUE	reported	JOtenM	2	TRUE
rs66714985	A	C	A	C	0.116907777710655	0.0257	NA	0.1013	FALSE	FALSE	FALSE	finn-b-L12_LICHENPLANUS	8	3305122	0.0558	NA	0.6448	Lichen planus || id:finn-b-L12_LICHENPLANUS	Lichen planus	Lichen planus || ||	TRUE	igd	NA	NA	NA	NA	NA	NA	NA	0.0252446793808325	4.85334074387353e-06	10512	family.ClostridialesvadinBB60group.id.11286	TRUE	reported	JOtenM	2	TRUE
rs6755871	C	G	C	G	-0.0613824748858091	-0.0149	NA	0.4867	FALSE	TRUE	TRUE	finn-b-L12_LICHENPLANUS	2	202450739	0.0338	NA	0.6591	Lichen planus || id:finn-b-L12_LICHENPLANUS	Lichen planus	Lichen planus || ||	TRUE	igd	NA	NA	NA	NA	NA	NA	NA	0.0138975763809772	9.33058540847406e-06	10500	family.ClostridialesvadinBB60group.id.11286	TRUE	reported	JOtenM	2	FALSE
rs7226487	A	G	A	G	-0.0643682482991011	0.0688	NA	0.4525	FALSE	FALSE	FALSE	finn-b-L12_LICHENPLANUS	18	74373125	0.0337	NA	0.0409996	Lichen planus || id:finn-b-L12_LICHENPLANUS	Lichen planus	Lichen planus || ||	TRUE	igd	NA	NA	NA	NA	NA	NA	NA	0.0138701454919101	3.58282409998471e-06	10505	family.ClostridialesvadinBB60group.id.11286	TRUE	reported	JOtenM	2	TRUE
rs7538034	T	G	T	G	-0.0785979519823069	-0.0347	NA	0.1635	FALSE	FALSE	FALSE	finn-b-L12_LICHENPLANUS	1	71391694	0.0459	NA	0.4494	Lichen planus || id:finn-b-L12_LICHENPLANUS	Lichen planus	Lichen planus || ||	TRUE	igd	NA	NA	NA	NA	NA	NA	NA	0.0165982227490736	2.36705548096188e-06	10420	family.ClostridialesvadinBB60group.id.11286	TRUE	reported	JOtenM	2	TRUE
rs7725895	A	G	A	G	-0.116223758853562	0.0411	NA	0.1202	FALSE	FALSE	FALSE	finn-b-L12_LICHENPLANUS	5	142244898	0.0518	NA	0.4278	Lichen planus || id:finn-b-L12_LICHENPLANUS	Lichen planus	Lichen planus || ||	TRUE	igd	NA	NA	NA	NA	NA	NA	NA	0.0240367179250362	3.94355545038086e-06	10512	family.ClostridialesvadinBB60group.id.11286	TRUE	reported	JOtenM	2	TRUE
rs989682	A	G	A	G	0.0701939833575625	0.0738	NA	0.2308	FALSE	FALSE	FALSE	finn-b-L12_LICHENPLANUS	3	15564453	0.0399	NA	0.0642599	Lichen planus || id:finn-b-L12_LICHENPLANUS	Lichen planus	Lichen planus || ||	TRUE	igd	NA	NA	NA	NA	NA	NA	NA	0.0155364099549222	6.84709730491574e-06	10129	family.ClostridialesvadinBB60group.id.11286	TRUE	reported	JOtenM	2	TRUE
rs9979874	G	C	G	C	-0.0738924566441534	0.0275	NA	0.3279	FALSE	TRUE	TRUE	finn-b-L12_LICHENPLANUS	21	38612024	0.036	NA	0.445	Lichen planus || id:finn-b-L12_LICHENPLANUS	Lichen planus	Lichen planus || ||	TRUE	igd	NA	NA	NA	NA	NA	NA	NA	0.015091138745131	1.05271471188101e-06	10506	family.ClostridialesvadinBB60group.id.11286	TRUE	reported	JOtenM	2	FALSE
rs11250875	T	C	T	C	0.0607499778487578	-0.0167	NA	0.2138	FALSE	FALSE	FALSE	finn-b-L12_LICHENPLANUS	10	1922731	0.041	NA	0.6831	Lichen planus || id:finn-b-L12_LICHENPLANUS	Lichen planus	Lichen planus || ||	TRUE	igd	NA	NA	NA	NA	NA	NA	NA	0.0130938873723768	4.82844478013454e-06	17690	family.Coriobacteriaceae.id.811	TRUE	reported	mG6sem	2	TRUE
rs11656361	A	C	A	C	0.0773005865134887	-0.101	NA	0.1821	FALSE	FALSE	FALSE	finn-b-L12_LICHENPLANUS	17	8121332	0.0438	NA	0.02108	Lichen planus || id:finn-b-L12_LICHENPLANUS	Lichen planus	Lichen planus || ||	TRUE	igd	NA	NA	NA	NA	NA	NA	NA	0.0175529695959837	8.02016737284869e-06	16665	family.Coriobacteriaceae.id.811	TRUE	reported	mG6sem	2	TRUE
rs12974142	G	A	G	A	0.0789796079588601	0.0543	NA	0.07028	FALSE	FALSE	FALSE	finn-b-L12_LICHENPLANUS	19	52895166	0.0663	NA	0.4126	Lichen planus || id:finn-b-L12_LICHENPLANUS	Lichen planus	Lichen planus || ||	TRUE	igd	NA	NA	NA	NA	NA	NA	NA	0.0177204792375076	8.51232044442772e-06	17413	family.Coriobacteriaceae.id.811	TRUE	reported	mG6sem	2	TRUE
rs13307134	C	T	C	T	0.0565686016300619	0.0384	NA	0.1666	FALSE	FALSE	FALSE	finn-b-L12_LICHENPLANUS	7	105084680	0.0454	NA	0.3981	Lichen planus || id:finn-b-L12_LICHENPLANUS	Lichen planus	Lichen planus || ||	TRUE	igd	NA	NA	NA	NA	NA	NA	NA	0.0126264741341919	7.79931024153346e-06	17527	family.Coriobacteriaceae.id.811	TRUE	reported	mG6sem	2	TRUE
rs1397793	G	A	G	A	-0.0498854546377375	0.0478	NA	0.3097	FALSE	FALSE	FALSE	finn-b-L12_LICHENPLANUS	5	90471451	0.037	NA	0.1973	Lichen planus || id:finn-b-L12_LICHENPLANUS	Lichen planus	Lichen planus || ||	TRUE	igd	NA	NA	NA	NA	NA	NA	NA	0.0112446353427544	9.77380744950148e-06	17527	family.Coriobacteriaceae.id.811	TRUE	reported	mG6sem	2	TRUE
rs1816223	A	G	A	G	-0.0586264743119709	0.0796	NA	0.2007	FALSE	FALSE	FALSE	finn-b-L12_LICHENPLANUS	12	11494021	0.0422	NA	0.0592407	Lichen planus || id:finn-b-L12_LICHENPLANUS	Lichen planus	Lichen planus || ||	TRUE	igd	NA	NA	NA	NA	NA	NA	NA	0.0129005759557854	4.84114361065701e-06	17688	family.Coriobacteriaceae.id.811	TRUE	reported	mG6sem	2	TRUE
rs240104	T	C	T	C	-0.0603428968222628	-0.0112	NA	0.2846	FALSE	FALSE	FALSE	finn-b-L12_LICHENPLANUS	1	176571431	0.0377	NA	0.7665	Lichen planus || id:finn-b-L12_LICHENPLANUS	Lichen planus	Lichen planus || ||	TRUE	igd	NA	NA	NA	NA	NA	NA	NA	0.0126849112455853	1.51602693348498e-06	17577	family.Coriobacteriaceae.id.811	TRUE	reported	mG6sem	2	TRUE
rs2442778	G	A	G	A	-0.116408329290135	-0.141	NA	0.0517	FALSE	FALSE	FALSE	finn-b-L12_LICHENPLANUS	3	11654412	0.0758	NA	0.0631001	Lichen planus || id:finn-b-L12_LICHENPLANUS	Lichen planus	Lichen planus || ||	TRUE	igd	NA	NA	NA	NA	NA	NA	NA	0.0258545134241831	9.02702911267979e-06	13472	family.Coriobacteriaceae.id.811	TRUE	reported	mG6sem	2	TRUE
rs3025411	A	G	A	G	0.0926542851223394	-0.0566	NA	0.1067	FALSE	FALSE	FALSE	finn-b-L12_LICHENPLANUS	9	136512906	0.055	NA	0.304	Lichen planus || id:finn-b-L12_LICHENPLANUS	Lichen planus	Lichen planus || ||	TRUE	igd	NA	NA	NA	NA	NA	NA	NA	0.0209467810563104	8.26912209868932e-06	15671	family.Coriobacteriaceae.id.811	TRUE	reported	mG6sem	2	TRUE
rs34739816	G	T	G	T	0.0965016742150944	-0.0059	NA	0.05822	FALSE	FALSE	FALSE	finn-b-L12_LICHENPLANUS	17	37376685	0.0722	NA	0.9344	Lichen planus || id:finn-b-L12_LICHENPLANUS	Lichen planus	Lichen planus || ||	TRUE	igd	NA	NA	NA	NA	NA	NA	NA	0.0207665821247664	3.88357923766615e-06	16593	family.Coriobacteriaceae.id.811	TRUE	reported	mG6sem	2	TRUE
rs62448869	T	A	T	A	-0.0486059431300521	-0.0102	NA	0.5356	FALSE	TRUE	TRUE	finn-b-L12_LICHENPLANUS	7	24464799	0.0341	NA	0.763999	Lichen planus || id:finn-b-L12_LICHENPLANUS	Lichen planus	Lichen planus || ||	TRUE	igd	NA	NA	NA	NA	NA	NA	NA	0.0108982422305061	7.87276194915243e-06	17527	family.Coriobacteriaceae.id.811	TRUE	reported	mG6sem	2	FALSE
rs67561917	A	G	A	G	-0.0714367226573346	0.0238	NA	0.1826	FALSE	FALSE	FALSE	finn-b-L12_LICHENPLANUS	20	62072077	0.0439	NA	0.5873	Lichen planus || id:finn-b-L12_LICHENPLANUS	Lichen planus	Lichen planus || ||	TRUE	igd	NA	NA	NA	NA	NA	NA	NA	0.015411343140006	5.3912888184295e-06	17333	family.Coriobacteriaceae.id.811	TRUE	reported	mG6sem	2	TRUE
rs719099	A	G	A	G	0.0778401727113212	-0.0629	NA	0.09876	FALSE	FALSE	FALSE	finn-b-L12_LICHENPLANUS	10	65799217	0.0567	NA	0.2669	Lichen planus || id:finn-b-L12_LICHENPLANUS	Lichen planus	Lichen planus || ||	TRUE	igd	NA	NA	NA	NA	NA	NA	NA	0.0155815104001575	5.43316638103526e-07	17687	family.Coriobacteriaceae.id.811	TRUE	reported	mG6sem	2	TRUE
rs76779974	C	G	C	G	0.0774888004984215	-0.0087	NA	0.09252	FALSE	TRUE	TRUE	finn-b-L12_LICHENPLANUS	5	125460084	0.0582	NA	0.881	Lichen planus || id:finn-b-L12_LICHENPLANUS	Lichen planus	Lichen planus || ||	TRUE	igd	NA	NA	NA	NA	NA	NA	NA	0.0171876980939008	5.63090534273239e-06	16419	family.Coriobacteriaceae.id.811	TRUE	reported	mG6sem	2	FALSE
rs80046645	C	G	C	G	0.255839804928721	0.0348	NA	0.03826	FALSE	TRUE	TRUE	finn-b-L12_LICHENPLANUS	5	459415	0.0883	NA	0.6933	Lichen planus || id:finn-b-L12_LICHENPLANUS	Lichen planus	Lichen planus || ||	TRUE	igd	NA	NA	NA	NA	NA	NA	NA	0.0561995318540738	4.65689381767736e-06	3204	family.Coriobacteriaceae.id.811	TRUE	reported	mG6sem	2	FALSE
rs8010111	G	A	G	A	-0.103376879559495	0.0193	NA	0.0807	FALSE	FALSE	FALSE	finn-b-L12_LICHENPLANUS	14	39660509	0.0617	NA	0.754699	Lichen planus || id:finn-b-L12_LICHENPLANUS	Lichen planus	Lichen planus || ||	TRUE	igd	NA	NA	NA	NA	NA	NA	NA	0.0229286313492612	6.89623744677559e-06	15996	family.Coriobacteriaceae.id.811	TRUE	reported	mG6sem	2	TRUE
rs112893842	T	C	T	C	0.110761270208714	-0.0138	NA	0.0898	FALSE	FALSE	FALSE	finn-b-L12_LICHENPLANUS	9	8786663	0.0592	NA	0.8153	Lichen planus || id:finn-b-L12_LICHENPLANUS	Lichen planus	Lichen planus || ||	TRUE	igd	NA	NA	NA	NA	NA	NA	NA	0.0232544792374362	2.75031610449841e-06	8203	family.Defluviitaleaceae.id.1924	TRUE	reported	pBJv6q	2	TRUE
rs1582238	T	C	T	C	0.0801923393370617	-0.0225	NA	0.3592	FALSE	FALSE	FALSE	finn-b-L12_LICHENPLANUS	1	118723685	0.0351	NA	0.5211	Lichen planus || id:finn-b-L12_LICHENPLANUS	Lichen planus	Lichen planus || ||	TRUE	igd	NA	NA	NA	NA	NA	NA	NA	0.0167061035796776	1.69200120054488e-06	8002	family.Defluviitaleaceae.id.1924	TRUE	reported	pBJv6q	2	TRUE
rs17051335	C	T	C	T	-0.134313529748345	-0.0586	NA	0.1022	FALSE	FALSE	FALSE	finn-b-L12_LICHENPLANUS	4	122202910	0.0554	NA	0.2905	Lichen planus || id:finn-b-L12_LICHENPLANUS	Lichen planus	Lichen planus || ||	TRUE	igd	NA	NA	NA	NA	NA	NA	NA	0.0292201442828585	4.58116599576121e-06	8031	family.Defluviitaleaceae.id.1924	TRUE	reported	pBJv6q	2	TRUE
rs1908593	T	C	T	C	0.0702229726883309	0.0035	NA	0.5592	FALSE	FALSE	FALSE	finn-b-L12_LICHENPLANUS	18	59026148	0.0344	NA	0.9189	Lichen planus || id:finn-b-L12_LICHENPLANUS	Lichen planus	Lichen planus || ||	TRUE	igd	NA	NA	NA	NA	NA	NA	NA	0.0156600575023583	7.85899595106279e-06	8203	family.Defluviitaleaceae.id.1924	TRUE	reported	pBJv6q	2	TRUE
rs28696126	A	T	A	T	-0.107106350817685	0.0558	NA	0.1282	FALSE	TRUE	TRUE	finn-b-L12_LICHENPLANUS	7	79734541	0.0503	NA	0.2672	Lichen planus || id:finn-b-L12_LICHENPLANUS	Lichen planus	Lichen planus || ||	TRUE	igd	NA	NA	NA	NA	NA	NA	NA	0.0238172669111157	5.56326897636938e-06	7830	family.Defluviitaleaceae.id.1924	TRUE	reported	pBJv6q	2	FALSE
rs4344384	G	T	G	T	0.0708803494218051	-0.0519	NA	0.4959	FALSE	FALSE	FALSE	finn-b-L12_LICHENPLANUS	10	66407366	0.0338	NA	0.1243	Lichen planus || id:finn-b-L12_LICHENPLANUS	Lichen planus	Lichen planus || ||	TRUE	igd	NA	NA	NA	NA	NA	NA	NA	0.0156121046994375	5.86010658949512e-06	8200	family.Defluviitaleaceae.id.1924	TRUE	reported	pBJv6q	2	TRUE
rs4677103	A	G	A	G	0.0977203191918077	-0.0703	NA	0.1812	FALSE	FALSE	FALSE	finn-b-L12_LICHENPLANUS	3	72207794	0.0445	NA	0.1141	Lichen planus || id:finn-b-L12_LICHENPLANUS	Lichen planus	Lichen planus || ||	TRUE	igd	NA	NA	NA	NA	NA	NA	NA	0.019703263652202	9.421892649824e-07	8002	family.Defluviitaleaceae.id.1924	TRUE	reported	pBJv6q	2	TRUE
rs540220	T	C	T	C	-0.12395359248988	0.0926	NA	0.0889	FALSE	FALSE	FALSE	finn-b-L12_LICHENPLANUS	9	93331308	0.059	NA	0.1165	Lichen planus || id:finn-b-L12_LICHENPLANUS	Lichen planus	Lichen planus || ||	TRUE	igd	NA	NA	NA	NA	NA	NA	NA	0.0289814130684371	9.48137339566642e-06	7887	family.Defluviitaleaceae.id.1924	TRUE	reported	pBJv6q	2	TRUE
rs55658617	T	C	T	C	0.177314250109494	-0.0104	NA	0.03507	FALSE	FALSE	FALSE	finn-b-L12_LICHENPLANUS	21	41811003	0.0933	NA	0.9114	Lichen planus || id:finn-b-L12_LICHENPLANUS	Lichen planus	Lichen planus || ||	TRUE	igd	NA	NA	NA	NA	NA	NA	NA	0.0361844504340163	1.40607865613428e-06	6676	family.Defluviitaleaceae.id.1924	TRUE	reported	pBJv6q	2	TRUE
rs72731813	C	T	C	T	-0.14975117117529	-0.0015	NA	0.04861	FALSE	FALSE	FALSE	finn-b-L12_LICHENPLANUS	4	147414743	0.0787	NA	0.9851	Lichen planus || id:finn-b-L12_LICHENPLANUS	Lichen planus	Lichen planus || ||	TRUE	igd	NA	NA	NA	NA	NA	NA	NA	0.0293415196278627	2.75776957865317e-07	7786	family.Defluviitaleaceae.id.1924	TRUE	reported	pBJv6q	2	TRUE
rs9608282	T	G	T	G	0.139013634684133	0.0295	NA	0.03374	FALSE	FALSE	FALSE	finn-b-L12_LICHENPLANUS	22	24804081	0.0939	NA	0.7533	Lichen planus || id:finn-b-L12_LICHENPLANUS	Lichen planus	Lichen planus || ||	TRUE	igd	NA	NA	NA	NA	NA	NA	NA	0.0299428566737789	4.60831307748908e-06	7736	family.Defluviitaleaceae.id.1924	TRUE	reported	pBJv6q	2	TRUE
rs9725395	A	G	A	G	-0.138356652387726	0.0118	NA	0.1148	FALSE	FALSE	FALSE	finn-b-L12_LICHENPLANUS	1	85205632	0.053	NA	0.8242	Lichen planus || id:finn-b-L12_LICHENPLANUS	Lichen planus	Lichen planus || ||	TRUE	igd	NA	NA	NA	NA	NA	NA	NA	0.029518507143491	3.41369714618003e-06	8031	family.Defluviitaleaceae.id.1924	TRUE	reported	pBJv6q	2	TRUE
rs112381107	C	T	C	T	0.211435353762408	0.0628	NA	0.0599	FALSE	FALSE	FALSE	finn-b-L12_LICHENPLANUS	9	15271933	0.0708	NA	0.3752	Lichen planus || id:finn-b-L12_LICHENPLANUS	Lichen planus	Lichen planus || ||	TRUE	igd	TRUE	rs112381107	rs7870745	C	T	T	C	0.0456961544430311	2.81874968048692e-06	4455	family.Desulfovibrionaceae.id.3169	TRUE	reported	F45fnv	2	TRUE
rs11599763	T	C	T	C	-0.0555930741057233	0.0423	NA	0.4076	FALSE	FALSE	FALSE	finn-b-L12_LICHENPLANUS	10	11855599	0.0347	NA	0.2223	Lichen planus || id:finn-b-L12_LICHENPLANUS	Lichen planus	Lichen planus || ||	TRUE	igd	NA	NA	NA	NA	NA	NA	NA	0.0117493453834846	2.49703611781274e-06	15142	family.Desulfovibrionaceae.id.3169	TRUE	reported	F45fnv	2	TRUE
rs16851319	G	C	G	C	-0.0732696955002003	0.0565	NA	0.1778	FALSE	TRUE	TRUE	finn-b-L12_LICHENPLANUS	1	203308383	0.0446	NA	0.2051	Lichen planus || id:finn-b-L12_LICHENPLANUS	Lichen planus	Lichen planus || ||	TRUE	igd	NA	NA	NA	NA	NA	NA	NA	0.0150963751136715	2.39648991241715e-06	15128	family.Desulfovibrionaceae.id.3169	TRUE	reported	F45fnv	2	FALSE
rs17791387	A	G	A	G	-0.0729250659014557	-0.0183	NA	0.09528	FALSE	FALSE	FALSE	finn-b-L12_LICHENPLANUS	9	81834426	0.0577	NA	0.750501	Lichen planus || id:finn-b-L12_LICHENPLANUS	Lichen planus	Lichen planus || ||	TRUE	igd	NA	NA	NA	NA	NA	NA	NA	0.0154380517707192	2.09677891696587e-06	15045	family.Desulfovibrionaceae.id.3169	TRUE	reported	F45fnv	2	TRUE
rs2692012	A	G	A	G	0.114230629592926	0.1355	NA	0.0553	FALSE	FALSE	FALSE	finn-b-L12_LICHENPLANUS	1	203994218	0.0738	NA	0.0661896	Lichen planus || id:finn-b-L12_LICHENPLANUS	Lichen planus	Lichen planus || ||	TRUE	igd	TRUE	rs2692012	rs2810628	A	G	G	A	0.0253568106875472	1.56390275418362e-06	13080	family.Desulfovibrionaceae.id.3169	TRUE	reported	F45fnv	2	TRUE
rs2838334	G	A	G	A	0.0571419287416221	-0.0582	NA	0.3438	FALSE	FALSE	FALSE	finn-b-L12_LICHENPLANUS	21	45064961	0.0354	NA	0.1006	Lichen planus || id:finn-b-L12_LICHENPLANUS	Lichen planus	Lichen planus || ||	TRUE	igd	NA	NA	NA	NA	NA	NA	NA	0.0124229922548654	3.82374824773705e-06	15142	family.Desulfovibrionaceae.id.3169	TRUE	reported	F45fnv	2	TRUE
rs3935584	C	T	C	T	-0.0525838418768359	-0.0168	NA	0.5317	FALSE	FALSE	FALSE	finn-b-L12_LICHENPLANUS	2	233929283	0.0338	NA	0.619001	Lichen planus || id:finn-b-L12_LICHENPLANUS	Lichen planus	Lichen planus || ||	TRUE	igd	NA	NA	NA	NA	NA	NA	NA	0.0115757414119113	6.78137367852131e-06	15140	family.Desulfovibrionaceae.id.3169	TRUE	reported	F45fnv	2	TRUE
rs4506934	C	T	C	T	-0.0943380723812191	-0.0168	NA	0.1183	FALSE	FALSE	FALSE	finn-b-L12_LICHENPLANUS	17	2856662	0.0527	NA	0.7503	Lichen planus || id:finn-b-L12_LICHENPLANUS	Lichen planus	Lichen planus || ||	TRUE	igd	NA	NA	NA	NA	NA	NA	NA	0.0201379942283356	3.16042811140783e-06	15035	family.Desulfovibrionaceae.id.3169	TRUE	reported	F45fnv	2	TRUE
rs6058181	C	T	C	T	0.0834741845342714	0.038	NA	0.162	FALSE	FALSE	FALSE	finn-b-L12_LICHENPLANUS	20	33694801	0.0458	NA	0.407	Lichen planus || id:finn-b-L12_LICHENPLANUS	Lichen planus	Lichen planus || ||	TRUE	igd	NA	NA	NA	NA	NA	NA	NA	0.01661107517059	2.69912134425817e-07	15074	family.Desulfovibrionaceae.id.3169	TRUE	reported	F45fnv	2	TRUE
rs7164160	A	T	A	T	-0.057445478685922	-0.0124	NA	0.1797	FALSE	TRUE	TRUE	finn-b-L12_LICHENPLANUS	15	96159374	0.0441	NA	0.7788	Lichen planus || id:finn-b-L12_LICHENPLANUS	Lichen planus	Lichen planus || ||	TRUE	igd	NA	NA	NA	NA	NA	NA	NA	0.0129468421937548	7.34350150754538e-06	15142	family.Desulfovibrionaceae.id.3169	TRUE	reported	F45fnv	2	FALSE
rs72647048	T	C	T	C	-0.0770088813985169	0.0398	NA	0.1122	FALSE	FALSE	FALSE	finn-b-L12_LICHENPLANUS	8	57865378	0.0535	NA	0.457	Lichen planus || id:finn-b-L12_LICHENPLANUS	Lichen planus	Lichen planus || ||	TRUE	igd	NA	NA	NA	NA	NA	NA	NA	0.0170890383741338	9.60885117988632e-06	15142	family.Desulfovibrionaceae.id.3169	TRUE	reported	F45fnv	2	TRUE
rs9928243	C	A	C	A	-0.0541731651615663	-0.0236	NA	0.4711	FALSE	FALSE	FALSE	finn-b-L12_LICHENPLANUS	16	71541641	0.0338	NA	0.484299	Lichen planus || id:finn-b-L12_LICHENPLANUS	Lichen planus	Lichen planus || ||	TRUE	igd	NA	NA	NA	NA	NA	NA	NA	0.0117818761899937	4.48477838328773e-06	15141	family.Desulfovibrionaceae.id.3169	TRUE	reported	F45fnv	2	TRUE
rs11026530	T	C	T	C	0.082240818180927	0.0857	NA	0.15	FALSE	FALSE	FALSE	finn-b-L12_LICHENPLANUS	11	22379097	0.0473	NA	0.07011	Lichen planus || id:finn-b-L12_LICHENPLANUS	Lichen planus	Lichen planus || ||	TRUE	igd	NA	NA	NA	NA	NA	NA	NA	0.0186379123237208	9.42683648874932e-06	13485	family.Enterobacteriaceae.id.3469	TRUE	reported	kSazHJ	2	TRUE
rs111229068	A	T	A	T	0.110560882682411	0.0135	NA	0.07922	FALSE	TRUE	TRUE	finn-b-L12_LICHENPLANUS	11	2563450	0.0625	NA	0.8287	Lichen planus || id:finn-b-L12_LICHENPLANUS	Lichen planus	Lichen planus || ||	TRUE	igd	NA	NA	NA	NA	NA	NA	NA	0.0241718882624789	3.65356268499756e-06	12350	family.Enterobacteriaceae.id.3469	TRUE	reported	kSazHJ	2	FALSE
rs2374342	C	A	C	A	0.0582926527886235	-0.0332	NA	0.4147	FALSE	FALSE	FALSE	finn-b-L12_LICHENPLANUS	2	42133542	0.0343	NA	0.3321	Lichen planus || id:finn-b-L12_LICHENPLANUS	Lichen planus	Lichen planus || ||	TRUE	igd	NA	NA	NA	NA	NA	NA	NA	0.0126194600497601	4.51618325391852e-06	13577	family.Enterobacteriaceae.id.3469	TRUE	reported	kSazHJ	2	TRUE
rs35673018	G	A	G	A	0.0899641503700262	-0.0616	NA	0.09021	FALSE	FALSE	FALSE	finn-b-L12_LICHENPLANUS	16	54327745	0.0588	NA	0.2946	Lichen planus || id:finn-b-L12_LICHENPLANUS	Lichen planus	Lichen planus || ||	TRUE	igd	NA	NA	NA	NA	NA	NA	NA	0.0202934223841809	7.63108862897179e-06	13326	family.Enterobacteriaceae.id.3469	TRUE	reported	kSazHJ	2	TRUE
rs4792380	A	T	A	T	0.115597848815835	0.105	NA	0.0304	FALSE	TRUE	TRUE	finn-b-L12_LICHENPLANUS	17	13521040	0.0993	NA	0.2906	Lichen planus || id:finn-b-L12_LICHENPLANUS	Lichen planus	Lichen planus || ||	TRUE	igd	NA	NA	NA	NA	NA	NA	NA	0.0257683011464263	9.48974369548739e-06	12763	family.Enterobacteriaceae.id.3469	TRUE	reported	kSazHJ	2	FALSE
rs504442	T	G	T	G	0.0841590317152639	0.0128	NA	0.105	FALSE	FALSE	FALSE	finn-b-L12_LICHENPLANUS	18	55145547	0.0551	NA	0.8158	Lichen planus || id:finn-b-L12_LICHENPLANUS	Lichen planus	Lichen planus || ||	TRUE	igd	NA	NA	NA	NA	NA	NA	NA	0.0189478895708296	5.17091871542705e-06	13578	family.Enterobacteriaceae.id.3469	TRUE	reported	kSazHJ	2	TRUE
rs61973590	C	G	C	G	-0.0605392071975379	0.0032	NA	0.3567	FALSE	TRUE	TRUE	finn-b-L12_LICHENPLANUS	14	27718039	0.0354	NA	0.9279	Lichen planus || id:finn-b-L12_LICHENPLANUS	Lichen planus	Lichen planus || ||	TRUE	igd	NA	NA	NA	NA	NA	NA	NA	0.0133696184141312	8.53540481748191e-06	13570	family.Enterobacteriaceae.id.3469	TRUE	reported	kSazHJ	2	FALSE
rs62210023	A	G	A	G	0.0606753568476314	0.0122	NA	0.3449	FALSE	FALSE	FALSE	finn-b-L12_LICHENPLANUS	20	55340092	0.0354	NA	0.7312	Lichen planus || id:finn-b-L12_LICHENPLANUS	Lichen planus	Lichen planus || ||	TRUE	igd	NA	NA	NA	NA	NA	NA	NA	0.0130124970630269	3.13162875195599e-06	13515	family.Enterobacteriaceae.id.3469	TRUE	reported	kSazHJ	2	TRUE
rs78143293	A	G	A	G	-0.0848521270292302	0.0334	NA	0.1223	FALSE	FALSE	FALSE	finn-b-L12_LICHENPLANUS	18	57672335	0.0513	NA	0.5158	Lichen planus || id:finn-b-L12_LICHENPLANUS	Lichen planus	Lichen planus || ||	TRUE	igd	NA	NA	NA	NA	NA	NA	NA	0.0170415213923933	1.19563832061866e-06	13572	family.Enterobacteriaceae.id.3469	TRUE	reported	kSazHJ	2	TRUE
rs79757635	C	A	C	A	0.0758596723605769	-0.0306	NA	0.1368	FALSE	FALSE	FALSE	finn-b-L12_LICHENPLANUS	13	110840418	0.0501	NA	0.5412	Lichen planus || id:finn-b-L12_LICHENPLANUS	Lichen planus	Lichen planus || ||	TRUE	igd	NA	NA	NA	NA	NA	NA	NA	0.017128562422444	9.31857465567241e-06	13419	family.Enterobacteriaceae.id.3469	TRUE	reported	kSazHJ	2	TRUE
rs80319214	C	G	C	G	0.0990404062548359	-0.0337	NA	0.07518	FALSE	TRUE	TRUE	finn-b-L12_LICHENPLANUS	2	4015933	0.065	NA	0.6045	Lichen planus || id:finn-b-L12_LICHENPLANUS	Lichen planus	Lichen planus || ||	TRUE	igd	NA	NA	NA	NA	NA	NA	NA	0.0215877464012609	6.95306573209694e-06	12641	family.Enterobacteriaceae.id.3469	TRUE	reported	kSazHJ	2	FALSE
rs1074800	A	G	A	G	0.0492438269542289	-0.0471	NA	0.4188	FALSE	FALSE	FALSE	finn-b-L12_LICHENPLANUS	5	3002546	0.0342	NA	0.1686	Lichen planus || id:finn-b-L12_LICHENPLANUS	Lichen planus	Lichen planus || ||	TRUE	igd	NA	NA	NA	NA	NA	NA	NA	0.0108870440224642	6.14583285242795e-06	17789	family.Erysipelotrichaceae.id.2149	TRUE	reported	XYioCR	2	TRUE
rs10781552	C	T	C	T	-0.0552212361185999	0.0104	NA	0.2805	FALSE	FALSE	FALSE	finn-b-L12_LICHENPLANUS	10	133897233	0.0375	NA	0.780899	Lichen planus || id:finn-b-L12_LICHENPLANUS	Lichen planus	Lichen planus || ||	TRUE	igd	NA	NA	NA	NA	NA	NA	NA	0.0116074253551088	2.33114027478909e-06	17789	family.Erysipelotrichaceae.id.2149	TRUE	reported	XYioCR	2	TRUE
rs17530232	A	G	A	G	0.103049982291712	-0.1154	NA	0.0528	FALSE	FALSE	FALSE	finn-b-L12_LICHENPLANUS	13	40385457	0.076	NA	0.1292	Lichen planus || id:finn-b-L12_LICHENPLANUS	Lichen planus	Lichen planus || ||	TRUE	igd	NA	NA	NA	NA	NA	NA	NA	0.0224647543035211	2.79123142191505e-06	16622	family.Erysipelotrichaceae.id.2149	TRUE	reported	XYioCR	2	TRUE
rs1884466	C	T	C	T	-0.0475363449086212	0.0184	NA	0.5197	FALSE	FALSE	FALSE	finn-b-L12_LICHENPLANUS	1	64139196	0.0339	NA	0.5873	Lichen planus || id:finn-b-L12_LICHENPLANUS	Lichen planus	Lichen planus || ||	TRUE	igd	NA	NA	NA	NA	NA	NA	NA	0.010693860491781	9.52700643828416e-06	18205	family.Erysipelotrichaceae.id.2149	TRUE	reported	XYioCR	2	TRUE
rs2300774	G	A	G	A	0.0524152009775202	-0.0204	NA	0.4388	FALSE	FALSE	FALSE	finn-b-L12_LICHENPLANUS	3	195793712	0.0339	NA	0.547299	Lichen planus || id:finn-b-L12_LICHENPLANUS	Lichen planus	Lichen planus || ||	TRUE	igd	NA	NA	NA	NA	NA	NA	NA	0.0106783794459106	8.95466339032433e-07	18216	family.Erysipelotrichaceae.id.2149	TRUE	reported	XYioCR	2	TRUE
rs290833	T	G	T	G	-0.0497373705429633	-0.0033	NA	0.4929	FALSE	FALSE	FALSE	finn-b-L12_LICHENPLANUS	1	97457427	0.0339	NA	0.9217	Lichen planus || id:finn-b-L12_LICHENPLANUS	Lichen planus	Lichen planus || ||	TRUE	igd	NA	NA	NA	NA	NA	NA	NA	0.0111376469156611	8.02899982256304e-06	17789	family.Erysipelotrichaceae.id.2149	TRUE	reported	XYioCR	2	TRUE
rs35161940	T	C	T	C	-0.0806040556091446	-0.0798	NA	0.1071	FALSE	FALSE	FALSE	finn-b-L12_LICHENPLANUS	17	70327224	0.0544	NA	0.1421	Lichen planus || id:finn-b-L12_LICHENPLANUS	Lichen planus	Lichen planus || ||	TRUE	igd	NA	NA	NA	NA	NA	NA	NA	0.0167640897377564	1.84509546544161e-06	18213	family.Erysipelotrichaceae.id.2149	TRUE	reported	XYioCR	2	TRUE
rs4078432	C	T	C	T	-0.0608929343716466	0.0106	NA	0.173	FALSE	FALSE	FALSE	finn-b-L12_LICHENPLANUS	14	48997206	0.0447	NA	0.8126	Lichen planus || id:finn-b-L12_LICHENPLANUS	Lichen planus	Lichen planus || ||	TRUE	igd	NA	NA	NA	NA	NA	NA	NA	0.0133763631952753	4.23103750003848e-06	17789	family.Erysipelotrichaceae.id.2149	TRUE	reported	XYioCR	2	TRUE
rs56970041	T	G	T	G	0.0724144474832753	-0.0575	NA	0.06123	FALSE	FALSE	FALSE	finn-b-L12_LICHENPLANUS	14	80357610	0.0707	NA	0.4156	Lichen planus || id:finn-b-L12_LICHENPLANUS	Lichen planus	Lichen planus || ||	TRUE	igd	NA	NA	NA	NA	NA	NA	NA	0.0164470635032055	5.40344037308359e-06	18217	family.Erysipelotrichaceae.id.2149	TRUE	reported	XYioCR	2	TRUE
rs62504403	C	T	C	T	0.0681158923407071	-0.0704	NA	0.1953	FALSE	FALSE	FALSE	finn-b-L12_LICHENPLANUS	8	38803551	0.0426	NA	0.0986302	Lichen planus || id:finn-b-L12_LICHENPLANUS	Lichen planus	Lichen planus || ||	TRUE	igd	NA	NA	NA	NA	NA	NA	NA	0.0127883386504578	1.12265018964053e-07	16981	family.Erysipelotrichaceae.id.2149	TRUE	reported	XYioCR	2	TRUE
rs7234058	T	C	T	C	-0.0945758923829389	0.057	NA	0.09036	FALSE	FALSE	FALSE	finn-b-L12_LICHENPLANUS	18	5830507	0.0586	NA	0.3304	Lichen planus || id:finn-b-L12_LICHENPLANUS	Lichen planus	Lichen planus || ||	TRUE	igd	NA	NA	NA	NA	NA	NA	NA	0.0194090825462235	9.12341463649835e-07	16874	family.Erysipelotrichaceae.id.2149	TRUE	reported	XYioCR	2	TRUE
rs7826267	T	G	T	G	-0.0839071465135132	-0.008	NA	0.0692	FALSE	FALSE	FALSE	finn-b-L12_LICHENPLANUS	8	2954952	0.0688	NA	0.9074	Lichen planus || id:finn-b-L12_LICHENPLANUS	Lichen planus	Lichen planus || ||	TRUE	igd	NA	NA	NA	NA	NA	NA	NA	0.0199130886580185	9.28449481004866e-06	17586	family.Erysipelotrichaceae.id.2149	TRUE	reported	XYioCR	2	TRUE
rs8003149	C	T	C	T	0.0538797556086484	-0.0134	NA	0.3326	FALSE	FALSE	FALSE	finn-b-L12_LICHENPLANUS	14	56156504	0.0358	NA	0.707801	Lichen planus || id:finn-b-L12_LICHENPLANUS	Lichen planus	Lichen planus || ||	TRUE	igd	NA	NA	NA	NA	NA	NA	NA	0.0116887901412977	4.08475070727283e-06	18213	family.Erysipelotrichaceae.id.2149	TRUE	reported	XYioCR	2	TRUE
rs10759623	C	T	C	T	-0.162114556015304	0.0025	NA	0.2268	FALSE	FALSE	FALSE	finn-b-L12_LICHENPLANUS	9	115821485	0.0403	NA	0.9513	Lichen planus || id:finn-b-L12_LICHENPLANUS	Lichen planus	Lichen planus || ||	TRUE	igd	NA	NA	NA	NA	NA	NA	NA	0.0321509758243444	5.78311905035691e-07	3156	family.FamilyXI.id.1936	TRUE	reported	p86xLc	2	TRUE
rs11547158	A	G	A	G	-0.177599231797758	0.0083	NA	0.1345	FALSE	FALSE	FALSE	finn-b-L12_LICHENPLANUS	7	148921732	0.0494	NA	0.8667	Lichen planus || id:finn-b-L12_LICHENPLANUS	Lichen planus	Lichen planus || ||	TRUE	igd	NA	NA	NA	NA	NA	NA	NA	0.0372794605480321	2.70219499600529e-06	3133	family.FamilyXI.id.1936	TRUE	reported	p86xLc	2	TRUE
rs17379710	T	C	T	C	-0.1163834336851	0.0536	NA	0.4101	FALSE	FALSE	FALSE	finn-b-L12_LICHENPLANUS	11	35334668	0.0343	NA	0.118	Lichen planus || id:finn-b-L12_LICHENPLANUS	Lichen planus	Lichen planus || ||	TRUE	igd	NA	NA	NA	NA	NA	NA	NA	0.0252124823542391	3.97107099500309e-06	3156	family.FamilyXI.id.1936	TRUE	reported	p86xLc	2	TRUE
rs2155352	A	G	A	G	-0.150537618230113	-0.015	NA	0.2354	FALSE	FALSE	FALSE	finn-b-L12_LICHENPLANUS	11	95357209	0.0398	NA	0.7065	Lichen planus || id:finn-b-L12_LICHENPLANUS	Lichen planus	Lichen planus || ||	TRUE	igd	NA	NA	NA	NA	NA	NA	NA	0.0302319182896975	6.63431941703082e-07	3150	family.FamilyXI.id.1936	TRUE	reported	p86xLc	2	TRUE
rs2156611	T	C	T	C	-0.11248633155642	0.0635	NA	0.5014	FALSE	FALSE	FALSE	finn-b-L12_LICHENPLANUS	18	43345864	0.0337	NA	0.0594703	Lichen planus || id:finn-b-L12_LICHENPLANUS	Lichen planus	Lichen planus || ||	TRUE	igd	NA	NA	NA	NA	NA	NA	NA	0.0251098889521974	9.426605163229e-06	3155	family.FamilyXI.id.1936	TRUE	reported	p86xLc	2	TRUE
rs3733511	A	G	A	G	0.128253369441709	-0.0343	NA	0.2992	FALSE	FALSE	FALSE	finn-b-L12_LICHENPLANUS	4	119955787	0.037	NA	0.354	Lichen planus || id:finn-b-L12_LICHENPLANUS	Lichen planus	Lichen planus || ||	TRUE	igd	NA	NA	NA	NA	NA	NA	NA	0.027471769982722	3.38553839942757e-06	3156	family.FamilyXI.id.1936	TRUE	reported	p86xLc	2	TRUE
rs488164	T	G	T	G	0.117997561017581	0.0063	NA	0.3545	FALSE	FALSE	FALSE	finn-b-L12_LICHENPLANUS	1	239995451	0.0353	NA	0.8594	Lichen planus || id:finn-b-L12_LICHENPLANUS	Lichen planus	Lichen planus || ||	TRUE	igd	NA	NA	NA	NA	NA	NA	NA	0.0255159552090697	4.79785227119887e-06	3149	family.FamilyXI.id.1936	TRUE	reported	p86xLc	2	TRUE
rs6025153	G	C	G	C	0.118618540692257	0.0012	NA	0.3875	FALSE	TRUE	TRUE	finn-b-L12_LICHENPLANUS	20	55348292	0.0347	NA	0.9729	Lichen planus || id:finn-b-L12_LICHENPLANUS	Lichen planus	Lichen planus || ||	TRUE	igd	NA	NA	NA	NA	NA	NA	NA	0.0261968932279814	7.07084497964349e-06	3130	family.FamilyXI.id.1936	TRUE	reported	p86xLc	2	FALSE
rs697771	A	G	A	G	-0.117677217367506	-0.025	NA	0.4565	FALSE	FALSE	FALSE	finn-b-L12_LICHENPLANUS	16	54115200	0.0339	NA	0.4611	Lichen planus || id:finn-b-L12_LICHENPLANUS	Lichen planus	Lichen planus || ||	TRUE	igd	NA	NA	NA	NA	NA	NA	NA	0.0251491353127986	3.19371809319133e-06	3152	family.FamilyXI.id.1936	TRUE	reported	p86xLc	2	TRUE
rs78222136	G	C	G	C	0.224834616622803	-0.0351	NA	0.08809	FALSE	TRUE	TRUE	finn-b-L12_LICHENPLANUS	16	64956642	0.0597	NA	0.5565	Lichen planus || id:finn-b-L12_LICHENPLANUS	Lichen planus	Lichen planus || ||	TRUE	igd	NA	NA	NA	NA	NA	NA	NA	0.0511671982904074	8.41265867571168e-06	3136	family.FamilyXI.id.1936	TRUE	reported	p86xLc	2	FALSE
rs10404377	C	A	C	A	-0.050318303232386	0.0035	NA	0.4204	FALSE	FALSE	FALSE	finn-b-L12_LICHENPLANUS	19	16174657	0.0347	NA	0.9207	Lichen planus || id:finn-b-L12_LICHENPLANUS	Lichen planus	Lichen planus || ||	TRUE	igd	NA	NA	NA	NA	NA	NA	NA	0.0111650051182397	6.99026623256357e-06	16269	family.FamilyXIII.id.1957	TRUE	reported	iTPKC3	2	TRUE
rs118170811	A	G	A	G	0.151619207690709	-0.0577	NA	0.03083	FALSE	FALSE	FALSE	finn-b-L12_LICHENPLANUS	10	102366896	0.0975	NA	0.5538	Lichen planus || id:finn-b-L12_LICHENPLANUS	Lichen planus	Lichen planus || ||	TRUE	igd	NA	NA	NA	NA	NA	NA	NA	0.0317112344233849	1.80357439142737e-06	9645	family.FamilyXIII.id.1957	TRUE	reported	iTPKC3	2	TRUE
rs12643275	A	T	A	T	-0.0550907115799737	4e-04	NA	0.3118	FALSE	TRUE	TRUE	finn-b-L12_LICHENPLANUS	4	162213833	0.0366	NA	0.992	Lichen planus || id:finn-b-L12_LICHENPLANUS	Lichen planus	Lichen planus || ||	TRUE	igd	TRUE	rs12643275	rs113178620	A	T	G	A	0.0116473966307202	2.41523379639813e-06	16269	family.FamilyXIII.id.1957	TRUE	reported	iTPKC3	2	FALSE
rs12904405	A	G	A	G	-0.0851896283396888	0.0253	NA	0.09557	FALSE	FALSE	FALSE	finn-b-L12_LICHENPLANUS	15	94106719	0.0576	NA	0.659699	Lichen planus || id:finn-b-L12_LICHENPLANUS	Lichen planus	Lichen planus || ||	TRUE	igd	TRUE	rs12904405	rs12443264	A	G	G	A	0.0192688432395276	7.6741193051897e-06	16643	family.FamilyXIII.id.1957	TRUE	reported	iTPKC3	2	TRUE
rs1999289	A	T	A	T	-0.0637365689124177	0.0867	NA	0.2409	FALSE	TRUE	TRUE	finn-b-L12_LICHENPLANUS	21	19685992	0.0403	NA	0.0313603	Lichen planus || id:finn-b-L12_LICHENPLANUS	Lichen planus	Lichen planus || ||	TRUE	igd	NA	NA	NA	NA	NA	NA	NA	0.0139269640117191	2.53805166632116e-06	16269	family.FamilyXIII.id.1957	TRUE	reported	iTPKC3	2	FALSE
rs3098182	G	T	G	T	0.0508511397979896	-0.0226	NA	0.519	FALSE	FALSE	FALSE	finn-b-L12_LICHENPLANUS	15	50828815	0.0337	NA	0.5018	Lichen planus || id:finn-b-L12_LICHENPLANUS	Lichen planus	Lichen planus || ||	TRUE	igd	TRUE	rs3098182	rs2414077	G	T	A	G	0.011014044261255	4.04023913909345e-06	16731	family.FamilyXIII.id.1957	TRUE	reported	iTPKC3	2	TRUE
rs482905	G	T	G	T	0.0596528438620371	0.0044	NA	0.2483	FALSE	FALSE	FALSE	finn-b-L12_LICHENPLANUS	1	166557202	0.0389	NA	0.9098	Lichen planus || id:finn-b-L12_LICHENPLANUS	Lichen planus	Lichen planus || ||	TRUE	igd	NA	NA	NA	NA	NA	NA	NA	0.0127170310452141	3.72344675390658e-06	16737	family.FamilyXIII.id.1957	TRUE	reported	iTPKC3	2	TRUE
rs6501525	A	G	A	G	0.0561558677690636	-0.0095	NA	0.3403	FALSE	FALSE	FALSE	finn-b-L12_LICHENPLANUS	17	70218627	0.0358	NA	0.7913	Lichen planus || id:finn-b-L12_LICHENPLANUS	Lichen planus	Lichen planus || ||	TRUE	igd	NA	NA	NA	NA	NA	NA	NA	0.0115587163877526	1.23726328870233e-06	16269	family.FamilyXIII.id.1957	TRUE	reported	iTPKC3	2	TRUE
rs66753613	G	A	G	A	0.0651135572776992	0.0692	NA	0.1842	FALSE	FALSE	FALSE	finn-b-L12_LICHENPLANUS	1	39212021	0.0436	NA	0.1124	Lichen planus || id:finn-b-L12_LICHENPLANUS	Lichen planus	Lichen planus || ||	TRUE	igd	NA	NA	NA	NA	NA	NA	NA	0.0144251250599803	8.0828815147946e-06	16269	family.FamilyXIII.id.1957	TRUE	reported	iTPKC3	2	TRUE
rs6797051	C	T	C	T	-0.0805984489427277	-0.0592	NA	0.09478	FALSE	FALSE	FALSE	finn-b-L12_LICHENPLANUS	3	88995218	0.0576	NA	0.3034	Lichen planus || id:finn-b-L12_LICHENPLANUS	Lichen planus	Lichen planus || ||	TRUE	igd	NA	NA	NA	NA	NA	NA	NA	0.0171364126497328	4.89280520034062e-06	16737	family.FamilyXIII.id.1957	TRUE	reported	iTPKC3	2	TRUE
rs7076829	T	A	T	A	-0.0516394107477949	-0.04	NA	0.375	FALSE	TRUE	TRUE	finn-b-L12_LICHENPLANUS	10	7906746	0.0352	NA	0.2558	Lichen planus || id:finn-b-L12_LICHENPLANUS	Lichen planus	Lichen planus || ||	TRUE	igd	NA	NA	NA	NA	NA	NA	NA	0.0112312885972519	4.76089317109883e-06	16269	family.FamilyXIII.id.1957	TRUE	reported	iTPKC3	2	FALSE
rs7514702	T	C	T	C	-0.0663236343092018	-0.0457	NA	0.1506	FALSE	FALSE	FALSE	finn-b-L12_LICHENPLANUS	1	186914023	0.0471	NA	0.332	Lichen planus || id:finn-b-L12_LICHENPLANUS	Lichen planus	Lichen planus || ||	TRUE	igd	NA	NA	NA	NA	NA	NA	NA	0.0141625620370551	3.91642419729618e-06	16737	family.FamilyXIII.id.1957	TRUE	reported	iTPKC3	2	TRUE
rs10402491	C	T	C	T	0.0661700668503515	0.0268	NA	0.1684	FALSE	FALSE	FALSE	finn-b-L12_LICHENPLANUS	19	13425799	0.0452	NA	0.5535	Lichen planus || id:finn-b-L12_LICHENPLANUS	Lichen planus	Lichen planus || ||	TRUE	igd	NA	NA	NA	NA	NA	NA	NA	0.0148509542957293	7.58350892288622e-06	18334	family.Lachnospiraceae.id.1987	TRUE	reported	0DttPo	2	TRUE
rs11139361	T	C	T	C	0.0494462811548489	0.0196	NA	0.3219	FALSE	FALSE	FALSE	finn-b-L12_LICHENPLANUS	9	72179847	0.036	NA	0.5861	Lichen planus || id:finn-b-L12_LICHENPLANUS	Lichen planus	Lichen planus || ||	TRUE	igd	NA	NA	NA	NA	NA	NA	NA	0.0110503314418487	4.26262341849673e-06	18333	family.Lachnospiraceae.id.1987	TRUE	reported	0DttPo	2	TRUE
rs112040820	A	G	A	G	0.0549583650396752	0.0581	NA	0.2612	FALSE	FALSE	FALSE	finn-b-L12_LICHENPLANUS	17	80469064	0.0385	NA	0.1309	Lichen planus || id:finn-b-L12_LICHENPLANUS	Lichen planus	Lichen planus || ||	TRUE	igd	NA	NA	NA	NA	NA	NA	NA	0.0117085639762884	2.41836317249452e-06	17512	family.Lachnospiraceae.id.1987	TRUE	reported	0DttPo	2	TRUE
rs11755180	C	G	C	G	-0.0492270297011294	-0.0074	NA	0.4554	FALSE	TRUE	TRUE	finn-b-L12_LICHENPLANUS	6	161957425	0.034	NA	0.8282	Lichen planus || id:finn-b-L12_LICHENPLANUS	Lichen planus	Lichen planus || ||	TRUE	igd	NA	NA	NA	NA	NA	NA	NA	0.0104894072966892	2.68981757013579e-06	18333	family.Lachnospiraceae.id.1987	TRUE	reported	0DttPo	2	FALSE
rs11841382	G	T	G	T	-0.0718127973144791	-0.0154	NA	0.0832	FALSE	FALSE	FALSE	finn-b-L12_LICHENPLANUS	13	38004672	0.0611	NA	0.8004	Lichen planus || id:finn-b-L12_LICHENPLANUS	Lichen planus	Lichen planus || ||	TRUE	igd	NA	NA	NA	NA	NA	NA	NA	0.0174619738559167	9.57772564590812e-06	18340	family.Lachnospiraceae.id.1987	TRUE	reported	0DttPo	2	TRUE
rs11979110	T	C	T	C	-0.050092357050129	0.024	NA	0.4636	FALSE	FALSE	FALSE	finn-b-L12_LICHENPLANUS	7	130436459	0.0338	NA	0.478	Lichen planus || id:finn-b-L12_LICHENPLANUS	Lichen planus	Lichen planus || ||	TRUE	igd	NA	NA	NA	NA	NA	NA	NA	0.0105068593815124	1.81842518542819e-06	18339	family.Lachnospiraceae.id.1987	TRUE	reported	0DttPo	2	TRUE
rs1205443	A	G	A	G	0.0501415002260348	0.028	NA	0.3522	FALSE	FALSE	FALSE	finn-b-L12_LICHENPLANUS	20	36876868	0.0355	NA	0.4289	Lichen planus || id:finn-b-L12_LICHENPLANUS	Lichen planus	Lichen planus || ||	TRUE	igd	NA	NA	NA	NA	NA	NA	NA	0.0112157194253009	7.28843730541596e-06	17779	family.Lachnospiraceae.id.1987	TRUE	reported	0DttPo	2	TRUE
rs12760724	A	C	A	C	-0.0484565886286844	0.0288	NA	0.3285	FALSE	FALSE	FALSE	finn-b-L12_LICHENPLANUS	1	214031969	0.0359	NA	0.4232	Lichen planus || id:finn-b-L12_LICHENPLANUS	Lichen planus	Lichen planus || ||	TRUE	igd	NA	NA	NA	NA	NA	NA	NA	0.0107933968220088	7.26733548888485e-06	18340	family.Lachnospiraceae.id.1987	TRUE	reported	0DttPo	2	TRUE
rs13005175	A	G	A	G	0.0993482850154967	-0.0492	NA	0.0444	FALSE	FALSE	FALSE	finn-b-L12_LICHENPLANUS	2	232469722	0.0824	NA	0.550399	Lichen planus || id:finn-b-L12_LICHENPLANUS	Lichen planus	Lichen planus || ||	TRUE	igd	NA	NA	NA	NA	NA	NA	NA	0.0218395039802159	8.37070772736582e-06	16893	family.Lachnospiraceae.id.1987	TRUE	reported	0DttPo	2	TRUE
rs2159863	A	G	A	G	-0.058583102086782	-0.0776	NA	0.1806	FALSE	FALSE	FALSE	finn-b-L12_LICHENPLANUS	4	10245354	0.0437	NA	0.0758001	Lichen planus || id:finn-b-L12_LICHENPLANUS	Lichen planus	Lichen planus || ||	TRUE	igd	NA	NA	NA	NA	NA	NA	NA	0.0128742118802224	3.6955712409368e-06	18340	family.Lachnospiraceae.id.1987	TRUE	reported	0DttPo	2	TRUE
rs2910921	T	C	T	C	0.160302066276953	-0.0874	NA	0.0289	FALSE	FALSE	FALSE	finn-b-L12_LICHENPLANUS	5	32348593	0.1009	NA	0.3864	Lichen planus || id:finn-b-L12_LICHENPLANUS	Lichen planus	Lichen planus || ||	TRUE	igd	NA	NA	NA	NA	NA	NA	NA	0.0358320113929261	8.41973869484941e-06	6549	family.Lachnospiraceae.id.1987	TRUE	reported	0DttPo	2	TRUE
rs3127230	C	T	C	T	-0.0503536673842426	0.0683	NA	0.3042	FALSE	FALSE	FALSE	finn-b-L12_LICHENPLANUS	10	103392503	0.0367	NA	0.0629506	Lichen planus || id:finn-b-L12_LICHENPLANUS	Lichen planus	Lichen planus || ||	TRUE	igd	NA	NA	NA	NA	NA	NA	NA	0.0112200575015073	6.20324690054545e-06	18340	family.Lachnospiraceae.id.1987	TRUE	reported	0DttPo	2	TRUE
rs35524804	T	C	T	C	-0.0607481235626668	-0.0048	NA	0.2137	FALSE	FALSE	FALSE	finn-b-L12_LICHENPLANUS	9	100113683	0.0413	NA	0.9065	Lichen planus || id:finn-b-L12_LICHENPLANUS	Lichen planus	Lichen planus || ||	TRUE	igd	NA	NA	NA	NA	NA	NA	NA	0.0125215777532031	2.44998867660044e-06	17859	family.Lachnospiraceae.id.1987	TRUE	reported	0DttPo	2	TRUE
rs7359994	T	C	T	C	-0.0503142171916975	0.0285	NA	0.403	FALSE	FALSE	FALSE	finn-b-L12_LICHENPLANUS	19	29408858	0.0343	NA	0.4057	Lichen planus || id:finn-b-L12_LICHENPLANUS	Lichen planus	Lichen planus || ||	TRUE	igd	NA	NA	NA	NA	NA	NA	NA	0.0112481702021195	5.35898952589537e-06	18340	family.Lachnospiraceae.id.1987	TRUE	reported	0DttPo	2	TRUE
rs79086868	T	C	T	C	0.0776723435017443	0.0032	NA	0.101	FALSE	FALSE	FALSE	finn-b-L12_LICHENPLANUS	9	133791605	0.0564	NA	0.9549	Lichen planus || id:finn-b-L12_LICHENPLANUS	Lichen planus	Lichen planus || ||	TRUE	igd	NA	NA	NA	NA	NA	NA	NA	0.0164472344359064	3.01422330192713e-06	17522	family.Lachnospiraceae.id.1987	TRUE	reported	0DttPo	2	TRUE
rs959845	C	T	C	T	-0.0493665843600549	0.0456	NA	0.4268	FALSE	FALSE	FALSE	finn-b-L12_LICHENPLANUS	4	186906801	0.0347	NA	0.1888	Lichen planus || id:finn-b-L12_LICHENPLANUS	Lichen planus	Lichen planus || ||	TRUE	igd	NA	NA	NA	NA	NA	NA	NA	0.0107801264877542	5.16950084266973e-06	17859	family.Lachnospiraceae.id.1987	TRUE	reported	0DttPo	2	TRUE
rs9929145	G	A	G	A	-0.12572118307041	-0.0083	NA	0.04916	FALSE	FALSE	FALSE	finn-b-L12_LICHENPLANUS	16	76559184	0.0778	NA	0.9146	Lichen planus || id:finn-b-L12_LICHENPLANUS	Lichen planus	Lichen planus || ||	TRUE	igd	NA	NA	NA	NA	NA	NA	NA	0.0245233391126672	2.835937271411e-07	15866	family.Lachnospiraceae.id.1987	TRUE	reported	0DttPo	2	TRUE
rs1530559	G	A	G	A	0.0772453376337641	-0.0263	NA	0.4631	FALSE	FALSE	FALSE	finn-b-L12_LICHENPLANUS	2	135755629	0.0341	NA	0.4411	Lichen planus || id:finn-b-L12_LICHENPLANUS	Lichen planus	Lichen planus || ||	TRUE	igd	NA	NA	NA	NA	NA	NA	NA	0.0176921379453296	9.6525363734729e-06	6750	family.Lactobacillaceae.id.1836	TRUE	reported	fnRaLj	2	TRUE
rs1590596	C	G	C	G	-0.103810247627292	-0.0151	NA	0.1596	FALSE	TRUE	TRUE	finn-b-L12_LICHENPLANUS	13	23836941	0.0463	NA	0.744201	Lichen planus || id:finn-b-L12_LICHENPLANUS	Lichen planus	Lichen planus || ||	TRUE	igd	NA	NA	NA	NA	NA	NA	NA	0.0220135373011788	3.89936493318316e-06	6750	family.Lactobacillaceae.id.1836	TRUE	reported	fnRaLj	2	FALSE
rs16861661	G	A	G	A	-0.193287417633523	0.0024	NA	0.06663	FALSE	FALSE	FALSE	finn-b-L12_LICHENPLANUS	1	18501459	0.068	NA	0.972	Lichen planus || id:finn-b-L12_LICHENPLANUS	Lichen planus	Lichen planus || ||	TRUE	igd	NA	NA	NA	NA	NA	NA	NA	0.0379293233072963	2.70130798219966e-07	5385	family.Lactobacillaceae.id.1836	TRUE	reported	fnRaLj	2	TRUE
rs328312	T	A	T	A	0.0825290126495731	0.0453	NA	0.4614	FALSE	TRUE	TRUE	finn-b-L12_LICHENPLANUS	16	73890910	0.0338	NA	0.1802	Lichen planus || id:finn-b-L12_LICHENPLANUS	Lichen planus	Lichen planus || ||	TRUE	igd	NA	NA	NA	NA	NA	NA	NA	0.016822495685883	8.69117338236898e-07	7051	family.Lactobacillaceae.id.1836	TRUE	reported	fnRaLj	2	FALSE
rs6092149	A	T	A	T	-0.0825645635410618	0.0025	NA	0.4219	FALSE	TRUE	TRUE	finn-b-L12_LICHENPLANUS	20	54192992	0.0342	NA	0.9416	Lichen planus || id:finn-b-L12_LICHENPLANUS	Lichen planus	Lichen planus || ||	TRUE	igd	NA	NA	NA	NA	NA	NA	NA	0.0170282217154541	1.38158114512591e-06	7006	family.Lactobacillaceae.id.1836	TRUE	reported	fnRaLj	2	FALSE
rs62314653	C	A	C	A	0.17708198666443	0.0182	NA	0.05946	FALSE	FALSE	FALSE	finn-b-L12_LICHENPLANUS	4	109896462	0.0716	NA	0.7994	Lichen planus || id:finn-b-L12_LICHENPLANUS	Lichen planus	Lichen planus || ||	TRUE	igd	NA	NA	NA	NA	NA	NA	NA	0.0392269012148958	6.59189753149006e-06	6016	family.Lactobacillaceae.id.1836	TRUE	reported	fnRaLj	2	TRUE
rs74599091	A	G	A	G	0.191612903589545	-0.0525	NA	0.01847	FALSE	FALSE	FALSE	finn-b-L12_LICHENPLANUS	1	179720669	0.126	NA	0.676799	Lichen planus || id:finn-b-L12_LICHENPLANUS	Lichen planus	Lichen planus || ||	TRUE	igd	NA	NA	NA	NA	NA	NA	NA	0.0425039311737871	7.6952225996818e-06	4951	family.Lactobacillaceae.id.1836	TRUE	reported	fnRaLj	2	TRUE
rs768253	T	G	T	G	-0.0792344429803437	-0.0247	NA	0.4399	FALSE	FALSE	FALSE	finn-b-L12_LICHENPLANUS	8	69010103	0.0339	NA	0.4654	Lichen planus || id:finn-b-L12_LICHENPLANUS	Lichen planus	Lichen planus || ||	TRUE	igd	NA	NA	NA	NA	NA	NA	NA	0.017060425641088	3.60763225680506e-06	7059	family.Lactobacillaceae.id.1836	TRUE	reported	fnRaLj	2	TRUE
rs77478751	A	G	A	G	-0.219177718398756	-0.05	NA	0.1193	FALSE	FALSE	FALSE	finn-b-L12_LICHENPLANUS	3	173151665	0.0527	NA	0.343	Lichen planus || id:finn-b-L12_LICHENPLANUS	Lichen planus	Lichen planus || ||	TRUE	igd	NA	NA	NA	NA	NA	NA	NA	0.0473566245370331	5.95946124233392e-06	3704	family.Lactobacillaceae.id.1836	TRUE	reported	fnRaLj	2	TRUE
rs921925	A	C	A	C	0.0999418997242979	0.0274	NA	0.2128	FALSE	FALSE	FALSE	finn-b-L12_LICHENPLANUS	19	6928017	0.0412	NA	0.506499	Lichen planus || id:finn-b-L12_LICHENPLANUS	Lichen planus	Lichen planus || ||	TRUE	igd	NA	NA	NA	NA	NA	NA	NA	0.0201687262414001	5.77195035493982e-07	7053	family.Lactobacillaceae.id.1836	TRUE	reported	fnRaLj	2	TRUE
rs9345899	A	G	A	G	-0.124041850033677	-0.0037	NA	0.1048	FALSE	FALSE	FALSE	finn-b-L12_LICHENPLANUS	6	67559323	0.0549	NA	0.9458	Lichen planus || id:finn-b-L12_LICHENPLANUS	Lichen planus	Lichen planus || ||	TRUE	igd	NA	NA	NA	NA	NA	NA	NA	0.0278946383587882	9.44589778237074e-06	6602	family.Lactobacillaceae.id.1836	TRUE	reported	fnRaLj	2	TRUE
rs10202904	T	G	T	G	-0.12175357919406	-0.0514	NA	0.4082	FALSE	FALSE	FALSE	finn-b-L12_LICHENPLANUS	2	125440268	0.0344	NA	0.1346	Lichen planus || id:finn-b-L12_LICHENPLANUS	Lichen planus	Lichen planus || ||	TRUE	igd	NA	NA	NA	NA	NA	NA	NA	0.0235356821452398	3.01429751047503e-07	3695	family.Methanobacteriaceae.id.121	TRUE	reported	D2szPH	2	TRUE
rs10424197	G	A	G	A	-0.111274175233849	0.0126	NA	0.2569	FALSE	FALSE	FALSE	finn-b-L12_LICHENPLANUS	19	46439321	0.039	NA	0.746899	Lichen planus || id:finn-b-L12_LICHENPLANUS	Lichen planus	Lichen planus || ||	TRUE	igd	NA	NA	NA	NA	NA	NA	NA	0.0247516778637718	9.27887407509625e-06	3698	family.Methanobacteriaceae.id.121	TRUE	reported	D2szPH	2	TRUE
rs11018665	A	T	A	T	0.111465287404527	0.0052	NA	0.2413	FALSE	TRUE	TRUE	finn-b-L12_LICHENPLANUS	11	89349287	0.0394	NA	0.8944	Lichen planus || id:finn-b-L12_LICHENPLANUS	Lichen planus	Lichen planus || ||	TRUE	igd	NA	NA	NA	NA	NA	NA	NA	0.025051553571632	6.51864182846859e-06	3698	family.Methanobacteriaceae.id.121	TRUE	reported	D2szPH	2	FALSE
rs12825290	C	G	C	G	-0.216781075165176	0.0334	NA	0.06157	FALSE	TRUE	TRUE	finn-b-L12_LICHENPLANUS	12	43701132	0.0701	NA	0.6331	Lichen planus || id:finn-b-L12_LICHENPLANUS	Lichen planus	Lichen planus || ||	TRUE	igd	NA	NA	NA	NA	NA	NA	NA	0.0493496410834773	6.07566615490035e-06	3144	family.Methanobacteriaceae.id.121	TRUE	reported	D2szPH	2	FALSE
rs4257531	G	A	G	A	0.16449836515477	-0.0272	NA	0.1054	FALSE	FALSE	FALSE	finn-b-L12_LICHENPLANUS	3	2086167	0.0556	NA	0.6243	Lichen planus || id:finn-b-L12_LICHENPLANUS	Lichen planus	Lichen planus || ||	TRUE	igd	NA	NA	NA	NA	NA	NA	NA	0.0364959298154365	7.44344101279186e-06	3162	family.Methanobacteriaceae.id.121	TRUE	reported	D2szPH	2	TRUE
rs56131665	G	A	G	A	0.17866118830425	-0.0397	NA	0.1075	FALSE	FALSE	FALSE	finn-b-L12_LICHENPLANUS	5	178175507	0.0544	NA	0.465799	Lichen planus || id:finn-b-L12_LICHENPLANUS	Lichen planus	Lichen planus || ||	TRUE	igd	TRUE	rs56131665	rs72812651	G	A	G	T	0.0392979820500185	6.17991672764141e-06	3572	family.Methanobacteriaceae.id.121	TRUE	reported	D2szPH	2	TRUE
rs6508769	T	C	T	C	0.153519130244745	0.1009	NA	0.1466	FALSE	FALSE	FALSE	finn-b-L12_LICHENPLANUS	19	28827760	0.0476	NA	0.0339102	Lichen planus || id:finn-b-L12_LICHENPLANUS	Lichen planus	Lichen planus || ||	TRUE	igd	NA	NA	NA	NA	NA	NA	NA	0.0344518662359833	8.22529013501421e-06	3319	family.Methanobacteriaceae.id.121	TRUE	reported	D2szPH	2	TRUE
rs6776814	T	C	T	C	-0.199565931441449	0.0391	NA	0.02041	FALSE	FALSE	FALSE	finn-b-L12_LICHENPLANUS	3	15053083	0.12	NA	0.744801	Lichen planus || id:finn-b-L12_LICHENPLANUS	Lichen planus	Lichen planus || ||	TRUE	igd	NA	NA	NA	NA	NA	NA	NA	0.0411824899687208	1.63061672994952e-06	3385	family.Methanobacteriaceae.id.121	TRUE	reported	D2szPH	2	TRUE
rs73068003	G	T	G	T	-0.158140381350267	0.0748	NA	0.09614	FALSE	FALSE	FALSE	finn-b-L12_LICHENPLANUS	7	10773932	0.0574	NA	0.1928	Lichen planus || id:finn-b-L12_LICHENPLANUS	Lichen planus	Lichen planus || ||	TRUE	igd	NA	NA	NA	NA	NA	NA	NA	0.0351803171770863	8.44583346732387e-06	3692	family.Methanobacteriaceae.id.121	TRUE	reported	D2szPH	2	TRUE
rs73457410	A	G	A	G	0.215339755154532	-0.0189	NA	0.06354	FALSE	FALSE	FALSE	finn-b-L12_LICHENPLANUS	13	41956181	0.0696	NA	0.785599	Lichen planus || id:finn-b-L12_LICHENPLANUS	Lichen planus	Lichen planus || ||	TRUE	igd	NA	NA	NA	NA	NA	NA	NA	0.0436695198888969	1.40855066184577e-06	3498	family.Methanobacteriaceae.id.121	TRUE	reported	D2szPH	2	TRUE
rs75208022	C	T	C	T	-0.227244712937486	0.0313	NA	0.09346	FALSE	FALSE	FALSE	finn-b-L12_LICHENPLANUS	12	21338861	0.0582	NA	0.5907	Lichen planus || id:finn-b-L12_LICHENPLANUS	Lichen planus	Lichen planus || ||	TRUE	igd	NA	NA	NA	NA	NA	NA	NA	0.0487630010419745	5.92102575413994e-06	3203	family.Methanobacteriaceae.id.121	TRUE	reported	D2szPH	2	TRUE
rs894996	C	A	C	A	0.216999068802611	0.0752	NA	0.06988	FALSE	FALSE	FALSE	finn-b-L12_LICHENPLANUS	4	104418307	0.0663	NA	0.2562	Lichen planus || id:finn-b-L12_LICHENPLANUS	Lichen planus	Lichen planus || ||	TRUE	igd	NA	NA	NA	NA	NA	NA	NA	0.0449075536099716	1.87557176368181e-06	3582	family.Methanobacteriaceae.id.121	TRUE	reported	D2szPH	2	TRUE
rs111966731	T	C	T	C	0.204031062006359	0.0681	NA	0.08628	FALSE	FALSE	FALSE	finn-b-L12_LICHENPLANUS	15	93941937	0.06	NA	0.2562	Lichen planus || id:finn-b-L12_LICHENPLANUS	Lichen planus	Lichen planus || ||	TRUE	igd	NA	NA	NA	NA	NA	NA	NA	0.0445746163930363	4.5631768124911e-06	4387	family.Oxalobacteraceae.id.2966	TRUE	reported	lMFWja	2	TRUE
rs11246212	T	C	T	C	0.136070376921109	-0.0557	NA	0.1394	FALSE	FALSE	FALSE	finn-b-L12_LICHENPLANUS	11	610277	0.0488	NA	0.2537	Lichen planus || id:finn-b-L12_LICHENPLANUS	Lichen planus	Lichen planus || ||	TRUE	igd	NA	NA	NA	NA	NA	NA	NA	0.0291796625841315	4.50836097850712e-06	5130	family.Oxalobacteraceae.id.2966	TRUE	reported	lMFWja	2	TRUE
rs12002250	A	C	A	C	0.196145294582608	0.0015	NA	0.04286	FALSE	FALSE	FALSE	finn-b-L12_LICHENPLANUS	9	19682558	0.0831	NA	0.9857	Lichen planus || id:finn-b-L12_LICHENPLANUS	Lichen planus	Lichen planus || ||	TRUE	igd	NA	NA	NA	NA	NA	NA	NA	0.044523026499593	5.53201595276174e-06	4726	family.Oxalobacteraceae.id.2966	TRUE	reported	lMFWja	2	TRUE
rs12509763	C	G	C	G	-0.163319668113967	0.0218	NA	0.09554	FALSE	TRUE	TRUE	finn-b-L12_LICHENPLANUS	4	84254259	0.0574	NA	0.704099	Lichen planus || id:finn-b-L12_LICHENPLANUS	Lichen planus	Lichen planus || ||	TRUE	igd	NA	NA	NA	NA	NA	NA	NA	0.0360822917970829	8.04847606179934e-06	5129	family.Oxalobacteraceae.id.2966	TRUE	reported	lMFWja	2	FALSE
rs1569853	T	C	T	C	-0.140042786744338	0.0414	NA	0.121	FALSE	FALSE	FALSE	finn-b-L12_LICHENPLANUS	6	38550301	0.0515	NA	0.4214	Lichen planus || id:finn-b-L12_LICHENPLANUS	Lichen planus	Lichen planus || ||	TRUE	igd	NA	NA	NA	NA	NA	NA	NA	0.0281703932038749	7.45178743980097e-07	4997	family.Oxalobacteraceae.id.2966	TRUE	reported	lMFWja	2	TRUE
rs17138946	G	T	G	T	-0.189443899973992	0.0561	NA	0.06652	FALSE	FALSE	FALSE	finn-b-L12_LICHENPLANUS	16	5984558	0.0675	NA	0.4061	Lichen planus || id:finn-b-L12_LICHENPLANUS	Lichen planus	Lichen planus || ||	TRUE	igd	NA	NA	NA	NA	NA	NA	NA	0.043024819125862	8.09007608685138e-06	4776	family.Oxalobacteraceae.id.2966	TRUE	reported	lMFWja	2	TRUE
rs36057338	G	T	G	T	0.181604096038468	-0.156	NA	0.03306	FALSE	FALSE	FALSE	finn-b-L12_LICHENPLANUS	4	189935314	0.0955	NA	0.1024	Lichen planus || id:finn-b-L12_LICHENPLANUS	Lichen planus	Lichen planus || ||	TRUE	igd	NA	NA	NA	NA	NA	NA	NA	0.039874249668665	6.25786716068297e-06	4738	family.Oxalobacteraceae.id.2966	TRUE	reported	lMFWja	2	TRUE
rs4428215	G	A	G	A	0.125609687104535	-0.055	NA	0.2535	FALSE	FALSE	FALSE	finn-b-L12_LICHENPLANUS	3	171947435	0.0387	NA	0.1551	Lichen planus || id:finn-b-L12_LICHENPLANUS	Lichen planus	Lichen planus || ||	TRUE	igd	NA	NA	NA	NA	NA	NA	NA	0.0230052622278044	4.87931370598498e-08	5167	family.Oxalobacteraceae.id.2966	TRUE	reported	lMFWja	2	TRUE
rs561239	A	G	A	G	0.105525020325537	0.0091	NA	0.21	FALSE	FALSE	FALSE	finn-b-L12_LICHENPLANUS	12	18793583	0.0416	NA	0.8261	Lichen planus || id:finn-b-L12_LICHENPLANUS	Lichen planus	Lichen planus || ||	TRUE	igd	NA	NA	NA	NA	NA	NA	NA	0.0236768736879527	7.19380067426538e-06	4989	family.Oxalobacteraceae.id.2966	TRUE	reported	lMFWja	2	TRUE
rs6000536	C	T	C	T	-0.11838279747485	-0.0015	NA	0.1686	FALSE	FALSE	FALSE	finn-b-L12_LICHENPLANUS	22	37421469	0.0451	NA	0.9736	Lichen planus || id:finn-b-L12_LICHENPLANUS	Lichen planus	Lichen planus || ||	TRUE	igd	NA	NA	NA	NA	NA	NA	NA	0.0241354845820373	7.38717889562119e-07	5166	family.Oxalobacteraceae.id.2966	TRUE	reported	lMFWja	2	TRUE
rs62435498	C	A	C	A	0.181521209147343	-0.0692	NA	0.1025	FALSE	FALSE	FALSE	finn-b-L12_LICHENPLANUS	7	1794263	0.0558	NA	0.2147	Lichen planus || id:finn-b-L12_LICHENPLANUS	Lichen planus	Lichen planus || ||	TRUE	igd	NA	NA	NA	NA	NA	NA	NA	0.0400608128767373	7.45830736227139e-06	4780	family.Oxalobacteraceae.id.2966	TRUE	reported	lMFWja	2	TRUE
rs736744	C	T	C	T	0.105641925322571	-0.0503	NA	0.4319	FALSE	FALSE	FALSE	finn-b-L12_LICHENPLANUS	9	87514407	0.034	NA	0.1392	Lichen planus || id:finn-b-L12_LICHENPLANUS	Lichen planus	Lichen planus || ||	TRUE	igd	NA	NA	NA	NA	NA	NA	NA	0.020064780580293	1.49416210470712e-07	5167	family.Oxalobacteraceae.id.2966	TRUE	reported	lMFWja	2	TRUE
rs7993559	C	A	C	A	0.0921059026683567	-0.0245	NA	0.4456	FALSE	FALSE	FALSE	finn-b-L12_LICHENPLANUS	13	23443627	0.0342	NA	0.4746	Lichen planus || id:finn-b-L12_LICHENPLANUS	Lichen planus	Lichen planus || ||	TRUE	igd	NA	NA	NA	NA	NA	NA	NA	0.0201113605075958	5.03728757497691e-06	4989	family.Oxalobacteraceae.id.2966	TRUE	reported	lMFWja	2	TRUE
rs80330081	A	C	A	C	-0.187559842752175	0.0708	NA	0.1044	FALSE	FALSE	FALSE	finn-b-L12_LICHENPLANUS	4	67427392	0.0552	NA	0.2	Lichen planus || id:finn-b-L12_LICHENPLANUS	Lichen planus	Lichen planus || ||	TRUE	igd	NA	NA	NA	NA	NA	NA	NA	0.0423687819393448	6.63997636247163e-06	4672	family.Oxalobacteraceae.id.2966	TRUE	reported	lMFWja	2	TRUE
rs934049	G	A	G	A	0.109751234666766	-0.0169	NA	0.2113	FALSE	FALSE	FALSE	finn-b-L12_LICHENPLANUS	2	16056779	0.0415	NA	0.683701	Lichen planus || id:finn-b-L12_LICHENPLANUS	Lichen planus	Lichen planus || ||	TRUE	igd	NA	NA	NA	NA	NA	NA	NA	0.0238635618359566	4.21147226340915e-06	4951	family.Oxalobacteraceae.id.2966	TRUE	reported	lMFWja	2	TRUE
rs10840326	C	G	C	G	-0.0717634001249645	0.0121	NA	0.3681	FALSE	TRUE	TRUE	finn-b-L12_LICHENPLANUS	11	9951672	0.0351	NA	0.7295	Lichen planus || id:finn-b-L12_LICHENPLANUS	Lichen planus	Lichen planus || ||	TRUE	igd	NA	NA	NA	NA	NA	NA	NA	0.0149229296472104	1.43842236413539e-06	9154	family.Pasteurellaceae.id.3689	TRUE	reported	US7JkI	2	FALSE
rs10965428	C	A	C	A	-0.119902083436527	0.0212	NA	0.0564	FALSE	FALSE	FALSE	finn-b-L12_LICHENPLANUS	9	22718481	0.0733	NA	0.7718	Lichen planus || id:finn-b-L12_LICHENPLANUS	Lichen planus	Lichen planus || ||	TRUE	igd	NA	NA	NA	NA	NA	NA	NA	0.0258219040333902	4.29150622464475e-06	8873	family.Pasteurellaceae.id.3689	TRUE	reported	US7JkI	2	TRUE
rs111582866	G	A	G	A	-0.113957274543652	-0.0319	NA	0.08683	FALSE	FALSE	FALSE	finn-b-L12_LICHENPLANUS	16	48742489	0.0603	NA	0.5968	Lichen planus || id:finn-b-L12_LICHENPLANUS	Lichen planus	Lichen planus || ||	TRUE	igd	NA	NA	NA	NA	NA	NA	NA	0.0256402978860107	7.06626791789489e-06	8616	family.Pasteurellaceae.id.3689	TRUE	reported	US7JkI	2	TRUE
rs12050685	A	G	A	G	-0.0670947871037973	-0.0254	NA	0.2803	FALSE	FALSE	FALSE	finn-b-L12_LICHENPLANUS	15	73477482	0.0375	NA	0.4975	Lichen planus || id:finn-b-L12_LICHENPLANUS	Lichen planus	Lichen planus || ||	TRUE	igd	NA	NA	NA	NA	NA	NA	NA	0.0152389832202836	9.1851274449024e-06	9411	family.Pasteurellaceae.id.3689	TRUE	reported	US7JkI	2	TRUE
rs12191680	C	G	C	G	0.102213615270672	0.0576	NA	0.1014	FALSE	TRUE	TRUE	finn-b-L12_LICHENPLANUS	6	129224488	0.056	NA	0.3037	Lichen planus || id:finn-b-L12_LICHENPLANUS	Lichen planus	Lichen planus || ||	TRUE	igd	NA	NA	NA	NA	NA	NA	NA	0.0197189451715606	3.04900229990136e-07	9408	family.Pasteurellaceae.id.3689	TRUE	reported	US7JkI	2	FALSE
rs16970009	A	G	A	G	0.187381473029356	0.0512	NA	0.02008	FALSE	FALSE	FALSE	finn-b-L12_LICHENPLANUS	17	32862601	0.1204	NA	0.671001	Lichen planus || id:finn-b-L12_LICHENPLANUS	Lichen planus	Lichen planus || ||	TRUE	igd	NA	NA	NA	NA	NA	NA	NA	0.0429571817172673	7.31530716352447e-06	4703	family.Pasteurellaceae.id.3689	TRUE	reported	US7JkI	2	TRUE
rs35510	A	G	A	G	0.1227290031641	0.1171	NA	0.0426	FALSE	FALSE	FALSE	finn-b-L12_LICHENPLANUS	12	115493337	0.0839	NA	0.1625	Lichen planus || id:finn-b-L12_LICHENPLANUS	Lichen planus	Lichen planus || ||	TRUE	igd	TRUE	rs35510	rs35509	A	G	G	A	0.026495750546006	4.01576019228599e-06	8671	family.Pasteurellaceae.id.3689	TRUE	reported	US7JkI	2	TRUE
rs4822728	T	C	T	C	0.0685478706470683	0.0587	NA	0.4831	FALSE	FALSE	FALSE	finn-b-L12_LICHENPLANUS	22	26891808	0.0337	NA	0.0819106	Lichen planus || id:finn-b-L12_LICHENPLANUS	Lichen planus	Lichen planus || ||	TRUE	igd	NA	NA	NA	NA	NA	NA	NA	0.0149032318952327	4.71847358271771e-06	9412	family.Pasteurellaceae.id.3689	TRUE	reported	US7JkI	2	TRUE
rs6092684	A	T	A	T	0.0684647193210079	0.1012	NA	0.4278	FALSE	TRUE	TRUE	finn-b-L12_LICHENPLANUS	20	57274077	0.034	NA	0.00295897	Lichen planus || id:finn-b-L12_LICHENPLANUS	Lichen planus	Lichen planus || ||	TRUE	igd	NA	NA	NA	NA	NA	NA	NA	0.0146739871302801	3.44059331814825e-06	9366	family.Pasteurellaceae.id.3689	TRUE	reported	US7JkI	2	FALSE
rs62568866	T	A	T	A	-0.118018252589801	-0.0257	NA	0.1066	FALSE	TRUE	TRUE	finn-b-L12_LICHENPLANUS	9	6818307	0.0545	NA	0.636999	Lichen planus || id:finn-b-L12_LICHENPLANUS	Lichen planus	Lichen planus || ||	TRUE	igd	NA	NA	NA	NA	NA	NA	NA	0.0259206150061794	7.22662928979242e-06	8020	family.Pasteurellaceae.id.3689	TRUE	reported	US7JkI	2	FALSE
rs6972479	A	G	A	G	-0.0781861885571937	0.0231	NA	0.2051	FALSE	FALSE	FALSE	finn-b-L12_LICHENPLANUS	7	116918060	0.042	NA	0.582101	Lichen planus || id:finn-b-L12_LICHENPLANUS	Lichen planus	Lichen planus || ||	TRUE	igd	NA	NA	NA	NA	NA	NA	NA	0.0175365600220332	7.74817016042507e-06	8616	family.Pasteurellaceae.id.3689	TRUE	reported	US7JkI	2	TRUE
rs72756943	G	A	G	A	0.139879973565161	-0.025	NA	0.06617	FALSE	FALSE	FALSE	finn-b-L12_LICHENPLANUS	5	26531908	0.0687	NA	0.7163	Lichen planus || id:finn-b-L12_LICHENPLANUS	Lichen planus	Lichen planus || ||	TRUE	igd	NA	NA	NA	NA	NA	NA	NA	0.0303028764036678	3.35217588245633e-06	8020	family.Pasteurellaceae.id.3689	TRUE	reported	US7JkI	2	TRUE
rs73139353	A	C	A	C	-0.222572658441282	-0.0081	NA	0.08793	FALSE	FALSE	FALSE	finn-b-L12_LICHENPLANUS	3	97972214	0.0603	NA	0.8931	Lichen planus || id:finn-b-L12_LICHENPLANUS	Lichen planus	Lichen planus || ||	TRUE	igd	NA	NA	NA	NA	NA	NA	NA	0.0484634279849437	8.71314381396472e-06	4047	family.Pasteurellaceae.id.3689	TRUE	reported	US7JkI	2	TRUE
rs731534	C	G	C	G	-0.0986502250352421	-0.0722	NA	0.112	FALSE	TRUE	TRUE	finn-b-L12_LICHENPLANUS	20	5412480	0.0535	NA	0.1771	Lichen planus || id:finn-b-L12_LICHENPLANUS	Lichen planus	Lichen planus || ||	TRUE	igd	NA	NA	NA	NA	NA	NA	NA	0.0216316352020521	9.46291973189698e-06	9115	family.Pasteurellaceae.id.3689	TRUE	reported	US7JkI	2	FALSE
rs76022354	C	T	C	T	0.242889666552244	-0.0573	NA	0.04983	FALSE	FALSE	FALSE	finn-b-L12_LICHENPLANUS	10	94306385	0.0776	NA	0.4603	Lichen planus || id:finn-b-L12_LICHENPLANUS	Lichen planus	Lichen planus || ||	TRUE	igd	NA	NA	NA	NA	NA	NA	NA	0.0500406028139046	1.82858053220673e-06	3692	family.Pasteurellaceae.id.3689	TRUE	reported	US7JkI	2	TRUE
rs78909003	T	C	T	C	-0.241159469160487	0.1879	NA	0.05482	FALSE	FALSE	FALSE	finn-b-L12_LICHENPLANUS	9	105650242	0.0743	NA	0.0114101	Lichen planus || id:finn-b-L12_LICHENPLANUS	Lichen planus	Lichen planus || ||	TRUE	igd	NA	NA	NA	NA	NA	NA	NA	0.049837228512976	2.04892527480437e-06	3638	family.Pasteurellaceae.id.3689	TRUE	reported	US7JkI	2	TRUE
rs9382510	C	T	C	T	-0.0881865235118699	-0.0544	NA	0.265	FALSE	FALSE	FALSE	finn-b-L12_LICHENPLANUS	6	55448491	0.0382	NA	0.1542	Lichen planus || id:finn-b-L12_LICHENPLANUS	Lichen planus	Lichen planus || ||	TRUE	igd	NA	NA	NA	NA	NA	NA	NA	0.016996482214984	2.47600233549205e-07	9410	family.Pasteurellaceae.id.3689	TRUE	reported	US7JkI	2	TRUE
rs9895850	T	C	T	C	-0.176406461137779	-0.0352	NA	0.04395	FALSE	FALSE	FALSE	finn-b-L12_LICHENPLANUS	17	64535013	0.0824	NA	0.6692	Lichen planus || id:finn-b-L12_LICHENPLANUS	Lichen planus	Lichen planus || ||	TRUE	igd	NA	NA	NA	NA	NA	NA	NA	0.0410169706854833	9.08250913296135e-06	4737	family.Pasteurellaceae.id.3689	TRUE	reported	US7JkI	2	TRUE
rs9938097	T	C	T	C	-0.0710386417155028	0.0693	NA	0.389	FALSE	FALSE	FALSE	finn-b-L12_LICHENPLANUS	16	84977389	0.0347	NA	0.0457004	Lichen planus || id:finn-b-L12_LICHENPLANUS	Lichen planus	Lichen planus || ||	TRUE	igd	NA	NA	NA	NA	NA	NA	NA	0.0158024336808288	8.22603647368862e-06	9402	family.Pasteurellaceae.id.3689	TRUE	reported	US7JkI	2	TRUE
rs117452796	A	G	A	G	-0.257982232591395	0.0719	NA	0.0315	FALSE	FALSE	FALSE	finn-b-L12_LICHENPLANUS	9	9423378	0.0979	NA	0.4624	Lichen planus || id:finn-b-L12_LICHENPLANUS	Lichen planus	Lichen planus || ||	TRUE	igd	NA	NA	NA	NA	NA	NA	NA	0.054956895568425	3.15296009842206e-06	3161	family.Peptococcaceae.id.2024	TRUE	reported	1GcJ5U	2	TRUE
rs12144792	C	T	C	T	0.0643990308939703	1e-04	NA	0.3757	FALSE	FALSE	FALSE	finn-b-L12_LICHENPLANUS	1	27418225	0.0349	NA	0.9983	Lichen planus || id:finn-b-L12_LICHENPLANUS	Lichen planus	Lichen planus || ||	TRUE	igd	NA	NA	NA	NA	NA	NA	NA	0.0141245730760557	5.82242362800883e-06	10718	family.Peptococcaceae.id.2024	TRUE	reported	1GcJ5U	2	TRUE
rs12634826	T	G	T	G	-0.0739885086579026	-0.0157	NA	0.3816	FALSE	FALSE	FALSE	finn-b-L12_LICHENPLANUS	3	182984048	0.0353	NA	0.6565	Lichen planus || id:finn-b-L12_LICHENPLANUS	Lichen planus	Lichen planus || ||	TRUE	igd	NA	NA	NA	NA	NA	NA	NA	0.0150931241529456	1.01109189858084e-06	10381	family.Peptococcaceae.id.2024	TRUE	reported	1GcJ5U	2	TRUE
rs12992764	T	G	T	G	0.068421260630805	-0.0117	NA	0.4299	FALSE	FALSE	FALSE	finn-b-L12_LICHENPLANUS	2	188895743	0.0343	NA	0.7341	Lichen planus || id:finn-b-L12_LICHENPLANUS	Lichen planus	Lichen planus || ||	TRUE	igd	NA	NA	NA	NA	NA	NA	NA	0.0141136920852293	1.46157894594835e-06	10444	family.Peptococcaceae.id.2024	TRUE	reported	1GcJ5U	2	TRUE
rs150600492	A	C	A	C	0.135773842638443	-0.003	NA	0.05759	FALSE	FALSE	FALSE	finn-b-L12_LICHENPLANUS	10	129175962	0.0729	NA	0.9671	Lichen planus || id:finn-b-L12_LICHENPLANUS	Lichen planus	Lichen planus || ||	TRUE	igd	NA	NA	NA	NA	NA	NA	NA	0.0289756506017505	2.31305451448671e-06	9761	family.Peptococcaceae.id.2024	TRUE	reported	1GcJ5U	2	TRUE
rs35703006	G	T	G	T	0.0812654780318612	0.0031	NA	0.2446	FALSE	FALSE	FALSE	finn-b-L12_LICHENPLANUS	8	28614217	0.0393	NA	0.9377	Lichen planus || id:finn-b-L12_LICHENPLANUS	Lichen planus	Lichen planus || ||	TRUE	igd	NA	NA	NA	NA	NA	NA	NA	0.0164355325624311	4.94775062945175e-07	10715	family.Peptococcaceae.id.2024	TRUE	reported	1GcJ5U	2	TRUE
rs4990837	A	G	A	G	0.0910387042878277	-0.0927	NA	0.1966	FALSE	FALSE	FALSE	finn-b-L12_LICHENPLANUS	8	3580757	0.0425	NA	0.0292099	Lichen planus || id:finn-b-L12_LICHENPLANUS	Lichen planus	Lichen planus || ||	TRUE	igd	NA	NA	NA	NA	NA	NA	NA	0.0185869475413874	1.74194429492406e-06	10718	family.Peptococcaceae.id.2024	TRUE	reported	1GcJ5U	2	TRUE
rs75430375	C	T	C	T	-0.147940821100389	-0.0437	NA	0.04561	FALSE	FALSE	FALSE	finn-b-L12_LICHENPLANUS	5	89252884	0.0813	NA	0.5913	Lichen planus || id:finn-b-L12_LICHENPLANUS	Lichen planus	Lichen planus || ||	TRUE	igd	NA	NA	NA	NA	NA	NA	NA	0.0317498238128536	3.40848984978766e-06	8375	family.Peptococcaceae.id.2024	TRUE	reported	1GcJ5U	2	TRUE
rs75898026	A	G	A	G	-0.0821778527056728	-0.1	NA	0.2106	FALSE	FALSE	FALSE	finn-b-L12_LICHENPLANUS	13	113561082	0.0418	NA	0.0168202	Lichen planus || id:finn-b-L12_LICHENPLANUS	Lichen planus	Lichen planus || ||	TRUE	igd	NA	NA	NA	NA	NA	NA	NA	0.0173541419743845	2.0220981773134e-06	10444	family.Peptococcaceae.id.2024	TRUE	reported	1GcJ5U	2	TRUE
rs10805326	G	A	A	C	0.0566637004071818	-0.3041	NA	0.002872	TRUE	FALSE	FALSE	finn-b-L12_LICHENPLANUS	4	14324623	0.3253	NA	0.35	Lichen planus || id:finn-b-L12_LICHENPLANUS	Lichen planus	Lichen planus || ||	TRUE	igd	NA	NA	NA	NA	NA	NA	NA	0.0122759843754908	4.03395534668919e-06	16061	family.Peptostreptococcaceae.id.2042	TRUE	reported	7HvVzI	2	FALSE
rs10805326	G	A	G	A	0.0566637004071818	0.0478	NA	0.2941	FALSE	FALSE	FALSE	finn-b-L12_LICHENPLANUS	4	14324623	0.0371	NA	0.1974	Lichen planus || id:finn-b-L12_LICHENPLANUS	Lichen planus	Lichen planus || ||	TRUE	igd	NA	NA	NA	NA	NA	NA	NA	0.0122759843754908	4.03395534668919e-06	16061	family.Peptostreptococcaceae.id.2042	TRUE	reported	7HvVzI	2	TRUE
rs117020988	C	T	C	T	0.182411121663598	-0.1213	NA	0.08047	FALSE	FALSE	FALSE	finn-b-L12_LICHENPLANUS	7	46710977	0.0615	NA	0.0485601	Lichen planus || id:finn-b-L12_LICHENPLANUS	Lichen planus	Lichen planus || ||	TRUE	igd	NA	NA	NA	NA	NA	NA	NA	0.0372126252374271	1.02794165159467e-06	6831	family.Peptostreptococcaceae.id.2042	TRUE	reported	7HvVzI	2	TRUE
rs12377846	C	A	C	A	-0.252000425783379	0.1002	NA	0.02857	FALSE	FALSE	FALSE	finn-b-L12_LICHENPLANUS	9	16786784	0.1007	NA	0.3197	Lichen planus || id:finn-b-L12_LICHENPLANUS	Lichen planus	Lichen planus || ||	TRUE	igd	NA	NA	NA	NA	NA	NA	NA	0.0511627227281241	7.26253579949868e-07	3736	family.Peptostreptococcaceae.id.2042	TRUE	reported	7HvVzI	2	TRUE
rs12986312	T	G	T	G	0.0571818479494715	0.0286	NA	0.2994	FALSE	FALSE	FALSE	finn-b-L12_LICHENPLANUS	19	17414138	0.0368	NA	0.437	Lichen planus || id:finn-b-L12_LICHENPLANUS	Lichen planus	Lichen planus || ||	TRUE	igd	NA	NA	NA	NA	NA	NA	NA	0.0125947197859301	5.76718443881922e-06	15970	family.Peptostreptococcaceae.id.2042	TRUE	reported	7HvVzI	2	TRUE
rs1467258	G	A	G	A	0.0725839764809491	0.052	NA	0.1877	FALSE	FALSE	FALSE	finn-b-L12_LICHENPLANUS	17	38216487	0.0435	NA	0.2322	Lichen planus || id:finn-b-L12_LICHENPLANUS	Lichen planus	Lichen planus || ||	TRUE	igd	NA	NA	NA	NA	NA	NA	NA	0.016232118462693	7.89803803875834e-06	15584	family.Peptostreptococcaceae.id.2042	TRUE	reported	7HvVzI	2	TRUE
rs1520207	C	T	C	T	0.0525658347602802	0.0458	NA	0.4991	FALSE	FALSE	FALSE	finn-b-L12_LICHENPLANUS	3	151781175	0.0338	NA	0.1753	Lichen planus || id:finn-b-L12_LICHENPLANUS	Lichen planus	Lichen planus || ||	TRUE	igd	NA	NA	NA	NA	NA	NA	NA	0.0112476082897817	3.16547803601281e-06	16057	family.Peptostreptococcaceae.id.2042	TRUE	reported	7HvVzI	2	TRUE
rs2644627	C	G	C	G	-0.0558505615636014	0.0655	NA	0.4285	FALSE	TRUE	TRUE	finn-b-L12_LICHENPLANUS	8	26726641	0.0341	NA	0.0551099	Lichen planus || id:finn-b-L12_LICHENPLANUS	Lichen planus	Lichen planus || ||	TRUE	igd	NA	NA	NA	NA	NA	NA	NA	0.0112240017906288	6.3333589024515e-07	16059	family.Peptostreptococcaceae.id.2042	TRUE	reported	7HvVzI	2	FALSE
rs4692811	C	T	C	T	0.0642074905388597	0.0523	NA	0.3409	FALSE	FALSE	FALSE	finn-b-L12_LICHENPLANUS	4	171180190	0.0356	NA	0.1419	Lichen planus || id:finn-b-L12_LICHENPLANUS	Lichen planus	Lichen planus || ||	TRUE	igd	NA	NA	NA	NA	NA	NA	NA	0.0126912731475063	4.21122728098369e-07	16061	family.Peptostreptococcaceae.id.2042	TRUE	reported	7HvVzI	2	TRUE
rs59865771	C	T	C	T	-0.0573763948898904	-0.005	NA	0.341	FALSE	FALSE	FALSE	finn-b-L12_LICHENPLANUS	16	89246670	0.0355	NA	0.8877	Lichen planus || id:finn-b-L12_LICHENPLANUS	Lichen planus	Lichen planus || ||	TRUE	igd	NA	NA	NA	NA	NA	NA	NA	0.01271920718677	7.69029220361267e-06	16040	family.Peptostreptococcaceae.id.2042	TRUE	reported	7HvVzI	2	TRUE
rs61841503	G	A	G	A	0.0919658390407105	-0.0032	NA	0.1292	FALSE	FALSE	FALSE	finn-b-L12_LICHENPLANUS	10	17019559	0.0503	NA	0.9494	Lichen planus || id:finn-b-L12_LICHENPLANUS	Lichen planus	Lichen planus || ||	TRUE	igd	NA	NA	NA	NA	NA	NA	NA	0.0161331030758454	9.80120220876427e-09	15333	family.Peptostreptococcaceae.id.2042	TRUE	reported	7HvVzI	2	TRUE
rs6721459	A	G	A	G	0.050982344011679	0.0158	NA	0.5936	FALSE	FALSE	FALSE	finn-b-L12_LICHENPLANUS	2	67852836	0.0343	NA	0.6445	Lichen planus || id:finn-b-L12_LICHENPLANUS	Lichen planus	Lichen planus || ||	TRUE	igd	NA	NA	NA	NA	NA	NA	NA	0.0111975118385996	5.07756333351802e-06	16061	family.Peptostreptococcaceae.id.2042	TRUE	reported	7HvVzI	2	TRUE
rs75819860	T	A	T	A	0.126263781396613	-0.0068	NA	0.1145	FALSE	TRUE	TRUE	finn-b-L12_LICHENPLANUS	18	65324280	0.0543	NA	0.9002	Lichen planus || id:finn-b-L12_LICHENPLANUS	Lichen planus	Lichen planus || ||	TRUE	igd	NA	NA	NA	NA	NA	NA	NA	0.0268382811618636	2.487344952934e-06	11697	family.Peptostreptococcaceae.id.2042	TRUE	reported	7HvVzI	2	FALSE
rs76982728	T	C	T	C	0.124202832194052	0.0544	NA	0.02123	FALSE	FALSE	FALSE	finn-b-L12_LICHENPLANUS	7	44312824	0.1173	NA	0.6426	Lichen planus || id:finn-b-L12_LICHENPLANUS	Lichen planus	Lichen planus || ||	TRUE	igd	NA	NA	NA	NA	NA	NA	NA	0.0266923245213398	3.2405774837216e-06	11185	family.Peptostreptococcaceae.id.2042	TRUE	reported	7HvVzI	2	TRUE
rs77540684	T	G	T	G	0.106725055025388	-0.0209	NA	0.09603	FALSE	FALSE	FALSE	finn-b-L12_LICHENPLANUS	10	14650535	0.0571	NA	0.715	Lichen planus || id:finn-b-L12_LICHENPLANUS	Lichen planus	Lichen planus || ||	TRUE	igd	NA	NA	NA	NA	NA	NA	NA	0.0245637514452057	8.13712275204799e-06	13495	family.Peptostreptococcaceae.id.2042	TRUE	reported	7HvVzI	2	TRUE
rs9573937	A	G	A	G	-0.0693636881054151	-0.0192	NA	0.1647	FALSE	FALSE	FALSE	finn-b-L12_LICHENPLANUS	13	77351196	0.0454	NA	0.673301	Lichen planus || id:finn-b-L12_LICHENPLANUS	Lichen planus	Lichen planus || ||	TRUE	igd	NA	NA	NA	NA	NA	NA	NA	0.0142907395844798	1.70589417745155e-06	16061	family.Peptostreptococcaceae.id.2042	TRUE	reported	7HvVzI	2	TRUE
rs10119172	C	G	C	G	-0.0737324059921363	-0.0313	NA	0.1776	FALSE	TRUE	TRUE	finn-b-L12_LICHENPLANUS	9	2233969	0.0441	NA	0.4773	Lichen planus || id:finn-b-L12_LICHENPLANUS	Lichen planus	Lichen planus || ||	TRUE	igd	NA	NA	NA	NA	NA	NA	NA	0.014258992688359	1.3242607552126e-07	18022	family.Porphyromonadaceae.id.943	TRUE	reported	YdQfmY	2	FALSE
rs10762312	G	A	G	A	-0.0523680142659235	0.0308	NA	0.3106	FALSE	FALSE	FALSE	finn-b-L12_LICHENPLANUS	10	71571863	0.0364	NA	0.3974	Lichen planus || id:finn-b-L12_LICHENPLANUS	Lichen planus	Lichen planus || ||	TRUE	igd	NA	NA	NA	NA	NA	NA	NA	0.0118814316477234	8.70354482201906e-06	18028	family.Porphyromonadaceae.id.943	TRUE	reported	YdQfmY	2	TRUE
rs10858364	G	T	G	T	0.0553159862566266	-0.0078	NA	0.2514	FALSE	FALSE	FALSE	finn-b-L12_LICHENPLANUS	9	138076081	0.0401	NA	0.8459	Lichen planus || id:finn-b-L12_LICHENPLANUS	Lichen planus	Lichen planus || ||	TRUE	igd	NA	NA	NA	NA	NA	NA	NA	0.0120849921141003	4.31062648010573e-06	18028	family.Porphyromonadaceae.id.943	TRUE	reported	YdQfmY	2	TRUE
rs17065783	A	G	A	G	-0.059132993747896	-0.0368	NA	0.1581	FALSE	FALSE	FALSE	finn-b-L12_LICHENPLANUS	3	62035586	0.0465	NA	0.4284	Lichen planus || id:finn-b-L12_LICHENPLANUS	Lichen planus	Lichen planus || ||	TRUE	igd	NA	NA	NA	NA	NA	NA	NA	0.0122235150488895	1.79351236633243e-06	18028	family.Porphyromonadaceae.id.943	TRUE	reported	YdQfmY	2	TRUE
rs1980561	A	G	A	G	-0.0485288955203291	0.0425	NA	0.4756	FALSE	FALSE	FALSE	finn-b-L12_LICHENPLANUS	14	63386516	0.0338	NA	0.2086	Lichen planus || id:finn-b-L12_LICHENPLANUS	Lichen planus	Lichen planus || ||	TRUE	igd	NA	NA	NA	NA	NA	NA	NA	0.0109283774988611	8.94541605591388e-06	18028	family.Porphyromonadaceae.id.943	TRUE	reported	YdQfmY	2	TRUE
rs3111851	C	G	C	G	0.0581896145978786	0.0431	NA	0.7394	FALSE	TRUE	TRUE	finn-b-L12_LICHENPLANUS	3	189857644	0.0385	NA	0.2621	Lichen planus || id:finn-b-L12_LICHENPLANUS	Lichen planus	Lichen planus || ||	TRUE	igd	TRUE	rs3111851	rs2675416	C	G	A	T	0.0121147145760472	2.19497069755011e-06	18024	family.Porphyromonadaceae.id.943	TRUE	reported	YdQfmY	2	FALSE
rs35233670	T	C	T	C	-0.0473575605409452	-0.0562	NA	0.5246	FALSE	FALSE	FALSE	finn-b-L12_LICHENPLANUS	17	63750903	0.0337	NA	0.0950889	Lichen planus || id:finn-b-L12_LICHENPLANUS	Lichen planus	Lichen planus || ||	TRUE	igd	NA	NA	NA	NA	NA	NA	NA	0.0106019564265726	7.90987310151483e-06	18024	family.Porphyromonadaceae.id.943	TRUE	reported	YdQfmY	2	TRUE
rs35961441	A	C	A	C	0.091525668808807	0.0192	NA	0.03799	FALSE	FALSE	FALSE	finn-b-L12_LICHENPLANUS	1	240929774	0.0888	NA	0.8288	Lichen planus || id:finn-b-L12_LICHENPLANUS	Lichen planus	Lichen planus || ||	TRUE	igd	NA	NA	NA	NA	NA	NA	NA	0.0207305673556493	8.37392978490576e-06	16374	family.Porphyromonadaceae.id.943	TRUE	reported	YdQfmY	2	TRUE
rs6953849	A	G	A	G	0.071814890693422	0.0101	NA	0.1787	FALSE	FALSE	FALSE	finn-b-L12_LICHENPLANUS	7	69251692	0.0439	NA	0.8183	Lichen planus || id:finn-b-L12_LICHENPLANUS	Lichen planus	Lichen planus || ||	TRUE	igd	NA	NA	NA	NA	NA	NA	NA	0.0150724268262847	2.4447984816324e-06	18028	family.Porphyromonadaceae.id.943	TRUE	reported	YdQfmY	2	TRUE
rs7330827	T	C	T	C	-0.103841997027519	0.0419	NA	0.05964	FALSE	FALSE	FALSE	finn-b-L12_LICHENPLANUS	13	23531802	0.0709	NA	0.5541	Lichen planus || id:finn-b-L12_LICHENPLANUS	Lichen planus	Lichen planus || ||	TRUE	igd	NA	NA	NA	NA	NA	NA	NA	0.0237355353128092	8.04891168301034e-06	13754	family.Porphyromonadaceae.id.943	TRUE	reported	YdQfmY	2	TRUE
rs864093	A	C	A	C	-0.0527939117834511	0.0105	NA	0.2109	FALSE	FALSE	FALSE	finn-b-L12_LICHENPLANUS	4	149825977	0.0417	NA	0.8019	Lichen planus || id:finn-b-L12_LICHENPLANUS	Lichen planus	Lichen planus || ||	TRUE	igd	NA	NA	NA	NA	NA	NA	NA	0.01174993781835	9.59799771159992e-06	18027	family.Porphyromonadaceae.id.943	TRUE	reported	YdQfmY	2	TRUE
rs10131942	C	G	C	G	0.0701212235703022	0.0194	NA	0.1638	FALSE	TRUE	TRUE	finn-b-L12_LICHENPLANUS	14	78643095	0.0457	NA	0.6709	Lichen planus || id:finn-b-L12_LICHENPLANUS	Lichen planus	Lichen planus || ||	TRUE	igd	NA	NA	NA	NA	NA	NA	NA	0.0158326212722784	8.60820935083653e-06	14871	family.Prevotellaceae.id.960	TRUE	reported	wDD9o7	2	FALSE
rs12057990	C	T	C	T	0.0589878456984706	-0.022	NA	0.2687	FALSE	FALSE	FALSE	finn-b-L12_LICHENPLANUS	1	99491816	0.038	NA	0.5632	Lichen planus || id:finn-b-L12_LICHENPLANUS	Lichen planus	Lichen planus || ||	TRUE	igd	TRUE	rs12057990	rs76721985	C	T	C	T	0.0132268337057278	8.97479870307697e-06	14867	family.Prevotellaceae.id.960	TRUE	reported	wDD9o7	2	TRUE
rs12118202	T	C	T	C	-0.075198589025299	0.072	NA	0.1814	FALSE	FALSE	FALSE	finn-b-L12_LICHENPLANUS	1	210681370	0.0436	NA	0.0985099	Lichen planus || id:finn-b-L12_LICHENPLANUS	Lichen planus	Lichen planus || ||	TRUE	igd	NA	NA	NA	NA	NA	NA	NA	0.0147265151490898	5.5423389883401e-07	14869	family.Prevotellaceae.id.960	TRUE	reported	wDD9o7	2	TRUE
rs13069367	A	C	A	C	-0.0539767966072784	0.044	NA	0.4075	FALSE	FALSE	FALSE	finn-b-L12_LICHENPLANUS	3	71801830	0.0343	NA	0.2	Lichen planus || id:finn-b-L12_LICHENPLANUS	Lichen planus	Lichen planus || ||	TRUE	igd	NA	NA	NA	NA	NA	NA	NA	0.0119687331180552	7.39488693284827e-06	14860	family.Prevotellaceae.id.960	TRUE	reported	wDD9o7	2	TRUE
rs148376875	T	G	T	G	0.0845150204194928	0.0151	NA	0.1529	FALSE	FALSE	FALSE	finn-b-L12_LICHENPLANUS	3	170126707	0.0472	NA	0.7493	Lichen planus || id:finn-b-L12_LICHENPLANUS	Lichen planus	Lichen planus || ||	TRUE	igd	NA	NA	NA	NA	NA	NA	NA	0.017916322438479	2.08029435859854e-06	14289	family.Prevotellaceae.id.960	TRUE	reported	wDD9o7	2	TRUE
rs2206482	T	G	T	G	-0.0569105111439779	-0.0029	NA	0.3955	FALSE	FALSE	FALSE	finn-b-L12_LICHENPLANUS	20	9771109	0.0345	NA	0.9337	Lichen planus || id:finn-b-L12_LICHENPLANUS	Lichen planus	Lichen planus || ||	TRUE	igd	NA	NA	NA	NA	NA	NA	NA	0.0117486486167919	1.30376646092866e-06	14808	family.Prevotellaceae.id.960	TRUE	reported	wDD9o7	2	TRUE
rs2278540	G	A	G	A	0.0554249154411354	0.0085	NA	0.3635	FALSE	FALSE	FALSE	finn-b-L12_LICHENPLANUS	3	32408916	0.035	NA	0.8088	Lichen planus || id:finn-b-L12_LICHENPLANUS	Lichen planus	Lichen planus || ||	TRUE	igd	NA	NA	NA	NA	NA	NA	NA	0.0123264693656438	8.43591830512913e-06	14847	family.Prevotellaceae.id.960	TRUE	reported	wDD9o7	2	TRUE
rs34071565	T	A	T	A	-0.156699930812491	0.0316	NA	0.06314	FALSE	TRUE	TRUE	finn-b-L12_LICHENPLANUS	11	119712522	0.0691	NA	0.6478	Lichen planus || id:finn-b-L12_LICHENPLANUS	Lichen planus	Lichen planus || ||	TRUE	igd	NA	NA	NA	NA	NA	NA	NA	0.034788228864033	5.60147023880429e-06	8136	family.Prevotellaceae.id.960	TRUE	reported	wDD9o7	2	FALSE
rs34660375	A	G	A	G	-0.0805893918268186	0.0226	NA	0.1544	FALSE	FALSE	FALSE	finn-b-L12_LICHENPLANUS	5	180283881	0.0478	NA	0.6356	Lichen planus || id:finn-b-L12_LICHENPLANUS	Lichen planus	Lichen planus || ||	TRUE	igd	NA	NA	NA	NA	NA	NA	NA	0.0178291297902308	7.40327026336063e-06	14289	family.Prevotellaceae.id.960	TRUE	reported	wDD9o7	2	TRUE
rs3758087	T	C	T	C	0.0564199237416717	0.0308	NA	0.2765	FALSE	FALSE	FALSE	finn-b-L12_LICHENPLANUS	8	23714609	0.0377	NA	0.413	Lichen planus || id:finn-b-L12_LICHENPLANUS	Lichen planus	Lichen planus || ||	TRUE	igd	NA	NA	NA	NA	NA	NA	NA	0.0124655081554637	8.60581262124708e-06	14871	family.Prevotellaceae.id.960	TRUE	reported	wDD9o7	2	TRUE
rs3860225	A	G	A	G	0.0839360256982614	-0.0473	NA	0.09063	FALSE	FALSE	FALSE	finn-b-L12_LICHENPLANUS	1	111161677	0.0586	NA	0.419	Lichen planus || id:finn-b-L12_LICHENPLANUS	Lichen planus	Lichen planus || ||	TRUE	igd	NA	NA	NA	NA	NA	NA	NA	0.0167936054525328	5.49681784085657e-07	14871	family.Prevotellaceae.id.960	TRUE	reported	wDD9o7	2	TRUE
rs4493272	T	C	T	C	-0.0604992121106673	-0.0604	NA	0.4772	FALSE	FALSE	FALSE	finn-b-L12_LICHENPLANUS	2	118910912	0.0337	NA	0.0734801	Lichen planus || id:finn-b-L12_LICHENPLANUS	Lichen planus	Lichen planus || ||	TRUE	igd	NA	NA	NA	NA	NA	NA	NA	0.0118027291675366	3.02312001197427e-07	14867	family.Prevotellaceae.id.960	TRUE	reported	wDD9o7	2	TRUE
rs4685827	T	C	T	C	-0.0679529004474914	-0.0255	NA	0.2415	FALSE	FALSE	FALSE	finn-b-L12_LICHENPLANUS	3	4864877	0.0394	NA	0.5175	Lichen planus || id:finn-b-L12_LICHENPLANUS	Lichen planus	Lichen planus || ||	TRUE	igd	NA	NA	NA	NA	NA	NA	NA	0.0145407160596826	2.77192130089006e-06	14867	family.Prevotellaceae.id.960	TRUE	reported	wDD9o7	2	TRUE
rs7252711	A	G	A	G	-0.0740875711094874	0.0435	NA	0.1093	FALSE	FALSE	FALSE	finn-b-L12_LICHENPLANUS	19	17460999	0.054	NA	0.4209	Lichen planus || id:finn-b-L12_LICHENPLANUS	Lichen planus	Lichen planus || ||	TRUE	igd	NA	NA	NA	NA	NA	NA	NA	0.0161925752328587	5.56586386427833e-06	14540	family.Prevotellaceae.id.960	TRUE	reported	wDD9o7	2	TRUE
rs7975087	C	A	C	A	-0.0601447787233763	0.0416	NA	0.1755	FALSE	FALSE	FALSE	finn-b-L12_LICHENPLANUS	12	21404832	0.0444	NA	0.349	Lichen planus || id:finn-b-L12_LICHENPLANUS	Lichen planus	Lichen planus || ||	TRUE	igd	NA	NA	NA	NA	NA	NA	NA	0.0135454059860945	7.59458725778651e-06	14871	family.Prevotellaceae.id.960	TRUE	reported	wDD9o7	2	TRUE
rs912860	G	A	G	A	-0.229046146901247	-0.0254	NA	0.0231	FALSE	FALSE	FALSE	finn-b-L12_LICHENPLANUS	14	33706908	0.1122	NA	0.8213	Lichen planus || id:finn-b-L12_LICHENPLANUS	Lichen planus	Lichen planus || ||	TRUE	igd	NA	NA	NA	NA	NA	NA	NA	0.0483124182490081	9.29920404106297e-07	3479	family.Prevotellaceae.id.960	TRUE	reported	wDD9o7	2	TRUE
rs9586501	G	A	G	A	0.0592681131046509	-0.0066	NA	0.2624	FALSE	FALSE	FALSE	finn-b-L12_LICHENPLANUS	13	105075823	0.0382	NA	0.8631	Lichen planus || id:finn-b-L12_LICHENPLANUS	Lichen planus	Lichen planus || ||	TRUE	igd	NA	NA	NA	NA	NA	NA	NA	0.0127329329221034	2.58987547703889e-06	14868	family.Prevotellaceae.id.960	TRUE	reported	wDD9o7	2	TRUE
rs9958960	G	A	G	A	-0.0914806576592586	0.0515	NA	0.1536	FALSE	FALSE	FALSE	finn-b-L12_LICHENPLANUS	18	63018983	0.0466	NA	0.2689	Lichen planus || id:finn-b-L12_LICHENPLANUS	Lichen planus	Lichen planus || ||	TRUE	igd	NA	NA	NA	NA	NA	NA	NA	0.0173611300103453	1.06323620835394e-07	14061	family.Prevotellaceae.id.960	TRUE	reported	wDD9o7	2	TRUE
rs1035406	G	A	G	A	-0.113540051983377	-0.0252	NA	0.1162	FALSE	FALSE	FALSE	finn-b-L12_LICHENPLANUS	5	119372737	0.0525	NA	0.6317	Lichen planus || id:finn-b-L12_LICHENPLANUS	Lichen planus	Lichen planus || ||	TRUE	igd	NA	NA	NA	NA	NA	NA	NA	0.0250862663363438	5.84450548924289e-06	8483	family.Rhodospirillaceae.id.2717	TRUE	reported	hYQ866	2	TRUE
rs11591293	G	T	G	T	0.0743183848921813	0.0214	NA	0.4236	FALSE	FALSE	FALSE	finn-b-L12_LICHENPLANUS	10	113419797	0.0341	NA	0.5295	Lichen planus || id:finn-b-L12_LICHENPLANUS	Lichen planus	Lichen planus || ||	TRUE	igd	NA	NA	NA	NA	NA	NA	NA	0.0158724091963691	2.67147871527679e-06	8500	family.Rhodospirillaceae.id.2717	TRUE	reported	hYQ866	2	TRUE
rs12977163	G	C	G	C	0.0730951499543621	-0.0686	NA	0.3903	FALSE	TRUE	TRUE	finn-b-L12_LICHENPLANUS	19	28641647	0.0347	NA	0.0477705	Lichen planus || id:finn-b-L12_LICHENPLANUS	Lichen planus	Lichen planus || ||	TRUE	igd	NA	NA	NA	NA	NA	NA	NA	0.0163490616101693	7.62594537031347e-06	8044	family.Rhodospirillaceae.id.2717	TRUE	reported	hYQ866	2	FALSE
rs13336560	C	T	C	T	-0.0701718641094793	0.057	NA	0.5448	FALSE	FALSE	FALSE	finn-b-L12_LICHENPLANUS	16	88554243	0.0345	NA	0.0986893	Lichen planus || id:finn-b-L12_LICHENPLANUS	Lichen planus	Lichen planus || ||	TRUE	igd	NA	NA	NA	NA	NA	NA	NA	0.0158061299336448	9.17332596646916e-06	8010	family.Rhodospirillaceae.id.2717	TRUE	reported	hYQ866	2	TRUE
rs1549633	A	C	A	C	0.0999312434542013	-0.0895	NA	0.1157	FALSE	FALSE	FALSE	finn-b-L12_LICHENPLANUS	5	27945645	0.0528	NA	0.0899601	Lichen planus || id:finn-b-L12_LICHENPLANUS	Lichen planus	Lichen planus || ||	TRUE	igd	NA	NA	NA	NA	NA	NA	NA	0.0218633948580962	4.70392011269825e-06	8010	family.Rhodospirillaceae.id.2717	TRUE	reported	hYQ866	2	TRUE
rs1923415	A	G	A	G	-0.099923761192362	0.0466	NA	0.088	FALSE	FALSE	FALSE	finn-b-L12_LICHENPLANUS	6	89268715	0.0598	NA	0.4357	Lichen planus || id:finn-b-L12_LICHENPLANUS	Lichen planus	Lichen planus || ||	TRUE	igd	NA	NA	NA	NA	NA	NA	NA	0.0227325854215774	9.63700692500052e-06	8501	family.Rhodospirillaceae.id.2717	TRUE	reported	hYQ866	2	TRUE
rs3754624	C	T	C	T	0.0971389204244847	0.053	NA	0.1769	FALSE	FALSE	FALSE	finn-b-L12_LICHENPLANUS	2	225633812	0.0441	NA	0.2287	Lichen planus || id:finn-b-L12_LICHENPLANUS	Lichen planus	Lichen planus || ||	TRUE	igd	NA	NA	NA	NA	NA	NA	NA	0.0200064035753883	1.71480428964881e-06	8496	family.Rhodospirillaceae.id.2717	TRUE	reported	hYQ866	2	TRUE
rs4278423	T	C	T	C	0.107529261894021	0.0355	NA	0.06202	FALSE	FALSE	FALSE	finn-b-L12_LICHENPLANUS	10	2670553	0.0705	NA	0.6145	Lichen planus || id:finn-b-L12_LICHENPLANUS	Lichen planus	Lichen planus || ||	TRUE	igd	NA	NA	NA	NA	NA	NA	NA	0.0235724944744062	3.12020929590195e-06	8501	family.Rhodospirillaceae.id.2717	TRUE	reported	hYQ866	2	TRUE
rs4822789	G	C	G	C	0.0734320749423401	-0.0166	NA	0.3875	FALSE	TRUE	TRUE	finn-b-L12_LICHENPLANUS	22	27173098	0.0346	NA	0.6316	Lichen planus || id:finn-b-L12_LICHENPLANUS	Lichen planus	Lichen planus || ||	TRUE	igd	NA	NA	NA	NA	NA	NA	NA	0.0160521202978377	7.00521736570653e-06	8492	family.Rhodospirillaceae.id.2717	TRUE	reported	hYQ866	2	FALSE
rs55876211	C	T	C	T	-0.0911850562572209	-0.0651	NA	0.2546	FALSE	FALSE	FALSE	finn-b-L12_LICHENPLANUS	3	84471266	0.0387	NA	0.0925209	Lichen planus || id:finn-b-L12_LICHENPLANUS	Lichen planus	Lichen planus || ||	TRUE	igd	NA	NA	NA	NA	NA	NA	NA	0.0196395209185543	2.86678547189328e-06	8494	family.Rhodospirillaceae.id.2717	TRUE	reported	hYQ866	2	TRUE
rs61933850	G	A	G	A	0.164808335310421	-0.0187	NA	0.1389	FALSE	FALSE	FALSE	finn-b-L12_LICHENPLANUS	12	73139398	0.0496	NA	0.7071	Lichen planus || id:finn-b-L12_LICHENPLANUS	Lichen planus	Lichen planus || ||	TRUE	igd	NA	NA	NA	NA	NA	NA	NA	0.0360646626084102	7.2258212581643e-06	6830	family.Rhodospirillaceae.id.2717	TRUE	reported	hYQ866	2	TRUE
rs6679026	T	C	T	C	0.111983835845341	0.0057	NA	0.1009	FALSE	FALSE	FALSE	finn-b-L12_LICHENPLANUS	1	78619512	0.0557	NA	0.918	Lichen planus || id:finn-b-L12_LICHENPLANUS	Lichen planus	Lichen planus || ||	TRUE	igd	NA	NA	NA	NA	NA	NA	NA	0.0251088152013979	9.94679313871833e-06	8497	family.Rhodospirillaceae.id.2717	TRUE	reported	hYQ866	2	TRUE
rs7001029	C	T	C	T	0.117365753679571	-0.0793	NA	0.09255	FALSE	FALSE	FALSE	finn-b-L12_LICHENPLANUS	8	131958403	0.0587	NA	0.177	Lichen planus || id:finn-b-L12_LICHENPLANUS	Lichen planus	Lichen planus || ||	TRUE	igd	NA	NA	NA	NA	NA	NA	NA	0.0261324215634563	5.3475035390885e-06	8044	family.Rhodospirillaceae.id.2717	TRUE	reported	hYQ866	2	TRUE
rs72714493	A	G	A	G	0.0816858301124391	0.0531	NA	0.1527	FALSE	FALSE	FALSE	finn-b-L12_LICHENPLANUS	1	92206218	0.0471	NA	0.2595	Lichen planus || id:finn-b-L12_LICHENPLANUS	Lichen planus	Lichen planus || ||	TRUE	igd	NA	NA	NA	NA	NA	NA	NA	0.0180791318363985	7.34923652492017e-06	8497	family.Rhodospirillaceae.id.2717	TRUE	reported	hYQ866	2	TRUE
rs74354280	C	T	C	T	-0.0911895669685689	-0.0669	NA	0.2792	FALSE	FALSE	FALSE	finn-b-L12_LICHENPLANUS	4	134192918	0.0375	NA	0.0741805	Lichen planus || id:finn-b-L12_LICHENPLANUS	Lichen planus	Lichen planus || ||	TRUE	igd	NA	NA	NA	NA	NA	NA	NA	0.0204906900649164	6.67294836394283e-06	8501	family.Rhodospirillaceae.id.2717	TRUE	reported	hYQ866	2	TRUE
rs76784716	A	G	A	G	0.136049346891803	0.0602	NA	0.114	FALSE	FALSE	FALSE	finn-b-L12_LICHENPLANUS	2	169033340	0.0531	NA	0.2569	Lichen planus || id:finn-b-L12_LICHENPLANUS	Lichen planus	Lichen planus || ||	TRUE	igd	NA	NA	NA	NA	NA	NA	NA	0.0285767454730452	1.48987821388237e-06	8498	family.Rhodospirillaceae.id.2717	TRUE	reported	hYQ866	2	TRUE
rs9813022	A	G	A	G	-0.084244389646639	0.0196	NA	0.3755	FALSE	FALSE	FALSE	finn-b-L12_LICHENPLANUS	3	13726736	0.0348	NA	0.573499	Lichen planus || id:finn-b-L12_LICHENPLANUS	Lichen planus	Lichen planus || ||	TRUE	igd	NA	NA	NA	NA	NA	NA	NA	0.0163583235596936	2.53123517334415e-07	8498	family.Rhodospirillaceae.id.2717	TRUE	reported	hYQ866	2	TRUE
rs10217435	C	T	C	T	-0.0883756108074033	0.04	NA	0.1404	FALSE	FALSE	FALSE	finn-b-L12_LICHENPLANUS	9	86052655	0.0484	NA	0.4085	Lichen planus || id:finn-b-L12_LICHENPLANUS	Lichen planus	Lichen planus || ||	TRUE	igd	NA	NA	NA	NA	NA	NA	NA	0.0197506484480263	6.50759869567845e-06	17679	family.Rikenellaceae.id.967	TRUE	reported	VYX9nR	2	TRUE
rs10832801	A	C	A	C	-0.0534763243320472	-0.0783	NA	0.284	FALSE	FALSE	FALSE	finn-b-L12_LICHENPLANUS	11	17589129	0.0378	NA	0.0381496	Lichen planus || id:finn-b-L12_LICHENPLANUS	Lichen planus	Lichen planus || ||	TRUE	igd	NA	NA	NA	NA	NA	NA	NA	0.0122666276274418	7.50416925269848e-06	17199	family.Rikenellaceae.id.967	TRUE	reported	VYX9nR	2	TRUE
rs1939881	G	A	G	A	-0.105589493993381	0.0415	NA	0.05876	FALSE	FALSE	FALSE	finn-b-L12_LICHENPLANUS	11	95304834	0.0723	NA	0.5657	Lichen planus || id:finn-b-L12_LICHENPLANUS	Lichen planus	Lichen planus || ||	TRUE	igd	NA	NA	NA	NA	NA	NA	NA	0.0206212717877349	5.64373425031146e-07	17434	family.Rikenellaceae.id.967	TRUE	reported	VYX9nR	2	TRUE
rs2447496	G	A	G	A	-0.0549203085864701	0.0033	NA	0.2685	FALSE	FALSE	FALSE	finn-b-L12_LICHENPLANUS	8	99188924	0.0382	NA	0.9312	Lichen planus || id:finn-b-L12_LICHENPLANUS	Lichen planus	Lichen planus || ||	TRUE	igd	NA	NA	NA	NA	NA	NA	NA	0.0121904334269763	6.08609650867446e-06	17199	family.Rikenellaceae.id.967	TRUE	reported	VYX9nR	2	TRUE
rs2833282	G	A	G	A	0.0711137152868577	-0.0747	NA	0.1527	FALSE	FALSE	FALSE	finn-b-L12_LICHENPLANUS	21	32496710	0.0471	NA	0.1127	Lichen planus || id:finn-b-L12_LICHENPLANUS	Lichen planus	Lichen planus || ||	TRUE	igd	NA	NA	NA	NA	NA	NA	NA	0.0156966135594529	4.31105575410491e-06	17680	family.Rikenellaceae.id.967	TRUE	reported	VYX9nR	2	TRUE
rs35909684	A	C	A	C	-0.0850180999295932	-0.0604	NA	0.07341	FALSE	FALSE	FALSE	finn-b-L12_LICHENPLANUS	8	144465285	0.0647	NA	0.3512	Lichen planus || id:finn-b-L12_LICHENPLANUS	Lichen planus	Lichen planus || ||	TRUE	igd	TRUE	rs35909684	rs3814772	A	C	A	C	0.0191538899968792	7.0982578912317e-06	17565	family.Rikenellaceae.id.967	TRUE	reported	VYX9nR	2	TRUE
rs36021379	A	G	A	G	-0.0656005008226125	-0.0107	NA	0.1586	FALSE	FALSE	FALSE	finn-b-L12_LICHENPLANUS	21	28515912	0.0464	NA	0.8178	Lichen planus || id:finn-b-L12_LICHENPLANUS	Lichen planus	Lichen planus || ||	TRUE	igd	NA	NA	NA	NA	NA	NA	NA	0.0144902746209565	7.19520111940712e-06	17199	family.Rikenellaceae.id.967	TRUE	reported	VYX9nR	2	TRUE
rs4264350	T	C	T	C	-0.0526392866736254	-9e-04	NA	0.4599	FALSE	FALSE	FALSE	finn-b-L12_LICHENPLANUS	15	71658642	0.0338	NA	0.9778	Lichen planus || id:finn-b-L12_LICHENPLANUS	Lichen planus	Lichen planus || ||	TRUE	igd	NA	NA	NA	NA	NA	NA	NA	0.0108554886462889	1.34832218312865e-06	17668	family.Rikenellaceae.id.967	TRUE	reported	VYX9nR	2	TRUE
rs4783173	C	G	C	G	0.0481514370118163	-0.0083	NA	0.3929	FALSE	TRUE	TRUE	finn-b-L12_LICHENPLANUS	16	85396629	0.0347	NA	0.8101	Lichen planus || id:finn-b-L12_LICHENPLANUS	Lichen planus	Lichen planus || ||	TRUE	igd	NA	NA	NA	NA	NA	NA	NA	0.011000589165762	7.06410136655724e-06	17086	family.Rikenellaceae.id.967	TRUE	reported	VYX9nR	2	FALSE
rs59663348	G	A	G	A	0.057091499140003	0.0048	NA	0.2462	FALSE	FALSE	FALSE	finn-b-L12_LICHENPLANUS	18	4069710	0.0391	NA	0.9019	Lichen planus || id:finn-b-L12_LICHENPLANUS	Lichen planus	Lichen planus || ||	TRUE	igd	NA	NA	NA	NA	NA	NA	NA	0.0125047540800286	6.12243835964928e-06	17678	family.Rikenellaceae.id.967	TRUE	reported	VYX9nR	2	TRUE
rs62532512	C	A	C	A	-0.0504256662570447	0.0246	NA	0.4317	FALSE	FALSE	FALSE	finn-b-L12_LICHENPLANUS	9	14158854	0.0341	NA	0.4699	Lichen planus || id:finn-b-L12_LICHENPLANUS	Lichen planus	Lichen planus || ||	TRUE	igd	NA	NA	NA	NA	NA	NA	NA	0.0107399237787437	2.76425721720645e-06	17672	family.Rikenellaceae.id.967	TRUE	reported	VYX9nR	2	TRUE
rs6744030	C	T	C	T	0.0696746564565074	0.0103	NA	0.2138	FALSE	FALSE	FALSE	finn-b-L12_LICHENPLANUS	2	174257127	0.0413	NA	0.8027	Lichen planus || id:finn-b-L12_LICHENPLANUS	Lichen planus	Lichen planus || ||	TRUE	igd	NA	NA	NA	NA	NA	NA	NA	0.0157102962380671	9.31513760798261e-06	17564	family.Rikenellaceae.id.967	TRUE	reported	VYX9nR	2	TRUE
rs6837275	A	G	A	G	0.0570354884419201	0.0167	NA	0.3008	FALSE	FALSE	FALSE	finn-b-L12_LICHENPLANUS	4	187842232	0.037	NA	0.6519	Lichen planus || id:finn-b-L12_LICHENPLANUS	Lichen planus	Lichen planus || ||	TRUE	igd	NA	NA	NA	NA	NA	NA	NA	0.0118869936060502	1.44699913334897e-06	17199	family.Rikenellaceae.id.967	TRUE	reported	VYX9nR	2	TRUE
rs74474130	T	G	T	G	0.137747170972312	0.0526	NA	0.03574	FALSE	FALSE	FALSE	finn-b-L12_LICHENPLANUS	14	90270821	0.0921	NA	0.567599	Lichen planus || id:finn-b-L12_LICHENPLANUS	Lichen planus	Lichen planus || ||	TRUE	igd	NA	NA	NA	NA	NA	NA	NA	0.029568753191624	3.61377940164389e-06	11055	family.Rikenellaceae.id.967	TRUE	reported	VYX9nR	2	TRUE
rs77885767	C	T	C	T	-0.156209293105529	0.0552	NA	0.04598	FALSE	FALSE	FALSE	finn-b-L12_LICHENPLANUS	14	21548634	0.0802	NA	0.4913	Lichen planus || id:finn-b-L12_LICHENPLANUS	Lichen planus	Lichen planus || ||	TRUE	igd	NA	NA	NA	NA	NA	NA	NA	0.0336481807573774	2.84694421234542e-06	8478	family.Rikenellaceae.id.967	TRUE	reported	VYX9nR	2	TRUE
rs9389714	C	T	C	T	-0.063684111952452	0.0226	NA	0.08813	FALSE	FALSE	FALSE	finn-b-L12_LICHENPLANUS	6	100244667	0.0596	NA	0.704901	Lichen planus || id:finn-b-L12_LICHENPLANUS	Lichen planus	Lichen planus || ||	TRUE	igd	NA	NA	NA	NA	NA	NA	NA	0.0143415616609612	8.79065594092745e-06	17680	family.Rikenellaceae.id.967	TRUE	reported	VYX9nR	2	TRUE
rs9578457	G	A	G	A	-0.141478496200212	-0.0017	NA	0.04817	FALSE	FALSE	FALSE	finn-b-L12_LICHENPLANUS	13	22867356	0.0789	NA	0.9825	Lichen planus || id:finn-b-L12_LICHENPLANUS	Lichen planus	Lichen planus || ||	TRUE	igd	NA	NA	NA	NA	NA	NA	NA	0.0315847930109693	3.99448538129555e-06	9400	family.Rikenellaceae.id.967	TRUE	reported	VYX9nR	2	TRUE
rs9603208	G	T	G	T	0.0821173072257795	-0.0028	NA	0.1006	FALSE	FALSE	FALSE	finn-b-L12_LICHENPLANUS	13	38044689	0.056	NA	0.9599	Lichen planus || id:finn-b-L12_LICHENPLANUS	Lichen planus	Lichen planus || ||	TRUE	igd	NA	NA	NA	NA	NA	NA	NA	0.0159595643105462	1.91801404805986e-07	17680	family.Rikenellaceae.id.967	TRUE	reported	VYX9nR	2	TRUE
rs10093275	C	T	C	T	0.0534594849535929	0.0315	NA	0.3311	FALSE	FALSE	FALSE	finn-b-L12_LICHENPLANUS	8	69732887	0.0359	NA	0.3792	Lichen planus || id:finn-b-L12_LICHENPLANUS	Lichen planus	Lichen planus || ||	TRUE	igd	NA	NA	NA	NA	NA	NA	NA	0.0116769609740817	5.35227874521116e-06	18335	family.Ruminococcaceae.id.2050	TRUE	reported	mpGwUY	2	TRUE
rs10166469	T	C	T	C	-0.0533360342664296	0.0029	NA	0.2537	FALSE	FALSE	FALSE	finn-b-L12_LICHENPLANUS	2	29829167	0.0387	NA	0.9406	Lichen planus || id:finn-b-L12_LICHENPLANUS	Lichen planus	Lichen planus || ||	TRUE	igd	NA	NA	NA	NA	NA	NA	NA	0.0120209132786695	8.52160416169787e-06	18314	family.Ruminococcaceae.id.2050	TRUE	reported	mpGwUY	2	TRUE
rs1612733	T	C	T	C	0.108708366889282	-0.0576	NA	0.05451	FALSE	FALSE	FALSE	finn-b-L12_LICHENPLANUS	1	107661606	0.0752	NA	0.4437	Lichen planus || id:finn-b-L12_LICHENPLANUS	Lichen planus	Lichen planus || ||	TRUE	igd	NA	NA	NA	NA	NA	NA	NA	0.0238005986085142	4.22435612319897e-06	15016	family.Ruminococcaceae.id.2050	TRUE	reported	mpGwUY	2	TRUE
rs17376049	T	C	T	C	0.0848533609968184	0.014	NA	0.1086	FALSE	FALSE	FALSE	finn-b-L12_LICHENPLANUS	1	61425267	0.0542	NA	0.7965	Lichen planus || id:finn-b-L12_LICHENPLANUS	Lichen planus	Lichen planus || ||	TRUE	igd	NA	NA	NA	NA	NA	NA	NA	0.0172113786775621	7.29619309609668e-07	18333	family.Ruminococcaceae.id.2050	TRUE	reported	mpGwUY	2	TRUE
rs2113833	T	C	T	C	0.169146232531439	-0.0604	NA	0.0328000000000001	FALSE	FALSE	FALSE	finn-b-L12_LICHENPLANUS	2	218216801	0.0954	NA	0.5266	Lichen planus || id:finn-b-L12_LICHENPLANUS	Lichen planus	Lichen planus || ||	TRUE	igd	NA	NA	NA	NA	NA	NA	NA	0.0355009354657934	1.14465567231138e-06	4140	family.Ruminococcaceae.id.2050	TRUE	reported	mpGwUY	2	TRUE
rs2426816	T	A	T	A	-0.0480151859179449	0.0045	NA	0.5123	FALSE	TRUE	TRUE	finn-b-L12_LICHENPLANUS	20	58278102	0.0337	NA	0.8948	Lichen planus || id:finn-b-L12_LICHENPLANUS	Lichen planus	Lichen planus || ||	TRUE	igd	NA	NA	NA	NA	NA	NA	NA	0.0106011214274488	6.04464354458883e-06	17774	family.Ruminococcaceae.id.2050	TRUE	reported	mpGwUY	2	FALSE
rs3009418	C	A	C	A	0.0927606817097305	0.0272	NA	0.04719	FALSE	FALSE	FALSE	finn-b-L12_LICHENPLANUS	1	147744468	0.0808	NA	0.7366	Lichen planus || id:finn-b-L12_LICHENPLANUS	Lichen planus	Lichen planus || ||	TRUE	igd	NA	NA	NA	NA	NA	NA	NA	0.0210123148891037	8.6902377477447e-06	16407	family.Ruminococcaceae.id.2050	TRUE	reported	mpGwUY	2	TRUE
rs499272	G	C	G	C	0.0706431255460515	0.0442	NA	0.1282	FALSE	TRUE	TRUE	finn-b-L12_LICHENPLANUS	11	116485496	0.0506	NA	0.3819	Lichen planus || id:finn-b-L12_LICHENPLANUS	Lichen planus	Lichen planus || ||	TRUE	igd	NA	NA	NA	NA	NA	NA	NA	0.0160459972824223	9.2935895672258e-06	17854	family.Ruminococcaceae.id.2050	TRUE	reported	mpGwUY	2	FALSE
rs55793120	T	C	T	C	0.138220105340871	0.034	NA	0.06181	FALSE	FALSE	FALSE	finn-b-L12_LICHENPLANUS	12	47384118	0.0709	NA	0.6313	Lichen planus || id:finn-b-L12_LICHENPLANUS	Lichen planus	Lichen planus || ||	TRUE	igd	NA	NA	NA	NA	NA	NA	NA	0.0266152098510359	1.44337835582352e-07	12405	family.Ruminococcaceae.id.2050	TRUE	reported	mpGwUY	2	TRUE
rs56199908	T	C	T	C	-0.199326846331088	-0.0338	NA	0.05239	FALSE	FALSE	FALSE	finn-b-L12_LICHENPLANUS	9	2801371	0.0758	NA	0.655799	Lichen planus || id:finn-b-L12_LICHENPLANUS	Lichen planus	Lichen planus || ||	TRUE	igd	NA	NA	NA	NA	NA	NA	NA	0.0410444343615596	1.66414234378211e-06	5618	family.Ruminococcaceae.id.2050	TRUE	reported	mpGwUY	2	TRUE
rs76724913	T	G	T	G	0.090105291596104	-0.0933	NA	0.09752	FALSE	FALSE	FALSE	finn-b-L12_LICHENPLANUS	1	24473669	0.0574	NA	0.1042	Lichen planus || id:finn-b-L12_LICHENPLANUS	Lichen planus	Lichen planus || ||	TRUE	igd	NA	NA	NA	NA	NA	NA	NA	0.0203104370590461	9.6049448424935e-06	17516	family.Ruminococcaceae.id.2050	TRUE	reported	mpGwUY	2	TRUE
rs10028567	C	T	C	T	-0.0934026665503679	0.0382	NA	0.1206	FALSE	FALSE	FALSE	finn-b-L12_LICHENPLANUS	4	53657577	0.0517	NA	0.4599	Lichen planus || id:finn-b-L12_LICHENPLANUS	Lichen planus	Lichen planus || ||	TRUE	igd	NA	NA	NA	NA	NA	NA	NA	0.0190343462459585	3.72496998839625e-06	16549	family.Streptococcaceae.id.1850	TRUE	reported	sO9QRc	2	TRUE
rs11110281	T	C	T	C	-0.13055405909808	0.0527	NA	0.04806	FALSE	FALSE	FALSE	finn-b-L12_LICHENPLANUS	12	100584014	0.0789	NA	0.5036	Lichen planus || id:finn-b-L12_LICHENPLANUS	Lichen planus	Lichen planus || ||	TRUE	igd	NA	NA	NA	NA	NA	NA	NA	0.0225942975369799	1.40136963379066e-08	15316	family.Streptococcaceae.id.1850	TRUE	reported	sO9QRc	2	TRUE
rs16950051	A	G	A	G	0.107007503242999	-0.0349	NA	0.06546	FALSE	FALSE	FALSE	finn-b-L12_LICHENPLANUS	12	120729505	0.0688	NA	0.6122	Lichen planus || id:finn-b-L12_LICHENPLANUS	Lichen planus	Lichen planus || ||	TRUE	igd	NA	NA	NA	NA	NA	NA	NA	0.0236972852522702	5.33807755062485e-06	14431	family.Streptococcaceae.id.1850	TRUE	reported	sO9QRc	2	TRUE
rs2370083	G	T	G	T	-0.0842750757248184	0.0507	NA	0.06458	FALSE	FALSE	FALSE	finn-b-L12_LICHENPLANUS	14	97526750	0.0686	NA	0.4598	Lichen planus || id:finn-b-L12_LICHENPLANUS	Lichen planus	Lichen planus || ||	TRUE	igd	NA	NA	NA	NA	NA	NA	NA	0.0184509344654959	4.25665583976352e-06	16516	family.Streptococcaceae.id.1850	TRUE	reported	sO9QRc	2	TRUE
rs2952251	A	G	A	G	-0.0639297545298712	-0.0579	NA	0.2286	FALSE	FALSE	FALSE	finn-b-L12_LICHENPLANUS	8	10143164	0.0436	NA	0.1845	Lichen planus || id:finn-b-L12_LICHENPLANUS	Lichen planus	Lichen planus || ||	TRUE	igd	NA	NA	NA	NA	NA	NA	NA	0.0126524641105055	3.72236661903724e-07	16612	family.Streptococcaceae.id.1850	TRUE	reported	sO9QRc	2	TRUE
rs35344081	G	A	G	A	0.0609349198698246	0.0567	NA	0.2624	FALSE	FALSE	FALSE	finn-b-L12_LICHENPLANUS	16	991253	0.0382	NA	0.1376	Lichen planus || id:finn-b-L12_LICHENPLANUS	Lichen planus	Lichen planus || ||	TRUE	igd	NA	NA	NA	NA	NA	NA	NA	0.0129703348507272	2.6384500665077e-06	16624	family.Streptococcaceae.id.1850	TRUE	reported	sO9QRc	2	TRUE
rs395407	G	C	G	C	-0.0826854669201341	-0.0133	NA	0.1665	FALSE	TRUE	TRUE	finn-b-L12_LICHENPLANUS	5	169689604	0.0468	NA	0.7768	Lichen planus || id:finn-b-L12_LICHENPLANUS	Lichen planus	Lichen planus || ||	TRUE	igd	NA	NA	NA	NA	NA	NA	NA	0.0172536024289578	1.3256031267635e-06	16088	family.Streptococcaceae.id.1850	TRUE	reported	sO9QRc	2	FALSE
rs4968759	A	G	A	G	-0.0544034645910682	-0.0324	NA	0.4855	FALSE	FALSE	FALSE	finn-b-L12_LICHENPLANUS	17	61363540	0.0336	NA	0.336	Lichen planus || id:finn-b-L12_LICHENPLANUS	Lichen planus	Lichen planus || ||	TRUE	igd	TRUE	rs4968759	rs9895557	A	G	T	C	0.011127118420903	8.91880598953212e-07	16624	family.Streptococcaceae.id.1850	TRUE	reported	sO9QRc	2	TRUE
rs57646748	G	A	G	A	-0.0880209768684337	0.0767	NA	0.03867	FALSE	FALSE	FALSE	finn-b-L12_LICHENPLANUS	4	37452858	0.0878	NA	0.3824	Lichen planus || id:finn-b-L12_LICHENPLANUS	Lichen planus	Lichen planus || ||	TRUE	igd	NA	NA	NA	NA	NA	NA	NA	0.0198759568639738	7.8835927815832e-06	16160	family.Streptococcaceae.id.1850	TRUE	reported	sO9QRc	2	TRUE
rs6563952	G	C	G	C	0.0801930688475086	0.0878	NA	0.0921	FALSE	TRUE	TRUE	finn-b-L12_LICHENPLANUS	16	73391982	0.0584	NA	0.1332	Lichen planus || id:finn-b-L12_LICHENPLANUS	Lichen planus	Lichen planus || ||	TRUE	igd	NA	NA	NA	NA	NA	NA	NA	0.0178575917850009	8.70590721506824e-06	16627	family.Streptococcaceae.id.1850	TRUE	reported	sO9QRc	2	FALSE
rs6806351	T	C	T	C	-0.0619209150634253	0.0053	NA	0.2193	FALSE	FALSE	FALSE	finn-b-L12_LICHENPLANUS	3	132058723	0.0407	NA	0.8968	Lichen planus || id:finn-b-L12_LICHENPLANUS	Lichen planus	Lichen planus || ||	TRUE	igd	NA	NA	NA	NA	NA	NA	NA	0.0135743935812939	6.93792675648974e-06	16198	family.Streptococcaceae.id.1850	TRUE	reported	sO9QRc	2	TRUE
rs76717940	T	A	T	A	0.15060574177101	-0.1105	NA	0.05625	FALSE	TRUE	TRUE	finn-b-L12_LICHENPLANUS	3	94153993	0.0737	NA	0.1339	Lichen planus || id:finn-b-L12_LICHENPLANUS	Lichen planus	Lichen planus || ||	TRUE	igd	NA	NA	NA	NA	NA	NA	NA	0.0334079453457537	3.08935462781134e-06	7720	family.Streptococcaceae.id.1850	TRUE	reported	sO9QRc	2	FALSE
rs77968078	G	A	G	A	-0.0993013290249143	0.2002	NA	0.06086	FALSE	FALSE	FALSE	finn-b-L12_LICHENPLANUS	1	240441766	0.0706	NA	0.00456604	Lichen planus || id:finn-b-L12_LICHENPLANUS	Lichen planus	Lichen planus || ||	TRUE	igd	NA	NA	NA	NA	NA	NA	NA	0.0224787652129444	7.93340464471658e-06	15519	family.Streptococcaceae.id.1850	TRUE	reported	sO9QRc	2	TRUE
rs7916711	A	G	A	G	0.0959639388163041	-0.0224	NA	0.1381	FALSE	FALSE	FALSE	finn-b-L12_LICHENPLANUS	10	28588269	0.0488	NA	0.646501	Lichen planus || id:finn-b-L12_LICHENPLANUS	Lichen planus	Lichen planus || ||	TRUE	igd	NA	NA	NA	NA	NA	NA	NA	0.0215450350496905	6.32731863156413e-06	15515	family.Streptococcaceae.id.1850	TRUE	reported	sO9QRc	2	TRUE
rs957755	T	G	T	G	-0.064244942102398	0.0473	NA	0.1395	FALSE	FALSE	FALSE	finn-b-L12_LICHENPLANUS	7	46778653	0.0485	NA	0.3287	Lichen planus || id:finn-b-L12_LICHENPLANUS	Lichen planus	Lichen planus || ||	TRUE	igd	NA	NA	NA	NA	NA	NA	NA	0.0142702458908614	7.41510286672682e-06	16627	family.Streptococcaceae.id.1850	TRUE	reported	sO9QRc	2	TRUE
rs9903102	C	A	C	A	-0.0693015125582492	0.0343	NA	0.1982	FALSE	FALSE	FALSE	finn-b-L12_LICHENPLANUS	17	80581123	0.0422	NA	0.4165	Lichen planus || id:finn-b-L12_LICHENPLANUS	Lichen planus	Lichen planus || ||	TRUE	igd	TRUE	rs9903102	rs13341352	C	A	T	C	0.0154096264884622	4.9180618327304e-06	16623	family.Streptococcaceae.id.1850	TRUE	reported	sO9QRc	2	TRUE
rs11150282	T	C	T	C	0.0982349976013212	0.105	NA	0.3601	FALSE	FALSE	FALSE	finn-b-L12_LICHENPLANUS	16	80493705	0.0352	NA	0.00285102	Lichen planus || id:finn-b-L12_LICHENPLANUS	Lichen planus	Lichen planus || ||	TRUE	igd	NA	NA	NA	NA	NA	NA	NA	0.0197126547381465	7.36052804409606e-07	5864	family.unknownfamily.id.1000001214	TRUE	reported	GaoPp6	2	TRUE
rs113884518	T	C	T	C	-0.205909693843652	-0.0764	NA	0.02415	FALSE	FALSE	FALSE	finn-b-L12_LICHENPLANUS	9	24648997	0.1112	NA	0.492	Lichen planus || id:finn-b-L12_LICHENPLANUS	Lichen planus	Lichen planus || ||	TRUE	igd	NA	NA	NA	NA	NA	NA	NA	0.0455375612884272	7.7398693585924e-06	4434	family.unknownfamily.id.1000001214	TRUE	reported	GaoPp6	2	TRUE
rs1221147	T	A	T	A	0.126305018222927	-0.0467	NA	0.1513	FALSE	TRUE	TRUE	finn-b-L12_LICHENPLANUS	9	122046549	0.0472	NA	0.322	Lichen planus || id:finn-b-L12_LICHENPLANUS	Lichen planus	Lichen planus || ||	TRUE	igd	NA	NA	NA	NA	NA	NA	NA	0.0279161315891641	4.85959948815835e-06	5759	family.unknownfamily.id.1000001214	TRUE	reported	GaoPp6	2	FALSE
rs16851659	G	C	G	C	-0.0895168155184112	0.0316	NA	0.3404	FALSE	TRUE	TRUE	finn-b-L12_LICHENPLANUS	1	230523039	0.0355	NA	0.3724	Lichen planus || id:finn-b-L12_LICHENPLANUS	Lichen planus	Lichen planus || ||	TRUE	igd	NA	NA	NA	NA	NA	NA	NA	0.0186555200834825	1.27024105332981e-06	5875	family.unknownfamily.id.1000001214	TRUE	reported	GaoPp6	2	FALSE
rs28678345	T	C	T	C	0.213082992869994	-0.0085	NA	0.04901	FALSE	FALSE	FALSE	finn-b-L12_LICHENPLANUS	17	53906328	0.0783	NA	0.9137	Lichen planus || id:finn-b-L12_LICHENPLANUS	Lichen planus	Lichen planus || ||	TRUE	igd	NA	NA	NA	NA	NA	NA	NA	0.047137686062311	8.05953261615049e-06	4315	family.unknownfamily.id.1000001214	TRUE	reported	GaoPp6	2	TRUE
rs367480	G	A	G	A	-0.084164921365913	0.0687	NA	0.3585	FALSE	FALSE	FALSE	finn-b-L12_LICHENPLANUS	11	2937631	0.0352	NA	0.0510399	Lichen planus || id:finn-b-L12_LICHENPLANUS	Lichen planus	Lichen planus || ||	TRUE	igd	NA	NA	NA	NA	NA	NA	NA	0.0185947917708035	7.52418235642232e-06	5878	family.unknownfamily.id.1000001214	TRUE	reported	GaoPp6	2	TRUE
rs4129395	G	A	G	A	0.0904263648602228	0.016	NA	0.4848	FALSE	FALSE	FALSE	finn-b-L12_LICHENPLANUS	9	115975389	0.0337	NA	0.6354	Lichen planus || id:finn-b-L12_LICHENPLANUS	Lichen planus	Lichen planus || ||	TRUE	igd	NA	NA	NA	NA	NA	NA	NA	0.0185253196661907	1.21742288153054e-06	5878	family.unknownfamily.id.1000001214	TRUE	reported	GaoPp6	2	TRUE
rs73074665	A	T	A	T	0.164631220636094	0.0254	NA	0.06391	FALSE	TRUE	TRUE	finn-b-L12_LICHENPLANUS	7	20010624	0.0688	NA	0.7123	Lichen planus || id:finn-b-L12_LICHENPLANUS	Lichen planus	Lichen planus || ||	TRUE	igd	NA	NA	NA	NA	NA	NA	NA	0.0356036647363588	3.62380126996219e-06	5749	family.unknownfamily.id.1000001214	TRUE	reported	GaoPp6	2	FALSE
rs789069	A	C	A	C	-0.104129853747801	-0.011	NA	0.1411	FALSE	FALSE	FALSE	finn-b-L12_LICHENPLANUS	18	1008278	0.0485	NA	0.8207	Lichen planus || id:finn-b-L12_LICHENPLANUS	Lichen planus	Lichen planus || ||	TRUE	igd	NA	NA	NA	NA	NA	NA	NA	0.0234459131199989	6.50003424688112e-06	5870	family.unknownfamily.id.1000001214	TRUE	reported	GaoPp6	2	TRUE
rs79790072	T	C	T	C	0.226102517110229	0.0886	NA	0.03151	FALSE	FALSE	FALSE	finn-b-L12_LICHENPLANUS	15	100747683	0.0972	NA	0.3619	Lichen planus || id:finn-b-L12_LICHENPLANUS	Lichen planus	Lichen planus || ||	TRUE	igd	NA	NA	NA	NA	NA	NA	NA	0.0488016587739803	3.53810079568023e-06	4104	family.unknownfamily.id.1000001214	TRUE	reported	GaoPp6	2	TRUE
rs8028558	A	G	A	G	0.0834599819853589	-0.0693	NA	0.3582	FALSE	FALSE	FALSE	finn-b-L12_LICHENPLANUS	15	62055753	0.0351	NA	0.0483604	Lichen planus || id:finn-b-L12_LICHENPLANUS	Lichen planus	Lichen planus || ||	TRUE	igd	NA	NA	NA	NA	NA	NA	NA	0.0188504043180276	9.782359857523e-06	5875	family.unknownfamily.id.1000001214	TRUE	reported	GaoPp6	2	TRUE
rs9864379	T	C	T	C	-0.160521381473713	3e-04	NA	0.1495	FALSE	FALSE	FALSE	finn-b-L12_LICHENPLANUS	3	14306949	0.0474	NA	0.9957	Lichen planus || id:finn-b-L12_LICHENPLANUS	Lichen planus	Lichen planus || ||	TRUE	igd	NA	NA	NA	NA	NA	NA	NA	0.0292752166095037	4.65873176834345e-08	5768	family.unknownfamily.id.1000001214	TRUE	reported	GaoPp6	2	TRUE
rs10071529	G	C	G	C	0.125104504914723	-7e-04	NA	0.1098	FALSE	TRUE	TRUE	finn-b-L12_LICHENPLANUS	5	176287195	0.0541	NA	0.9894	Lichen planus || id:finn-b-L12_LICHENPLANUS	Lichen planus	Lichen planus || ||	TRUE	igd	NA	NA	NA	NA	NA	NA	NA	0.0278674066026743	8.64406111415708e-06	10147	family.unknownfamily.id.1000005471	TRUE	reported	ompvjY	2	FALSE
rs11779863	G	A	G	A	-0.0772768062373438	-0.0596	NA	0.1597	FALSE	FALSE	FALSE	finn-b-L12_LICHENPLANUS	8	15406830	0.0463	NA	0.1982	Lichen planus || id:finn-b-L12_LICHENPLANUS	Lichen planus	Lichen planus || ||	TRUE	igd	NA	NA	NA	NA	NA	NA	NA	0.0172170558982616	6.68844631154343e-06	10353	family.unknownfamily.id.1000005471	TRUE	reported	ompvjY	2	TRUE
rs12566890	T	G	T	G	-0.103133630359835	-0.0636	NA	0.1319	FALSE	FALSE	FALSE	finn-b-L12_LICHENPLANUS	1	61850864	0.0505	NA	0.2081	Lichen planus || id:finn-b-L12_LICHENPLANUS	Lichen planus	Lichen planus || ||	TRUE	igd	NA	NA	NA	NA	NA	NA	NA	0.0241774766428878	8.11200546662963e-06	10339	family.unknownfamily.id.1000005471	TRUE	reported	ompvjY	2	TRUE
rs13100746	C	T	C	T	0.0638978827306462	0.0217	NA	0.4438	FALSE	FALSE	FALSE	finn-b-L12_LICHENPLANUS	3	165846506	0.0339	NA	0.5217	Lichen planus || id:finn-b-L12_LICHENPLANUS	Lichen planus	Lichen planus || ||	TRUE	igd	NA	NA	NA	NA	NA	NA	NA	0.0142685381600107	7.28845709344521e-06	10359	family.unknownfamily.id.1000005471	TRUE	reported	ompvjY	2	TRUE
rs17235252	T	C	T	C	-0.122002109571119	0.0199	NA	0.1195	FALSE	FALSE	FALSE	finn-b-L12_LICHENPLANUS	7	82536037	0.0522	NA	0.7028	Lichen planus || id:finn-b-L12_LICHENPLANUS	Lichen planus	Lichen planus || ||	TRUE	igd	NA	NA	NA	NA	NA	NA	NA	0.0255462899027454	2.15878685351368e-06	9531	family.unknownfamily.id.1000005471	TRUE	reported	ompvjY	2	TRUE
rs3932485	C	T	C	T	0.0626208947546286	0.0809	NA	0.3909	FALSE	FALSE	FALSE	finn-b-L12_LICHENPLANUS	3	184193482	0.0345	NA	0.01894	Lichen planus || id:finn-b-L12_LICHENPLANUS	Lichen planus	Lichen planus || ||	TRUE	igd	NA	NA	NA	NA	NA	NA	NA	0.0141623243226873	9.92857402159715e-06	10359	family.unknownfamily.id.1000005471	TRUE	reported	ompvjY	2	TRUE
rs515984	T	C	T	C	-0.0875450655101298	0.0203	NA	0.1141	FALSE	FALSE	FALSE	finn-b-L12_LICHENPLANUS	10	3521459	0.0534	NA	0.704301	Lichen planus || id:finn-b-L12_LICHENPLANUS	Lichen planus	Lichen planus || ||	TRUE	igd	NA	NA	NA	NA	NA	NA	NA	0.0190685139228469	6.61365719802219e-06	10359	family.unknownfamily.id.1000005471	TRUE	reported	ompvjY	2	TRUE
rs62188991	G	C	G	C	-0.110864081969792	-0.1155	NA	0.06136	FALSE	TRUE	TRUE	finn-b-L12_LICHENPLANUS	2	177374176	0.0726	NA	0.1114	Lichen planus || id:finn-b-L12_LICHENPLANUS	Lichen planus	Lichen planus || ||	TRUE	igd	NA	NA	NA	NA	NA	NA	NA	0.0241355197732589	5.26702583449115e-06	9531	family.unknownfamily.id.1000005471	TRUE	reported	ompvjY	2	FALSE
rs638542	G	A	G	A	-0.0705919658083386	0.0273	NA	0.2877	FALSE	FALSE	FALSE	finn-b-L12_LICHENPLANUS	1	109845252	0.0372	NA	0.4626	Lichen planus || id:finn-b-L12_LICHENPLANUS	Lichen planus	Lichen planus || ||	TRUE	igd	NA	NA	NA	NA	NA	NA	NA	0.0157048991042773	5.17285388245843e-06	9970	family.unknownfamily.id.1000005471	TRUE	reported	ompvjY	2	TRUE
rs739151	C	G	C	G	0.0652658522774629	-0.0538	NA	0.5157	FALSE	TRUE	TRUE	finn-b-L12_LICHENPLANUS	22	42741466	0.0337	NA	0.1103	Lichen planus || id:finn-b-L12_LICHENPLANUS	Lichen planus	Lichen planus || ||	TRUE	igd	NA	NA	NA	NA	NA	NA	NA	0.0139772735256071	3.09287103473881e-06	10337	family.unknownfamily.id.1000005471	TRUE	reported	ompvjY	2	FALSE
rs74603314	T	C	T	C	0.23076709356536	0.0598	NA	0.04002	FALSE	FALSE	FALSE	finn-b-L12_LICHENPLANUS	14	46519718	0.0872	NA	0.4928	Lichen planus || id:finn-b-L12_LICHENPLANUS	Lichen planus	Lichen planus || ||	TRUE	igd	NA	NA	NA	NA	NA	NA	NA	0.0489700989250211	2.27640576063239e-06	4033	family.unknownfamily.id.1000005471	TRUE	reported	ompvjY	2	TRUE
rs76373661	G	A	G	A	0.0908218046519633	-0.0216	NA	0.1585	FALSE	FALSE	FALSE	finn-b-L12_LICHENPLANUS	3	3773328	0.046	NA	0.6382	Lichen planus || id:finn-b-L12_LICHENPLANUS	Lichen planus	Lichen planus || ||	TRUE	igd	TRUE	rs76373661	rs4524269	G	A	T	C	0.0202985955511829	5.15940639493526e-06	10359	family.unknownfamily.id.1000005471	TRUE	reported	ompvjY	2	TRUE
rs7706512	G	A	G	A	0.0657351136028978	0.0159	NA	0.5214	FALSE	FALSE	FALSE	finn-b-L12_LICHENPLANUS	5	17443654	0.0337	NA	0.6375	Lichen planus || id:finn-b-L12_LICHENPLANUS	Lichen planus	Lichen planus || ||	TRUE	igd	NA	NA	NA	NA	NA	NA	NA	0.0138979285555711	2.27207360566468e-06	10359	family.unknownfamily.id.1000005471	TRUE	reported	ompvjY	2	TRUE
rs7801843	A	G	A	G	-0.0869494681535665	-0.0046	NA	0.1522	FALSE	FALSE	FALSE	finn-b-L12_LICHENPLANUS	7	4105705	0.0469	NA	0.9225	Lichen planus || id:finn-b-L12_LICHENPLANUS	Lichen planus	Lichen planus || ||	TRUE	igd	NA	NA	NA	NA	NA	NA	NA	0.0194509403374046	9.46882023019418e-06	10359	family.unknownfamily.id.1000005471	TRUE	reported	ompvjY	2	TRUE
rs7853673	G	A	G	A	-0.0624389443195622	-0.0204	NA	0.462	FALSE	FALSE	FALSE	finn-b-L12_LICHENPLANUS	9	116711241	0.0338	NA	0.547	Lichen planus || id:finn-b-L12_LICHENPLANUS	Lichen planus	Lichen planus || ||	TRUE	igd	NA	NA	NA	NA	NA	NA	NA	0.0139832507184573	6.73249739238777e-06	10359	family.unknownfamily.id.1000005471	TRUE	reported	ompvjY	2	TRUE
rs949341	G	A	G	A	0.0656602219373118	0.0031	NA	0.2786	FALSE	FALSE	FALSE	finn-b-L12_LICHENPLANUS	11	112386785	0.0378	NA	0.9348	Lichen planus || id:finn-b-L12_LICHENPLANUS	Lichen planus	Lichen planus || ||	TRUE	igd	NA	NA	NA	NA	NA	NA	NA	0.0147216443813902	7.7328249379074e-06	10355	family.unknownfamily.id.1000005471	TRUE	reported	ompvjY	2	TRUE
rs11251024	G	A	G	A	0.104201088285314	0.0409	NA	0.2644	FALSE	FALSE	FALSE	finn-b-L12_LICHENPLANUS	10	2095726	0.0384	NA	0.2865	Lichen planus || id:finn-b-L12_LICHENPLANUS	Lichen planus	Lichen planus || ||	TRUE	igd	NA	NA	NA	NA	NA	NA	NA	0.0206737045829382	6.62800722514745e-07	5107	family.unknownfamily.id.1000006161	TRUE	reported	nU8EAm	2	TRUE
rs11606187	A	G	A	G	-0.154539113814016	-0.0776	NA	0.1447	FALSE	FALSE	FALSE	finn-b-L12_LICHENPLANUS	11	91589600	0.0481	NA	0.1065	Lichen planus || id:finn-b-L12_LICHENPLANUS	Lichen planus	Lichen planus || ||	TRUE	igd	NA	NA	NA	NA	NA	NA	NA	0.0326287810927152	3.3058565939964e-06	5102	family.unknownfamily.id.1000006161	TRUE	reported	nU8EAm	2	TRUE
rs13219468	G	C	G	C	0.11534371393901	-0.0315	NA	0.2864	FALSE	TRUE	TRUE	finn-b-L12_LICHENPLANUS	6	68934648	0.0374	NA	0.3999	Lichen planus || id:finn-b-L12_LICHENPLANUS	Lichen planus	Lichen planus || ||	TRUE	igd	NA	NA	NA	NA	NA	NA	NA	0.023695801771287	1.40637150742214e-06	5104	family.unknownfamily.id.1000006161	TRUE	reported	nU8EAm	2	FALSE
rs13385922	T	C	T	C	0.0929494218602979	0.0448	NA	0.3473	FALSE	FALSE	FALSE	finn-b-L12_LICHENPLANUS	2	234081324	0.0355	NA	0.207	Lichen planus || id:finn-b-L12_LICHENPLANUS	Lichen planus	Lichen planus || ||	TRUE	igd	NA	NA	NA	NA	NA	NA	NA	0.0201348231313137	3.96828615300046e-06	5106	family.unknownfamily.id.1000006161	TRUE	reported	nU8EAm	2	TRUE
rs166849	G	A	G	A	0.0911053096612077	0.0195	NA	0.4141	FALSE	FALSE	FALSE	finn-b-L12_LICHENPLANUS	2	200778866	0.0342	NA	0.5689	Lichen planus || id:finn-b-L12_LICHENPLANUS	Lichen planus	Lichen planus || ||	TRUE	igd	NA	NA	NA	NA	NA	NA	NA	0.0202239418058459	7.73898216736968e-06	5107	family.unknownfamily.id.1000006161	TRUE	reported	nU8EAm	2	TRUE
rs2172426	C	T	C	T	-0.102119828987488	0.0197	NA	0.4039	FALSE	FALSE	FALSE	finn-b-L12_LICHENPLANUS	8	18229020	0.0344	NA	0.5664	Lichen planus || id:finn-b-L12_LICHENPLANUS	Lichen planus	Lichen planus || ||	TRUE	igd	NA	NA	NA	NA	NA	NA	NA	0.0198946576741882	3.17425185668745e-07	5099	family.unknownfamily.id.1000006161	TRUE	reported	nU8EAm	2	TRUE
rs267959	A	G	A	G	0.0988611857466827	0.0762	NA	0.2774	FALSE	FALSE	FALSE	finn-b-L12_LICHENPLANUS	5	10737802	0.0376	NA	0.0427898	Lichen planus || id:finn-b-L12_LICHENPLANUS	Lichen planus	Lichen planus || ||	TRUE	igd	NA	NA	NA	NA	NA	NA	NA	0.0209675560934012	2.6199309574231e-06	5107	family.unknownfamily.id.1000006161	TRUE	reported	nU8EAm	2	TRUE
rs2930903	C	G	C	G	0.0908334834606851	0.013	NA	0.3624	FALSE	TRUE	TRUE	finn-b-L12_LICHENPLANUS	19	887824	0.0352	NA	0.7114	Lichen planus || id:finn-b-L12_LICHENPLANUS	Lichen planus	Lichen planus || ||	TRUE	igd	NA	NA	NA	NA	NA	NA	NA	0.0209433725191799	6.84350408091164e-06	4789	family.unknownfamily.id.1000006161	TRUE	reported	nU8EAm	2	FALSE
rs4383094	T	C	T	C	0.149188096743954	0.0083	NA	0.1422	FALSE	FALSE	FALSE	finn-b-L12_LICHENPLANUS	15	81694972	0.0488	NA	0.8655	Lichen planus || id:finn-b-L12_LICHENPLANUS	Lichen planus	Lichen planus || ||	TRUE	igd	NA	NA	NA	NA	NA	NA	NA	0.0320662276761218	4.28134453095868e-06	5091	family.unknownfamily.id.1000006161	TRUE	reported	nU8EAm	2	TRUE
rs55921101	A	T	A	T	-0.109245445582591	0.0976	NA	0.2359	FALSE	TRUE	TRUE	finn-b-L12_LICHENPLANUS	10	127094261	0.0396	NA	0.0137899	Lichen planus || id:finn-b-L12_LICHENPLANUS	Lichen planus	Lichen planus || ||	TRUE	igd	NA	NA	NA	NA	NA	NA	NA	0.023620071974288	4.32138943055495e-06	5105	family.unknownfamily.id.1000006161	TRUE	reported	nU8EAm	2	FALSE
rs60583455	T	C	T	C	0.108933640940376	0.0426	NA	0.3674	FALSE	FALSE	FALSE	finn-b-L12_LICHENPLANUS	7	1321768	0.0352	NA	0.227	Lichen planus || id:finn-b-L12_LICHENPLANUS	Lichen planus	Lichen planus || ||	TRUE	igd	TRUE	rs60583455	rs57230089	T	C	T	C	0.0211769661948862	2.59577836217247e-07	4773	family.unknownfamily.id.1000006161	TRUE	reported	nU8EAm	2	TRUE
rs60775321	T	C	T	C	-0.0962425367576968	-0.0092	NA	0.2901	FALSE	FALSE	FALSE	finn-b-L12_LICHENPLANUS	15	97318671	0.0373	NA	0.8049	Lichen planus || id:finn-b-L12_LICHENPLANUS	Lichen planus	Lichen planus || ||	TRUE	igd	NA	NA	NA	NA	NA	NA	NA	0.0213841717582815	7.10460403582282e-06	5101	family.unknownfamily.id.1000006161	TRUE	reported	nU8EAm	2	TRUE
rs72671304	T	C	T	C	0.172321791531134	0.0184	NA	0.07405	FALSE	FALSE	FALSE	finn-b-L12_LICHENPLANUS	14	39425971	0.0648	NA	0.776101	Lichen planus || id:finn-b-L12_LICHENPLANUS	Lichen planus	Lichen planus || ||	TRUE	igd	NA	NA	NA	NA	NA	NA	NA	0.0370028075101359	3.79577733817349e-06	4887	family.unknownfamily.id.1000006161	TRUE	reported	nU8EAm	2	TRUE
rs7911787	G	T	G	T	-0.223070507995134	-0.0234	NA	0.03191	FALSE	FALSE	FALSE	finn-b-L12_LICHENPLANUS	10	98619568	0.0961	NA	0.8078	Lichen planus || id:finn-b-L12_LICHENPLANUS	Lichen planus	Lichen planus || ||	TRUE	igd	NA	NA	NA	NA	NA	NA	NA	0.0470232328672672	3.38823807148128e-06	3879	family.unknownfamily.id.1000006161	TRUE	reported	nU8EAm	2	TRUE
rs8126061	T	C	T	C	-0.159135032319849	0.0103	NA	0.1259	FALSE	FALSE	FALSE	finn-b-L12_LICHENPLANUS	20	3405239	0.0509	NA	0.84	Lichen planus || id:finn-b-L12_LICHENPLANUS	Lichen planus	Lichen planus || ||	TRUE	igd	NA	NA	NA	NA	NA	NA	NA	0.0351903751515367	7.36333967695889e-06	5089	family.unknownfamily.id.1000006161	TRUE	reported	nU8EAm	2	TRUE
rs9542068	T	C	T	C	0.0990709069246614	-0.0084	NA	0.3354	FALSE	FALSE	FALSE	finn-b-L12_LICHENPLANUS	13	70306831	0.0357	NA	0.8132	Lichen planus || id:finn-b-L12_LICHENPLANUS	Lichen planus	Lichen planus || ||	TRUE	igd	NA	NA	NA	NA	NA	NA	NA	0.0218149336955486	6.52338772160634e-06	5107	family.unknownfamily.id.1000006161	TRUE	reported	nU8EAm	2	TRUE
rs111810795	C	T	C	T	-0.0867108396418121	-0.0143	NA	0.0977	FALSE	FALSE	FALSE	finn-b-L12_LICHENPLANUS	14	102897930	0.0568	NA	0.8006	Lichen planus || id:finn-b-L12_LICHENPLANUS	Lichen planus	Lichen planus || ||	TRUE	igd	NA	NA	NA	NA	NA	NA	NA	0.0180573469527114	1.72927421984291e-06	15605	family.Veillonellaceae.id.2172	TRUE	reported	dJ5q0p	2	TRUE
rs114889439	A	G	A	G	-0.253809200745955	0.0472	NA	0.03449	FALSE	FALSE	FALSE	finn-b-L12_LICHENPLANUS	13	61597625	0.0935	NA	0.6133	Lichen planus || id:finn-b-L12_LICHENPLANUS	Lichen planus	Lichen planus || ||	TRUE	igd	NA	NA	NA	NA	NA	NA	NA	0.0539169165534571	6.19028048619936e-06	3268	family.Veillonellaceae.id.2172	TRUE	reported	dJ5q0p	2	TRUE
rs11700976	C	A	C	A	0.0503336761595186	-0.01	NA	0.4934	FALSE	FALSE	FALSE	finn-b-L12_LICHENPLANUS	21	35576123	0.0338	NA	0.7671	Lichen planus || id:finn-b-L12_LICHENPLANUS	Lichen planus	Lichen planus || ||	TRUE	igd	NA	NA	NA	NA	NA	NA	NA	0.0113763096094721	9.25376233512316e-06	15971	family.Veillonellaceae.id.2172	TRUE	reported	dJ5q0p	2	TRUE
rs12186441	G	A	G	A	0.208095725293107	0.0243	NA	0.042	FALSE	FALSE	FALSE	finn-b-L12_LICHENPLANUS	5	132646303	0.0843	NA	0.773499	Lichen planus || id:finn-b-L12_LICHENPLANUS	Lichen planus	Lichen planus || ||	TRUE	igd	NA	NA	NA	NA	NA	NA	NA	0.04539986224104	4.52857180948011e-06	5236	family.Veillonellaceae.id.2172	TRUE	reported	dJ5q0p	2	TRUE
rs12668619	A	G	A	G	0.0553009749605488	-0.0242	NA	0.3286	FALSE	FALSE	FALSE	finn-b-L12_LICHENPLANUS	7	21637810	0.0359	NA	0.5012	Lichen planus || id:finn-b-L12_LICHENPLANUS	Lichen planus	Lichen planus || ||	TRUE	igd	NA	NA	NA	NA	NA	NA	NA	0.0117653731122403	2.57363927474923e-06	15971	family.Veillonellaceae.id.2172	TRUE	reported	dJ5q0p	2	TRUE
rs12741784	C	T	C	T	-0.0621452337598689	-0.0284	NA	0.2577	FALSE	FALSE	FALSE	finn-b-L12_LICHENPLANUS	1	50088819	0.0387	NA	0.4639	Lichen planus || id:finn-b-L12_LICHENPLANUS	Lichen planus	Lichen planus || ||	TRUE	igd	NA	NA	NA	NA	NA	NA	NA	0.011926611830465	1.28493752916447e-07	15867	family.Veillonellaceae.id.2172	TRUE	reported	dJ5q0p	2	TRUE
rs1442060	G	A	G	A	-0.0514024324748101	-0.0336	NA	0.5419	FALSE	FALSE	FALSE	finn-b-L12_LICHENPLANUS	4	46366067	0.0341	NA	0.3241	Lichen planus || id:finn-b-L12_LICHENPLANUS	Lichen planus	Lichen planus || ||	TRUE	igd	NA	NA	NA	NA	NA	NA	NA	0.0112124520131324	4.50675052387663e-06	15976	family.Veillonellaceae.id.2172	TRUE	reported	dJ5q0p	2	TRUE
rs1447205	G	C	G	C	-0.0520688754436159	-0.0775	NA	0.3605	FALSE	TRUE	TRUE	finn-b-L12_LICHENPLANUS	8	41231597	0.0351	NA	0.0274202	Lichen planus || id:finn-b-L12_LICHENPLANUS	Lichen planus	Lichen planus || ||	TRUE	igd	NA	NA	NA	NA	NA	NA	NA	0.0115655665052884	7.34899227854285e-06	15971	family.Veillonellaceae.id.2172	TRUE	reported	dJ5q0p	2	FALSE
rs1693340	T	C	T	C	0.0818934280789946	0.0079	NA	0.07213	FALSE	FALSE	FALSE	finn-b-L12_LICHENPLANUS	18	30208691	0.0657	NA	0.9049	Lichen planus || id:finn-b-L12_LICHENPLANUS	Lichen planus	Lichen planus || ||	TRUE	igd	NA	NA	NA	NA	NA	NA	NA	0.0182450176663372	9.25270508498059e-06	15058	family.Veillonellaceae.id.2172	TRUE	reported	dJ5q0p	2	TRUE
rs2175069	A	G	A	G	-0.052675165254569	-0.0256	NA	0.3729	FALSE	FALSE	FALSE	finn-b-L12_LICHENPLANUS	4	23317124	0.0349	NA	0.4635	Lichen planus || id:finn-b-L12_LICHENPLANUS	Lichen planus	Lichen planus || ||	TRUE	igd	NA	NA	NA	NA	NA	NA	NA	0.0114886301156591	4.63557734356404e-06	15976	family.Veillonellaceae.id.2172	TRUE	reported	dJ5q0p	2	TRUE
rs2561116	T	G	T	G	-0.0836169689713261	0.0485	NA	0.05827	FALSE	FALSE	FALSE	finn-b-L12_LICHENPLANUS	5	38348199	0.0724	NA	0.5029	Lichen planus || id:finn-b-L12_LICHENPLANUS	Lichen planus	Lichen planus || ||	TRUE	igd	NA	NA	NA	NA	NA	NA	NA	0.0187159057047103	7.88518121935242e-06	15976	family.Veillonellaceae.id.2172	TRUE	reported	dJ5q0p	2	TRUE
rs2585520	G	T	G	T	-0.09049719181406	-0.0557	NA	0.03823	FALSE	FALSE	FALSE	finn-b-L12_LICHENPLANUS	13	78785141	0.0884	NA	0.5291	Lichen planus || id:finn-b-L12_LICHENPLANUS	Lichen planus	Lichen planus || ||	TRUE	igd	NA	NA	NA	NA	NA	NA	NA	0.0200428028063416	5.26922322154688e-06	15501	family.Veillonellaceae.id.2172	TRUE	reported	dJ5q0p	2	TRUE
rs4263802	G	A	G	A	0.0509419538229418	-0.0215	NA	0.3285	FALSE	FALSE	FALSE	finn-b-L12_LICHENPLANUS	8	138319508	0.036	NA	0.550301	Lichen planus || id:finn-b-L12_LICHENPLANUS	Lichen planus	Lichen planus || ||	TRUE	igd	NA	NA	NA	NA	NA	NA	NA	0.0114921123213904	7.45003144426283e-06	15976	family.Veillonellaceae.id.2172	TRUE	reported	dJ5q0p	2	TRUE
rs4461038	A	G	A	G	-0.055496494470622	0.0226	NA	0.2912	FALSE	FALSE	FALSE	finn-b-L12_LICHENPLANUS	15	78546996	0.037	NA	0.5424	Lichen planus || id:finn-b-L12_LICHENPLANUS	Lichen planus	Lichen planus || ||	TRUE	igd	NA	NA	NA	NA	NA	NA	NA	0.0119467363626548	3.73473699389539e-06	15973	family.Veillonellaceae.id.2172	TRUE	reported	dJ5q0p	2	TRUE
rs4797169	T	C	T	C	0.058779887789916	0.0373	NA	0.2368	FALSE	FALSE	FALSE	finn-b-L12_LICHENPLANUS	18	462180	0.0398	NA	0.3488	Lichen planus || id:finn-b-L12_LICHENPLANUS	Lichen planus	Lichen planus || ||	TRUE	igd	NA	NA	NA	NA	NA	NA	NA	0.0128296693592295	4.49345607624119e-06	15974	family.Veillonellaceae.id.2172	TRUE	reported	dJ5q0p	2	TRUE
rs61264131	A	C	A	C	0.202366989358758	-0.1536	NA	0.09686	FALSE	FALSE	FALSE	finn-b-L12_LICHENPLANUS	6	139188534	0.0574	NA	0.00744201	Lichen planus || id:finn-b-L12_LICHENPLANUS	Lichen planus	Lichen planus || ||	TRUE	igd	NA	NA	NA	NA	NA	NA	NA	0.0464387994850478	6.74544342238315e-06	3075	family.Veillonellaceae.id.2172	TRUE	reported	dJ5q0p	2	TRUE
rs6692542	A	G	A	G	0.0534397223718202	0.0159	NA	0.3653	FALSE	FALSE	FALSE	finn-b-L12_LICHENPLANUS	1	244391618	0.0356	NA	0.655799	Lichen planus || id:finn-b-L12_LICHENPLANUS	Lichen planus	Lichen planus || ||	TRUE	igd	NA	NA	NA	NA	NA	NA	NA	0.01182537122123	8.67974932318258e-06	15976	family.Veillonellaceae.id.2172	TRUE	reported	dJ5q0p	2	TRUE
rs6909981	C	T	C	T	-0.0638696508995954	0.0354	NA	0.1219	FALSE	FALSE	FALSE	finn-b-L12_LICHENPLANUS	6	75534152	0.0519	NA	0.4946	Lichen planus || id:finn-b-L12_LICHENPLANUS	Lichen planus	Lichen planus || ||	TRUE	igd	NA	NA	NA	NA	NA	NA	NA	0.0141765138607553	5.47617801162344e-06	15976	family.Veillonellaceae.id.2172	TRUE	reported	dJ5q0p	2	TRUE
rs75768969	C	G	C	G	-0.0703772961145096	0.0403	NA	0.08467	FALSE	TRUE	TRUE	finn-b-L12_LICHENPLANUS	13	101617913	0.061	NA	0.5092	Lichen planus || id:finn-b-L12_LICHENPLANUS	Lichen planus	Lichen planus || ||	TRUE	igd	NA	NA	NA	NA	NA	NA	NA	0.0156854774461589	7.19232908591767e-06	15975	family.Veillonellaceae.id.2172	TRUE	reported	dJ5q0p	2	FALSE
rs79535861	A	C	A	C	0.100666153292424	-0.0335	NA	0.09144	FALSE	FALSE	FALSE	finn-b-L12_LICHENPLANUS	13	38326692	0.0585	NA	0.5661	Lichen planus || id:finn-b-L12_LICHENPLANUS	Lichen planus	Lichen planus || ||	TRUE	igd	NA	NA	NA	NA	NA	NA	NA	0.0207015525113088	1.57686914844226e-06	15061	family.Veillonellaceae.id.2172	TRUE	reported	dJ5q0p	2	TRUE
rs9345168	C	A	C	A	0.0509102251576406	0.0195	NA	0.442	FALSE	FALSE	FALSE	finn-b-L12_LICHENPLANUS	6	92380922	0.0339	NA	0.5648	Lichen planus || id:finn-b-L12_LICHENPLANUS	Lichen planus	Lichen planus || ||	TRUE	igd	NA	NA	NA	NA	NA	NA	NA	0.011325295289593	8.48886557492384e-06	15976	family.Veillonellaceae.id.2172	TRUE	reported	dJ5q0p	2	TRUE
rs11184341	G	C	G	C	0.0655300751917741	-0.0365	NA	0.2745	FALSE	TRUE	TRUE	finn-b-L12_LICHENPLANUS	1	105422565	0.0378	NA	0.3337	Lichen planus || id:finn-b-L12_LICHENPLANUS	Lichen planus	Lichen planus || ||	TRUE	igd	NA	NA	NA	NA	NA	NA	NA	0.0142230476539083	4.13844049650198e-06	11864	family.Verrucomicrobiaceae.id.4036	TRUE	reported	FMVgsp	2	FALSE
rs111862613	T	C	T	C	0.0907064965869101	0.0098	NA	0.1778	FALSE	FALSE	FALSE	finn-b-L12_LICHENPLANUS	12	130309670	0.0454	NA	0.8284	Lichen planus || id:finn-b-L12_LICHENPLANUS	Lichen planus	Lichen planus || ||	TRUE	igd	NA	NA	NA	NA	NA	NA	NA	0.0196746301357261	3.73127110670554e-06	11621	family.Verrucomicrobiaceae.id.4036	TRUE	reported	FMVgsp	2	TRUE
rs117107102	A	G	A	G	0.204682880450429	0.0497	NA	0.04763	FALSE	FALSE	FALSE	finn-b-L12_LICHENPLANUS	18	49473635	0.0793	NA	0.531001	Lichen planus || id:finn-b-L12_LICHENPLANUS	Lichen planus	Lichen planus || ||	TRUE	igd	NA	NA	NA	NA	NA	NA	NA	0.0431572505321698	2.91821336410306e-06	4975	family.Verrucomicrobiaceae.id.4036	TRUE	reported	FMVgsp	2	TRUE
rs11729256	T	C	T	C	0.0749798022294282	0.0447	NA	0.1694	FALSE	FALSE	FALSE	finn-b-L12_LICHENPLANUS	4	95027272	0.045	NA	0.32	Lichen planus || id:finn-b-L12_LICHENPLANUS	Lichen planus	Lichen planus || ||	TRUE	igd	NA	NA	NA	NA	NA	NA	NA	0.0150176770445129	6.73089691177283e-07	11861	family.Verrucomicrobiaceae.id.4036	TRUE	reported	FMVgsp	2	TRUE
rs12908520	G	A	G	A	0.061910393948464	-0.0346	NA	0.4265	FALSE	FALSE	FALSE	finn-b-L12_LICHENPLANUS	15	97570657	0.0341	NA	0.3102	Lichen planus || id:finn-b-L12_LICHENPLANUS	Lichen planus	Lichen planus || ||	TRUE	igd	NA	NA	NA	NA	NA	NA	NA	0.0130946089802172	2.15138475494442e-06	11863	family.Verrucomicrobiaceae.id.4036	TRUE	reported	FMVgsp	2	TRUE
rs2602429	C	T	C	T	0.0745515638137895	0.0038	NA	0.2613	FALSE	FALSE	FALSE	finn-b-L12_LICHENPLANUS	16	81063149	0.0384	NA	0.9217	Lichen planus || id:finn-b-L12_LICHENPLANUS	Lichen planus	Lichen planus || ||	TRUE	igd	NA	NA	NA	NA	NA	NA	NA	0.015619484092786	2.69939068156728e-06	11690	family.Verrucomicrobiaceae.id.4036	TRUE	reported	FMVgsp	2	TRUE
rs4242783	G	A	G	A	0.0687992076094732	-0.022	NA	0.2834	FALSE	FALSE	FALSE	finn-b-L12_LICHENPLANUS	10	5064327	0.0375	NA	0.558	Lichen planus || id:finn-b-L12_LICHENPLANUS	Lichen planus	Lichen planus || ||	TRUE	igd	NA	NA	NA	NA	NA	NA	NA	0.014769359950755	2.75444222118715e-06	11690	family.Verrucomicrobiaceae.id.4036	TRUE	reported	FMVgsp	2	TRUE
rs4936098	A	G	A	G	0.0648690999836486	0.0606	NA	0.3488	FALSE	FALSE	FALSE	finn-b-L12_LICHENPLANUS	11	130280667	0.0353	NA	0.0866702	Lichen planus || id:finn-b-L12_LICHENPLANUS	Lichen planus	Lichen planus || ||	TRUE	igd	NA	NA	NA	NA	NA	NA	NA	0.0135928078815882	1.12929103862552e-06	11858	family.Verrucomicrobiaceae.id.4036	TRUE	reported	FMVgsp	2	TRUE
rs61779207	G	A	G	A	-0.0758811193203858	-0.0056	NA	0.2236	FALSE	FALSE	FALSE	finn-b-L12_LICHENPLANUS	1	41074472	0.0405	NA	0.8894	Lichen planus || id:finn-b-L12_LICHENPLANUS	Lichen planus	Lichen planus || ||	TRUE	igd	NA	NA	NA	NA	NA	NA	NA	0.016776190237146	6.63029168244166e-06	11591	family.Verrucomicrobiaceae.id.4036	TRUE	reported	FMVgsp	2	TRUE
rs74542928	T	C	T	C	0.112123955601894	-0.0283	NA	0.04794	FALSE	FALSE	FALSE	finn-b-L12_LICHENPLANUS	4	100544188	0.0791	NA	0.7201	Lichen planus || id:finn-b-L12_LICHENPLANUS	Lichen planus	Lichen planus || ||	TRUE	igd	NA	NA	NA	NA	NA	NA	NA	0.0236421776623845	1.64613252717649e-06	11216	family.Verrucomicrobiaceae.id.4036	TRUE	reported	FMVgsp	2	TRUE
rs9349825	A	G	A	G	-0.0704354054632216	-0.0672	NA	0.1895	FALSE	FALSE	FALSE	finn-b-L12_LICHENPLANUS	6	56341481	0.0433	NA	0.1204	Lichen planus || id:finn-b-L12_LICHENPLANUS	Lichen planus	Lichen planus || ||	TRUE	igd	NA	NA	NA	NA	NA	NA	NA	0.0147127959281481	2.51287276953188e-06	11858	family.Verrucomicrobiaceae.id.4036	TRUE	reported	FMVgsp	2	TRUE
rs941682	G	A	G	A	-0.0631525696596324	-0.035	NA	0.2738	FALSE	FALSE	FALSE	finn-b-L12_LICHENPLANUS	20	31867840	0.0378	NA	0.3549	Lichen planus || id:finn-b-L12_LICHENPLANUS	Lichen planus	Lichen planus || ||	TRUE	igd	NA	NA	NA	NA	NA	NA	NA	0.0143767254427456	9.58113937114577e-06	11809	family.Verrucomicrobiaceae.id.4036	TRUE	reported	FMVgsp	2	TRUE
rs11671100	A	C	A	C	-0.160034432207544	0.0087	NA	0.2054	FALSE	FALSE	FALSE	finn-b-L12_LICHENPLANUS	19	711637	0.0422	NA	0.8359	Lichen planus || id:finn-b-L12_LICHENPLANUS	Lichen planus	Lichen planus || ||	TRUE	igd	NA	NA	NA	NA	NA	NA	NA	0.0349472360870359	4.08042016919725e-06	3331	family.Victivallaceae.id.2255	TRUE	reported	qk6XQp	2	TRUE
rs11764871	G	T	G	T	0.127099019958696	-0.0162	NA	0.3046	FALSE	FALSE	FALSE	finn-b-L12_LICHENPLANUS	7	146808977	0.0366	NA	0.657201	Lichen planus || id:finn-b-L12_LICHENPLANUS	Lichen planus	Lichen planus || ||	TRUE	igd	NA	NA	NA	NA	NA	NA	NA	0.0256559828733204	7.49289166861556e-07	3909	family.Victivallaceae.id.2255	TRUE	reported	qk6XQp	2	TRUE
rs2546105	A	T	A	T	0.126643494725124	-0.0553	NA	0.2472	FALSE	TRUE	TRUE	finn-b-L12_LICHENPLANUS	5	94692439	0.0391	NA	0.1573	Lichen planus || id:finn-b-L12_LICHENPLANUS	Lichen planus	Lichen planus || ||	TRUE	igd	NA	NA	NA	NA	NA	NA	NA	0.025711059028846	1.02501061980979e-06	3917	family.Victivallaceae.id.2255	TRUE	reported	qk6XQp	2	FALSE
rs2944282	T	C	T	C	-0.124196623325255	-0.0367	NA	0.2792	FALSE	FALSE	FALSE	finn-b-L12_LICHENPLANUS	7	57589803	0.0376	NA	0.3288	Lichen planus || id:finn-b-L12_LICHENPLANUS	Lichen planus	Lichen planus || ||	TRUE	igd	NA	NA	NA	NA	NA	NA	NA	0.025702577448202	1.56601264413451e-06	3555	family.Victivallaceae.id.2255	TRUE	reported	qk6XQp	2	TRUE
rs34962571	A	C	A	C	-0.186945459127364	0.0884	NA	0.1011	FALSE	FALSE	FALSE	finn-b-L12_LICHENPLANUS	12	131103256	0.0562	NA	0.1156	Lichen planus || id:finn-b-L12_LICHENPLANUS	Lichen planus	Lichen planus || ||	TRUE	igd	NA	NA	NA	NA	NA	NA	NA	0.0418411800588353	6.24823568509463e-06	3237	family.Victivallaceae.id.2255	TRUE	reported	qk6XQp	2	TRUE
rs4396289	C	T	C	T	-0.152917575095274	0.0516	NA	0.1286	FALSE	FALSE	FALSE	finn-b-L12_LICHENPLANUS	11	9316730	0.0506	NA	0.3074	Lichen planus || id:finn-b-L12_LICHENPLANUS	Lichen planus	Lichen planus || ||	TRUE	igd	NA	NA	NA	NA	NA	NA	NA	0.0288525324220802	1.53782353976253e-07	3913	family.Victivallaceae.id.2255	TRUE	reported	qk6XQp	2	TRUE
rs61702987	T	C	T	C	0.145501293186444	0.0084	NA	0.1092	FALSE	FALSE	FALSE	finn-b-L12_LICHENPLANUS	2	31211657	0.0542	NA	0.8767	Lichen planus || id:finn-b-L12_LICHENPLANUS	Lichen planus	Lichen planus || ||	TRUE	igd	NA	NA	NA	NA	NA	NA	NA	0.0300007330024392	3.07921100447026e-06	3906	family.Victivallaceae.id.2255	TRUE	reported	qk6XQp	2	TRUE
rs62570196	C	T	C	T	-0.246101492410071	0.0177	NA	0.04194	FALSE	FALSE	FALSE	finn-b-L12_LICHENPLANUS	9	111086170	0.0855	NA	0.836	Lichen planus || id:finn-b-L12_LICHENPLANUS	Lichen planus	Lichen planus || ||	TRUE	igd	NA	NA	NA	NA	NA	NA	NA	0.0483077156271041	2.69852153903567e-07	3091	family.Victivallaceae.id.2255	TRUE	reported	qk6XQp	2	TRUE
rs6545794	A	G	A	G	-0.197785619878533	0.0572	NA	0.12	FALSE	FALSE	FALSE	finn-b-L12_LICHENPLANUS	2	60484909	0.0518	NA	0.2695	Lichen planus || id:finn-b-L12_LICHENPLANUS	Lichen planus	Lichen planus || ||	TRUE	igd	NA	NA	NA	NA	NA	NA	NA	0.041049540870068	5.97004607770826e-07	3916	family.Victivallaceae.id.2255	TRUE	reported	qk6XQp	2	TRUE
rs67832247	C	T	C	T	-0.123489124096538	0.0029	NA	0.3371	FALSE	FALSE	FALSE	finn-b-L12_LICHENPLANUS	2	2649472	0.0364	NA	0.9368	Lichen planus || id:finn-b-L12_LICHENPLANUS	Lichen planus	Lichen planus || ||	TRUE	igd	NA	NA	NA	NA	NA	NA	NA	0.0266695070307709	3.23800897313325e-06	3555	family.Victivallaceae.id.2255	TRUE	reported	qk6XQp	2	TRUE
rs7077363	G	A	G	A	0.148942159891761	-0.0145	NA	0.1628	FALSE	FALSE	FALSE	finn-b-L12_LICHENPLANUS	10	95286954	0.0456	NA	0.7508	Lichen planus || id:finn-b-L12_LICHENPLANUS	Lichen planus	Lichen planus || ||	TRUE	igd	NA	NA	NA	NA	NA	NA	NA	0.0318366217930646	2.83375935855348e-06	3912	family.Victivallaceae.id.2255	TRUE	reported	qk6XQp	2	TRUE
rs7314815	G	A	G	A	0.101087856273015	-0.0463	NA	0.5516	FALSE	FALSE	FALSE	finn-b-L12_LICHENPLANUS	12	102525047	0.0339	NA	0.1719	Lichen planus || id:finn-b-L12_LICHENPLANUS	Lichen planus	Lichen planus || ||	TRUE	igd	NA	NA	NA	NA	NA	NA	NA	0.0225593604419059	6.40085796773563e-06	3912	family.Victivallaceae.id.2255	TRUE	reported	qk6XQp	2	TRUE
rs7627405	C	T	C	T	-0.134158068597824	0.077	NA	0.2021	FALSE	FALSE	FALSE	finn-b-L12_LICHENPLANUS	3	9968555	0.0427	NA	0.0712804	Lichen planus || id:finn-b-L12_LICHENPLANUS	Lichen planus	Lichen planus || ||	TRUE	igd	NA	NA	NA	NA	NA	NA	NA	0.0301427472918685	8.19419614925017e-06	3555	family.Victivallaceae.id.2255	TRUE	reported	qk6XQp	2	TRUE
rs7860510	G	C	G	C	0.164855226085406	0.0279	NA	0.07683	FALSE	TRUE	TRUE	finn-b-L12_LICHENPLANUS	9	94128796	0.0629	NA	0.6581	Lichen planus || id:finn-b-L12_LICHENPLANUS	Lichen planus	Lichen planus || ||	TRUE	igd	NA	NA	NA	NA	NA	NA	NA	0.0375127634054914	9.60089499356731e-06	3912	family.Victivallaceae.id.2255	TRUE	reported	qk6XQp	2	FALSE
rs10074000	T	C	T	C	-0.102648063963091	0.0422	NA	0.3774	FALSE	FALSE	FALSE	finn-b-L12_LICHENPLANUS	5	113131580	0.035	NA	0.2276	Lichen planus || id:finn-b-L12_LICHENPLANUS	Lichen planus	Lichen planus || ||	TRUE	igd	TRUE	rs10074000	rs7733609	T	C	T	G	0.0227508293368173	6.99942910263268e-06	4048	genus..Clostridiuminnocuumgroup.id.14397	TRUE	reported	Ej5Ntu	2	TRUE
rs10506058	A	G	A	G	0.0997048048033155	-0.0381	NA	0.4226	FALSE	FALSE	FALSE	finn-b-L12_LICHENPLANUS	12	30268485	0.0342	NA	0.2649	Lichen planus || id:finn-b-L12_LICHENPLANUS	Lichen planus	Lichen planus || ||	TRUE	igd	NA	NA	NA	NA	NA	NA	NA	0.0221925734904338	8.92442615220808e-06	4163	genus..Clostridiuminnocuumgroup.id.14397	TRUE	reported	Ej5Ntu	2	TRUE
rs1942371	G	A	G	A	-0.157937950060136	-0.0358	NA	0.1235	FALSE	FALSE	FALSE	finn-b-L12_LICHENPLANUS	18	69274308	0.0517	NA	0.488	Lichen planus || id:finn-b-L12_LICHENPLANUS	Lichen planus	Lichen planus || ||	TRUE	igd	NA	NA	NA	NA	NA	NA	NA	0.0341869571277657	4.06337396164886e-06	3971	genus..Clostridiuminnocuumgroup.id.14397	TRUE	reported	Ej5Ntu	2	TRUE
rs1948423	T	A	T	A	-0.108859115491909	-0.0178	NA	0.3481	FALSE	TRUE	TRUE	finn-b-L12_LICHENPLANUS	3	103025517	0.0354	NA	0.615601	Lichen planus || id:finn-b-L12_LICHENPLANUS	Lichen planus	Lichen planus || ||	TRUE	igd	NA	NA	NA	NA	NA	NA	NA	0.0234249758961361	3.49409503466301e-06	4165	genus..Clostridiuminnocuumgroup.id.14397	TRUE	reported	Ej5Ntu	2	FALSE
rs40656	C	T	C	T	0.142664381848401	-0.0352	NA	0.206	FALSE	FALSE	FALSE	finn-b-L12_LICHENPLANUS	5	9368158	0.0422	NA	0.4049	Lichen planus || id:finn-b-L12_LICHENPLANUS	Lichen planus	Lichen planus || ||	TRUE	igd	NA	NA	NA	NA	NA	NA	NA	0.0311021163287753	8.61520250280995e-06	4048	genus..Clostridiuminnocuumgroup.id.14397	TRUE	reported	Ej5Ntu	2	TRUE
rs4869133	G	A	G	A	-0.180590536881835	-0.0837	NA	0.1774	FALSE	FALSE	FALSE	finn-b-L12_LICHENPLANUS	5	95717619	0.0446	NA	0.06047	Lichen planus || id:finn-b-L12_LICHENPLANUS	Lichen planus	Lichen planus || ||	TRUE	igd	NA	NA	NA	NA	NA	NA	NA	0.0409505161188048	7.2445457430553e-06	3735	genus..Clostridiuminnocuumgroup.id.14397	TRUE	reported	Ej5Ntu	2	TRUE
rs61267978	T	C	T	C	0.147079529621292	0.0245	NA	0.1214	FALSE	FALSE	FALSE	finn-b-L12_LICHENPLANUS	18	6348227	0.0517	NA	0.636	Lichen planus || id:finn-b-L12_LICHENPLANUS	Lichen planus	Lichen planus || ||	TRUE	igd	NA	NA	NA	NA	NA	NA	NA	0.0320875016385457	5.5851260300407e-06	4165	genus..Clostridiuminnocuumgroup.id.14397	TRUE	reported	Ej5Ntu	2	TRUE
rs6577484	G	A	G	A	0.160424750103656	0.0434	NA	0.1043	FALSE	FALSE	FALSE	finn-b-L12_LICHENPLANUS	1	8419420	0.0563	NA	0.4403	Lichen planus || id:finn-b-L12_LICHENPLANUS	Lichen planus	Lichen planus || ||	TRUE	igd	NA	NA	NA	NA	NA	NA	NA	0.0360857357818441	8.40601785659395e-06	3858	genus..Clostridiuminnocuumgroup.id.14397	TRUE	reported	Ej5Ntu	2	TRUE
rs6890185	T	C	T	C	0.113423667539842	0.0428	NA	0.3249	FALSE	FALSE	FALSE	finn-b-L12_LICHENPLANUS	5	71186626	0.036	NA	0.2344	Lichen planus || id:finn-b-L12_LICHENPLANUS	Lichen planus	Lichen planus || ||	TRUE	igd	NA	NA	NA	NA	NA	NA	NA	0.0233137293961593	1.12244446061374e-06	4166	genus..Clostridiuminnocuumgroup.id.14397	TRUE	reported	Ej5Ntu	2	TRUE
rs71564433	T	A	T	A	-0.126745947244519	-0.0331	NA	0.2013	FALSE	TRUE	TRUE	finn-b-L12_LICHENPLANUS	6	143718234	0.0425	NA	0.4361	Lichen planus || id:finn-b-L12_LICHENPLANUS	Lichen planus	Lichen planus || ||	TRUE	igd	NA	NA	NA	NA	NA	NA	NA	0.0274656659959585	7.80009988416148e-06	4164	genus..Clostridiuminnocuumgroup.id.14397	TRUE	reported	Ej5Ntu	2	FALSE
rs77845139	A	G	A	G	-0.114992930091278	0.0388	NA	0.2451	FALSE	FALSE	FALSE	finn-b-L12_LICHENPLANUS	15	59705541	0.0394	NA	0.3236	Lichen planus || id:finn-b-L12_LICHENPLANUS	Lichen planus	Lichen planus || ||	TRUE	igd	TRUE	rs77845139	rs62015016	A	G	T	C	0.0257186295637212	8.40621577011223e-06	4048	genus..Clostridiuminnocuumgroup.id.14397	TRUE	reported	Ej5Ntu	2	TRUE
rs112617308	T	C	T	C	-0.17087336142407	0.0266	NA	0.09257	FALSE	FALSE	FALSE	finn-b-L12_LICHENPLANUS	10	94185213	0.0583	NA	0.6481	Lichen planus || id:finn-b-L12_LICHENPLANUS	Lichen planus	Lichen planus || ||	TRUE	igd	NA	NA	NA	NA	NA	NA	NA	0.0362843970742838	2.38032542462856e-06	4001	genus..Eubacteriumbrachygroup.id.11296	TRUE	reported	sgAUjy	2	TRUE
rs12151423	A	G	A	G	0.101328627102251	-0.0332	NA	0.5185	FALSE	FALSE	FALSE	finn-b-L12_LICHENPLANUS	2	218237281	0.0336	NA	0.3243	Lichen planus || id:finn-b-L12_LICHENPLANUS	Lichen planus	Lichen planus || ||	TRUE	igd	NA	NA	NA	NA	NA	NA	NA	0.0227324448974775	9.27049702937019e-06	3854	genus..Eubacteriumbrachygroup.id.11296	TRUE	reported	sgAUjy	2	TRUE
rs13139592	T	C	T	C	-0.14599661589245	-0.0692	NA	0.1325	FALSE	FALSE	FALSE	finn-b-L12_LICHENPLANUS	4	144665178	0.0498	NA	0.1649	Lichen planus || id:finn-b-L12_LICHENPLANUS	Lichen planus	Lichen planus || ||	TRUE	igd	NA	NA	NA	NA	NA	NA	NA	0.0327192091257308	7.96753015601087e-06	3842	genus..Eubacteriumbrachygroup.id.11296	TRUE	reported	sgAUjy	2	TRUE
rs1384962	A	G	A	G	0.120888266834655	0.0322	NA	0.3224	FALSE	FALSE	FALSE	finn-b-L12_LICHENPLANUS	14	23060552	0.0362	NA	0.3745	Lichen planus || id:finn-b-L12_LICHENPLANUS	Lichen planus	Lichen planus || ||	TRUE	igd	NA	NA	NA	NA	NA	NA	NA	0.0266264273459264	6.99292439878065e-06	4001	genus..Eubacteriumbrachygroup.id.11296	TRUE	reported	sgAUjy	2	TRUE
rs2913110	C	T	C	T	0.105143062329495	0.0038	NA	0.3497	FALSE	FALSE	FALSE	finn-b-L12_LICHENPLANUS	10	22892667	0.0353	NA	0.9136	Lichen planus || id:finn-b-L12_LICHENPLANUS	Lichen planus	Lichen planus || ||	TRUE	igd	NA	NA	NA	NA	NA	NA	NA	0.0229419728069847	4.55805925779257e-06	4001	genus..Eubacteriumbrachygroup.id.11296	TRUE	reported	sgAUjy	2	TRUE
rs4862235	G	A	G	A	0.104806298434417	-0.0017	NA	0.4547	FALSE	FALSE	FALSE	finn-b-L12_LICHENPLANUS	4	184628931	0.034	NA	0.9602	Lichen planus || id:finn-b-L12_LICHENPLANUS	Lichen planus	Lichen planus || ||	TRUE	igd	NA	NA	NA	NA	NA	NA	NA	0.0225751345578332	3.73143284193457e-06	4000	genus..Eubacteriumbrachygroup.id.11296	TRUE	reported	sgAUjy	2	TRUE
rs62348779	T	C	T	C	-0.201480568519595	0.0398	NA	0.07765	FALSE	FALSE	FALSE	finn-b-L12_LICHENPLANUS	5	17460096	0.0635	NA	0.531001	Lichen planus || id:finn-b-L12_LICHENPLANUS	Lichen planus	Lichen planus || ||	TRUE	igd	NA	NA	NA	NA	NA	NA	NA	0.0432860149871789	3.78122011636165e-06	3827	genus..Eubacteriumbrachygroup.id.11296	TRUE	reported	sgAUjy	2	TRUE
rs6591893	G	A	G	A	0.108225435241649	-0.0281	NA	0.3476	FALSE	FALSE	FALSE	finn-b-L12_LICHENPLANUS	11	80236833	0.0354	NA	0.4266	Lichen planus || id:finn-b-L12_LICHENPLANUS	Lichen planus	Lichen planus || ||	TRUE	igd	NA	NA	NA	NA	NA	NA	NA	0.0240318587930439	7.34343603667872e-06	3999	genus..Eubacteriumbrachygroup.id.11296	TRUE	reported	sgAUjy	2	TRUE
rs720439	A	G	A	G	-0.111927001820581	0.0798	NA	0.247	FALSE	FALSE	FALSE	finn-b-L12_LICHENPLANUS	22	48190598	0.0393	NA	0.0424199	Lichen planus || id:finn-b-L12_LICHENPLANUS	Lichen planus	Lichen planus || ||	TRUE	igd	NA	NA	NA	NA	NA	NA	NA	0.0251252452187253	7.02826590315296e-06	4001	genus..Eubacteriumbrachygroup.id.11296	TRUE	reported	sgAUjy	2	TRUE
rs73199919	T	C	T	C	-0.236716837181504	0.0907	NA	0.04928	FALSE	FALSE	FALSE	finn-b-L12_LICHENPLANUS	4	6856564	0.0781	NA	0.2455	Lichen planus || id:finn-b-L12_LICHENPLANUS	Lichen planus	Lichen planus || ||	TRUE	igd	NA	NA	NA	NA	NA	NA	NA	0.0531334854965897	8.15524120463864e-06	3008	genus..Eubacteriumbrachygroup.id.11296	TRUE	reported	sgAUjy	2	TRUE
rs9613196	T	A	T	A	-0.238718472435947	0.0784	NA	0.04191	FALSE	TRUE	TRUE	finn-b-L12_LICHENPLANUS	22	26922534	0.0844	NA	0.353	Lichen planus || id:finn-b-L12_LICHENPLANUS	Lichen planus	Lichen planus || ||	TRUE	igd	NA	NA	NA	NA	NA	NA	NA	0.0528561035322752	4.98786317589988e-06	3004	genus..Eubacteriumbrachygroup.id.11296	TRUE	reported	sgAUjy	2	FALSE
rs1020520	T	G	T	G	-0.0590704720454917	0.0321	NA	0.1515	FALSE	FALSE	FALSE	finn-b-L12_LICHENPLANUS	7	33603146	0.047	NA	0.4947	Lichen planus || id:finn-b-L12_LICHENPLANUS	Lichen planus	Lichen planus || ||	TRUE	igd	NA	NA	NA	NA	NA	NA	NA	0.0132928717515545	8.88975451769215e-06	17371	genus..Eubacteriumcoprostanoligenesgroup.id.11375	TRUE	reported	oJw139	2	TRUE
rs10444197	A	G	A	G	-0.0505822782247884	-0.0587	NA	0.3475	FALSE	FALSE	FALSE	finn-b-L12_LICHENPLANUS	10	2215931	0.0354	NA	0.0967698	Lichen planus || id:finn-b-L12_LICHENPLANUS	Lichen planus	Lichen planus || ||	TRUE	igd	NA	NA	NA	NA	NA	NA	NA	0.0113455286210221	5.98464176967516e-06	17380	genus..Eubacteriumcoprostanoligenesgroup.id.11375	TRUE	reported	oJw139	2	TRUE
rs11052069	T	C	T	C	0.0477831748032106	0.0041	NA	0.441	FALSE	FALSE	FALSE	finn-b-L12_LICHENPLANUS	12	32713919	0.034	NA	0.905	Lichen planus || id:finn-b-L12_LICHENPLANUS	Lichen planus	Lichen planus || ||	TRUE	igd	NA	NA	NA	NA	NA	NA	NA	0.0107833295403455	9.37949120371982e-06	17380	genus..Eubacteriumcoprostanoligenesgroup.id.11375	TRUE	reported	oJw139	2	TRUE
rs11720857	C	T	C	T	0.063077577565099	0.0225	NA	0.175	FALSE	FALSE	FALSE	finn-b-L12_LICHENPLANUS	3	113794507	0.0443	NA	0.611399	Lichen planus || id:finn-b-L12_LICHENPLANUS	Lichen planus	Lichen planus || ||	TRUE	igd	NA	NA	NA	NA	NA	NA	NA	0.0144484819514332	9.2625509284466e-06	16960	genus..Eubacteriumcoprostanoligenesgroup.id.11375	TRUE	reported	oJw139	2	TRUE
rs12906958	C	T	C	T	-0.0533159248785428	-0.0663	NA	0.2922	FALSE	FALSE	FALSE	finn-b-L12_LICHENPLANUS	15	36911598	0.0371	NA	0.0739299	Lichen planus || id:finn-b-L12_LICHENPLANUS	Lichen planus	Lichen planus || ||	TRUE	igd	NA	NA	NA	NA	NA	NA	NA	0.0115934765314648	4.34802821078166e-06	17380	genus..Eubacteriumcoprostanoligenesgroup.id.11375	TRUE	reported	oJw139	2	TRUE
rs17159861	C	T	C	T	0.0962227578374938	-0.0338	NA	0.1075	FALSE	FALSE	FALSE	finn-b-L12_LICHENPLANUS	7	31085162	0.0548	NA	0.5376	Lichen planus || id:finn-b-L12_LICHENPLANUS	Lichen planus	Lichen planus || ||	TRUE	igd	NA	NA	NA	NA	NA	NA	NA	0.0168388279036101	1.03787291667733e-08	17380	genus..Eubacteriumcoprostanoligenesgroup.id.11375	TRUE	reported	oJw139	2	TRUE
rs2644213	G	A	G	A	0.0538845264161214	0.0087	NA	0.3059	FALSE	FALSE	FALSE	finn-b-L12_LICHENPLANUS	10	84506096	0.0366	NA	0.8116	Lichen planus || id:finn-b-L12_LICHENPLANUS	Lichen planus	Lichen planus || ||	TRUE	igd	NA	NA	NA	NA	NA	NA	NA	0.0121244576090916	9.85637795772822e-06	17380	genus..Eubacteriumcoprostanoligenesgroup.id.11375	TRUE	reported	oJw139	2	TRUE
rs4076415	T	G	T	G	0.0515152023270292	-0.0358	NA	0.3694	FALSE	FALSE	FALSE	finn-b-L12_LICHENPLANUS	15	86440997	0.0351	NA	0.3075	Lichen planus || id:finn-b-L12_LICHENPLANUS	Lichen planus	Lichen planus || ||	TRUE	igd	NA	NA	NA	NA	NA	NA	NA	0.0110294347490564	1.98973518186375e-06	16960	genus..Eubacteriumcoprostanoligenesgroup.id.11375	TRUE	reported	oJw139	2	TRUE
rs62024432	C	T	C	T	-0.0769697631980281	0.0187	NA	0.09632	FALSE	FALSE	FALSE	finn-b-L12_LICHENPLANUS	15	97869293	0.0568	NA	0.7415	Lichen planus || id:finn-b-L12_LICHENPLANUS	Lichen planus	Lichen planus || ||	TRUE	igd	NA	NA	NA	NA	NA	NA	NA	0.0172101349912633	7.50207455022262e-06	17271	genus..Eubacteriumcoprostanoligenesgroup.id.11375	TRUE	reported	oJw139	2	TRUE
rs6762473	C	A	C	A	0.0521583647345351	-0.0333	NA	0.3401	FALSE	FALSE	FALSE	finn-b-L12_LICHENPLANUS	3	127139574	0.0355	NA	0.347	Lichen planus || id:finn-b-L12_LICHENPLANUS	Lichen planus	Lichen planus || ||	TRUE	igd	NA	NA	NA	NA	NA	NA	NA	0.0112352505249882	4.2611288243467e-06	17377	genus..Eubacteriumcoprostanoligenesgroup.id.11375	TRUE	reported	oJw139	2	TRUE
rs76898927	G	A	G	A	0.123055019732079	-0.1502	NA	0.05372	FALSE	FALSE	FALSE	finn-b-L12_LICHENPLANUS	3	81595477	0.0751	NA	0.0456405	Lichen planus || id:finn-b-L12_LICHENPLANUS	Lichen planus	Lichen planus || ||	TRUE	igd	NA	NA	NA	NA	NA	NA	NA	0.0266374911785224	4.78979174198274e-06	12197	genus..Eubacteriumcoprostanoligenesgroup.id.11375	TRUE	reported	oJw139	2	TRUE
rs79895140	T	C	T	C	-0.0641016701817228	-0.0439	NA	0.1152	FALSE	FALSE	FALSE	finn-b-L12_LICHENPLANUS	2	50797401	0.054	NA	0.4164	Lichen planus || id:finn-b-L12_LICHENPLANUS	Lichen planus	Lichen planus || ||	TRUE	igd	NA	NA	NA	NA	NA	NA	NA	0.0141152876634352	8.61815905928662e-06	16139	genus..Eubacteriumcoprostanoligenesgroup.id.11375	TRUE	reported	oJw139	2	TRUE
rs9648214	T	C	T	C	-0.0828719424900575	0.096	NA	0.08649	FALSE	FALSE	FALSE	finn-b-L12_LICHENPLANUS	7	16380806	0.0597	NA	0.1079	Lichen planus || id:finn-b-L12_LICHENPLANUS	Lichen planus	Lichen planus || ||	TRUE	igd	NA	NA	NA	NA	NA	NA	NA	0.0164309869258978	2.52029867929822e-07	17379	genus..Eubacteriumcoprostanoligenesgroup.id.11375	TRUE	reported	oJw139	2	TRUE
rs158115	G	C	G	C	0.0915270526420366	-0.0154	NA	0.1289	FALSE	TRUE	TRUE	finn-b-L12_LICHENPLANUS	14	77619186	0.0504	NA	0.7595	Lichen planus || id:finn-b-L12_LICHENPLANUS	Lichen planus	Lichen planus || ||	TRUE	igd	NA	NA	NA	NA	NA	NA	NA	0.0190610873345401	9.74184592453926e-06	14678	genus..Eubacteriumeligensgroup.id.14372	TRUE	reported	w4Qo7S	2	FALSE
rs182318	G	A	G	A	-0.0824941132661435	0.0104	NA	0.08029	FALSE	FALSE	FALSE	finn-b-L12_LICHENPLANUS	11	31098691	0.0623	NA	0.8674	Lichen planus || id:finn-b-L12_LICHENPLANUS	Lichen planus	Lichen planus || ||	TRUE	igd	NA	NA	NA	NA	NA	NA	NA	0.0195614967927638	8.39836920008547e-06	14777	genus..Eubacteriumeligensgroup.id.14372	TRUE	reported	w4Qo7S	2	TRUE
rs2200429	A	G	A	G	-0.0888824591608613	-0.063	NA	0.09827	FALSE	FALSE	FALSE	finn-b-L12_LICHENPLANUS	13	107563458	0.0566	NA	0.2657	Lichen planus || id:finn-b-L12_LICHENPLANUS	Lichen planus	Lichen planus || ||	TRUE	igd	NA	NA	NA	NA	NA	NA	NA	0.0198478975663649	5.29720747140522e-06	14761	genus..Eubacteriumeligensgroup.id.14372	TRUE	reported	w4Qo7S	2	TRUE
rs265534	T	G	T	G	-0.0563756083216695	-0.0274	NA	0.468	FALSE	FALSE	FALSE	finn-b-L12_LICHENPLANUS	10	83092007	0.0339	NA	0.4181	Lichen planus || id:finn-b-L12_LICHENPLANUS	Lichen planus	Lichen planus || ||	TRUE	igd	NA	NA	NA	NA	NA	NA	NA	0.0120127195063776	2.26758039625934e-06	14776	genus..Eubacteriumeligensgroup.id.14372	TRUE	reported	w4Qo7S	2	TRUE
rs4583233	A	C	A	C	0.0670204772475218	0.0075	NA	0.2879	FALSE	FALSE	FALSE	finn-b-L12_LICHENPLANUS	16	81820486	0.0375	NA	0.8422	Lichen planus || id:finn-b-L12_LICHENPLANUS	Lichen planus	Lichen planus || ||	TRUE	igd	NA	NA	NA	NA	NA	NA	NA	0.0128121779815614	2.83851908636396e-07	14327	genus..Eubacteriumeligensgroup.id.14372	TRUE	reported	w4Qo7S	2	TRUE
rs56080211	C	T	C	T	0.12309269677591	-0.0645	NA	0.0779	FALSE	FALSE	FALSE	finn-b-L12_LICHENPLANUS	2	110260993	0.0637	NA	0.3113	Lichen planus || id:finn-b-L12_LICHENPLANUS	Lichen planus	Lichen planus || ||	TRUE	igd	NA	NA	NA	NA	NA	NA	NA	0.0282743146719382	9.14289967259373e-06	10699	genus..Eubacteriumeligensgroup.id.14372	TRUE	reported	w4Qo7S	2	TRUE
rs6923695	T	G	T	G	0.103267603329869	-0.0837	NA	0.06646	FALSE	FALSE	FALSE	finn-b-L12_LICHENPLANUS	6	70956815	0.0679	NA	0.2178	Lichen planus || id:finn-b-L12_LICHENPLANUS	Lichen planus	Lichen planus || ||	TRUE	igd	NA	NA	NA	NA	NA	NA	NA	0.0229524502317044	4.87406317877696e-06	12891	genus..Eubacteriumeligensgroup.id.14372	TRUE	reported	w4Qo7S	2	TRUE
rs72839198	C	G	C	G	0.155658995251687	0.0424	NA	0.09193	FALSE	TRUE	TRUE	finn-b-L12_LICHENPLANUS	2	115197171	0.0584	NA	0.468	Lichen planus || id:finn-b-L12_LICHENPLANUS	Lichen planus	Lichen planus || ||	TRUE	igd	NA	NA	NA	NA	NA	NA	NA	0.0375612220523567	3.13913646703203e-06	4926	genus..Eubacteriumeligensgroup.id.14372	TRUE	reported	w4Qo7S	2	FALSE
rs74606150	C	G	C	G	-0.196453544549325	0.1669	NA	0.04098	FALSE	TRUE	TRUE	finn-b-L12_LICHENPLANUS	14	39301409	0.086	NA	0.05223	Lichen planus || id:finn-b-L12_LICHENPLANUS	Lichen planus	Lichen planus || ||	TRUE	igd	NA	NA	NA	NA	NA	NA	NA	0.0425649510311357	4.24506334451182e-06	5381	genus..Eubacteriumeligensgroup.id.14372	TRUE	reported	w4Qo7S	2	FALSE
rs10147907	T	G	T	G	0.172262806688065	-0.0629	NA	0.07888	FALSE	FALSE	FALSE	finn-b-L12_LICHENPLANUS	14	89484373	0.064	NA	0.3253	Lichen planus || id:finn-b-L12_LICHENPLANUS	Lichen planus	Lichen planus || ||	TRUE	igd	NA	NA	NA	NA	NA	NA	NA	0.0396009825121173	8.27245665941068e-06	3833	genus..Eubacteriumfissicatenagroup.id.14373	TRUE	reported	okIhFu	2	TRUE
rs11818408	G	A	G	A	0.105850349853371	0.0385	NA	0.3958	FALSE	FALSE	FALSE	finn-b-L12_LICHENPLANUS	10	96758467	0.0346	NA	0.2661	Lichen planus || id:finn-b-L12_LICHENPLANUS	Lichen planus	Lichen planus || ||	TRUE	igd	NA	NA	NA	NA	NA	NA	NA	0.0237114035360187	8.20015253161177e-06	3590	genus..Eubacteriumfissicatenagroup.id.14373	TRUE	reported	okIhFu	2	TRUE
rs11876297	T	C	T	C	0.131469397810945	-0.0262	NA	0.2838	FALSE	FALSE	FALSE	finn-b-L12_LICHENPLANUS	18	45753272	0.0381	NA	0.4913	Lichen planus || id:finn-b-L12_LICHENPLANUS	Lichen planus	Lichen planus || ||	TRUE	igd	NA	NA	NA	NA	NA	NA	NA	0.0281712031830947	2.66556422849862e-06	3396	genus..Eubacteriumfissicatenagroup.id.14373	TRUE	reported	okIhFu	2	TRUE
rs151257695	A	G	A	G	0.209509778724955	0.0012	NA	0.07095	FALSE	FALSE	FALSE	finn-b-L12_LICHENPLANUS	7	73043561	0.066	NA	0.985	Lichen planus || id:finn-b-L12_LICHENPLANUS	Lichen planus	Lichen planus || ||	TRUE	igd	NA	NA	NA	NA	NA	NA	NA	0.0454847225801605	3.09680915789635e-06	3587	genus..Eubacteriumfissicatenagroup.id.14373	TRUE	reported	okIhFu	2	TRUE
rs1768152	T	C	T	C	0.139488570966463	0.0428	NA	0.1052	FALSE	FALSE	FALSE	finn-b-L12_LICHENPLANUS	3	39604954	0.0551	NA	0.4373	Lichen planus || id:finn-b-L12_LICHENPLANUS	Lichen planus	Lichen planus || ||	TRUE	igd	NA	NA	NA	NA	NA	NA	NA	0.0316185840212357	8.70053928487471e-06	3590	genus..Eubacteriumfissicatenagroup.id.14373	TRUE	reported	okIhFu	2	TRUE
rs2733072	G	A	G	A	0.109644167948117	0.0044	NA	0.5028	FALSE	FALSE	FALSE	finn-b-L12_LICHENPLANUS	8	5433699	0.0339	NA	0.8957	Lichen planus || id:finn-b-L12_LICHENPLANUS	Lichen planus	Lichen planus || ||	TRUE	igd	NA	NA	NA	NA	NA	NA	NA	0.022830586609729	1.49089216111482e-06	3833	genus..Eubacteriumfissicatenagroup.id.14373	TRUE	reported	okIhFu	2	TRUE
rs3771393	C	T	C	T	0.130842344234957	-0.0391	NA	0.1938	FALSE	FALSE	FALSE	finn-b-L12_LICHENPLANUS	2	71145246	0.0425	NA	0.3578	Lichen planus || id:finn-b-L12_LICHENPLANUS	Lichen planus	Lichen planus || ||	TRUE	igd	NA	NA	NA	NA	NA	NA	NA	0.026667104373126	7.37909325624841e-07	3792	genus..Eubacteriumfissicatenagroup.id.14373	TRUE	reported	okIhFu	2	TRUE
rs6934739	A	G	A	G	0.111463383719603	-0.0158	NA	0.3325	FALSE	FALSE	FALSE	finn-b-L12_LICHENPLANUS	6	39940437	0.0358	NA	0.658999	Lichen planus || id:finn-b-L12_LICHENPLANUS	Lichen planus	Lichen planus || ||	TRUE	igd	NA	NA	NA	NA	NA	NA	NA	0.0252788047768516	9.7532632352641e-06	3831	genus..Eubacteriumfissicatenagroup.id.14373	TRUE	reported	okIhFu	2	TRUE
rs7104872	G	A	G	A	0.138611742742229	0.0148	NA	0.1104	FALSE	FALSE	FALSE	finn-b-L12_LICHENPLANUS	11	115165111	0.0543	NA	0.784899	Lichen planus || id:finn-b-L12_LICHENPLANUS	Lichen planus	Lichen planus || ||	TRUE	igd	NA	NA	NA	NA	NA	NA	NA	0.0291905525245554	2.73150389788929e-06	3829	genus..Eubacteriumfissicatenagroup.id.14373	TRUE	reported	okIhFu	2	TRUE
rs10501370	C	T	C	T	-0.115588893898329	-0.0736	NA	0.06278	FALSE	FALSE	FALSE	finn-b-L12_LICHENPLANUS	11	58040621	0.07	NA	0.2936	Lichen planus || id:finn-b-L12_LICHENPLANUS	Lichen planus	Lichen planus || ||	TRUE	igd	NA	NA	NA	NA	NA	NA	NA	0.0252488885598848	5.41918494722963e-06	13824	genus..Eubacteriumhalliigroup.id.11338	TRUE	reported	56YELg	2	TRUE
rs10798999	C	T	C	T	0.0601660737633011	-0.0526	NA	0.2684	FALSE	FALSE	FALSE	finn-b-L12_LICHENPLANUS	1	34308917	0.0381	NA	0.1672	Lichen planus || id:finn-b-L12_LICHENPLANUS	Lichen planus	Lichen planus || ||	TRUE	igd	NA	NA	NA	NA	NA	NA	NA	0.0126752446850334	2.60557880547594e-06	16561	genus..Eubacteriumhalliigroup.id.11338	TRUE	reported	56YELg	2	TRUE
rs10808115	A	C	A	C	-0.0504747407839271	-0.0036	NA	0.4883	FALSE	FALSE	FALSE	finn-b-L12_LICHENPLANUS	7	100635375	0.0337	NA	0.9142	Lichen planus || id:finn-b-L12_LICHENPLANUS	Lichen planus	Lichen planus || ||	TRUE	igd	NA	NA	NA	NA	NA	NA	NA	0.0109922475222328	4.42448483155775e-06	16566	genus..Eubacteriumhalliigroup.id.11338	TRUE	reported	56YELg	2	TRUE
rs117748144	T	C	T	C	-0.126581958269596	-0.0772	NA	0.05083	FALSE	FALSE	FALSE	finn-b-L12_LICHENPLANUS	11	11771637	0.0772	NA	0.3174	Lichen planus || id:finn-b-L12_LICHENPLANUS	Lichen planus	Lichen planus || ||	TRUE	igd	NA	NA	NA	NA	NA	NA	NA	0.0287119552475553	7.86001808582974e-06	10861	genus..Eubacteriumhalliigroup.id.11338	TRUE	reported	56YELg	2	TRUE
rs13116360	T	C	T	C	0.154124444645952	-0.0018	NA	0.06688	FALSE	FALSE	FALSE	finn-b-L12_LICHENPLANUS	4	111885431	0.0687	NA	0.9793	Lichen planus || id:finn-b-L12_LICHENPLANUS	Lichen planus	Lichen planus || ||	TRUE	igd	NA	NA	NA	NA	NA	NA	NA	0.0297185330554663	2.94486822953011e-07	10323	genus..Eubacteriumhalliigroup.id.11338	TRUE	reported	56YELg	2	TRUE
rs138531890	A	G	A	G	0.153138470802483	0.0365	NA	0.07905	FALSE	FALSE	FALSE	finn-b-L12_LICHENPLANUS	3	195259206	0.0632	NA	0.5633	Lichen planus || id:finn-b-L12_LICHENPLANUS	Lichen planus	Lichen planus || ||	TRUE	igd	TRUE	rs138531890	rs74470415	A	G	T	G	0.0349456413891867	5.4305964590041e-06	7710	genus..Eubacteriumhalliigroup.id.11338	TRUE	reported	56YELg	2	TRUE
rs17074066	T	C	T	C	-0.0813986242502035	-0.0695	NA	0.02047	FALSE	FALSE	FALSE	finn-b-L12_LICHENPLANUS	4	183709536	0.1215	NA	0.5674	Lichen planus || id:finn-b-L12_LICHENPLANUS	Lichen planus	Lichen planus || ||	TRUE	igd	NA	NA	NA	NA	NA	NA	NA	0.0189272315288738	9.34904765852772e-06	15804	genus..Eubacteriumhalliigroup.id.11338	TRUE	reported	56YELg	2	TRUE
rs17474256	G	A	G	A	0.0810805094614862	-0.0698	NA	0.09798	FALSE	FALSE	FALSE	finn-b-L12_LICHENPLANUS	1	104524676	0.0571	NA	0.2212	Lichen planus || id:finn-b-L12_LICHENPLANUS	Lichen planus	Lichen planus || ||	TRUE	igd	NA	NA	NA	NA	NA	NA	NA	0.0184573085032199	9.45445229665656e-06	16460	genus..Eubacteriumhalliigroup.id.11338	TRUE	reported	56YELg	2	TRUE
rs281379	A	G	A	G	-0.0499523280278468	0.0413	NA	0.4084	FALSE	FALSE	FALSE	finn-b-L12_LICHENPLANUS	19	49214274	0.0342	NA	0.2281	Lichen planus || id:finn-b-L12_LICHENPLANUS	Lichen planus	Lichen planus || ||	TRUE	igd	NA	NA	NA	NA	NA	NA	NA	0.0112152927467483	9.32796049975418e-06	16130	genus..Eubacteriumhalliigroup.id.11338	TRUE	reported	56YELg	2	TRUE
rs28584818	A	G	A	G	0.126115363898252	0.0334	NA	0.07991	FALSE	FALSE	FALSE	finn-b-L12_LICHENPLANUS	3	64664456	0.0621	NA	0.5911	Lichen planus || id:finn-b-L12_LICHENPLANUS	Lichen planus	Lichen planus || ||	TRUE	igd	NA	NA	NA	NA	NA	NA	NA	0.0268627474424814	4.43234779020068e-06	11095	genus..Eubacteriumhalliigroup.id.11338	TRUE	reported	56YELg	2	TRUE
rs60254196	A	G	A	G	-0.0522831629686655	-0.021	NA	0.4651	FALSE	FALSE	FALSE	finn-b-L12_LICHENPLANUS	7	148856720	0.0339	NA	0.5358	Lichen planus || id:finn-b-L12_LICHENPLANUS	Lichen planus	Lichen planus || ||	TRUE	igd	NA	NA	NA	NA	NA	NA	NA	0.0111864909683667	2.69671921719683e-06	16238	genus..Eubacteriumhalliigroup.id.11338	TRUE	reported	56YELg	2	TRUE
rs630939	C	T	C	T	-0.0508914228701184	0.0363	NA	0.4516	FALSE	FALSE	FALSE	finn-b-L12_LICHENPLANUS	18	48384463	0.0341	NA	0.2879	Lichen planus || id:finn-b-L12_LICHENPLANUS	Lichen planus	Lichen planus || ||	TRUE	igd	NA	NA	NA	NA	NA	NA	NA	0.0114352105716252	9.15758698369525e-06	16238	genus..Eubacteriumhalliigroup.id.11338	TRUE	reported	56YELg	2	TRUE
rs6550770	T	C	T	C	-0.198087408104575	0.0858	NA	0.0423	FALSE	FALSE	FALSE	finn-b-L12_LICHENPLANUS	3	23663416	0.0848	NA	0.3115	Lichen planus || id:finn-b-L12_LICHENPLANUS	Lichen planus	Lichen planus || ||	TRUE	igd	NA	NA	NA	NA	NA	NA	NA	0.0443544874600637	4.82300455789055e-06	4279	genus..Eubacteriumhalliigroup.id.11338	TRUE	reported	56YELg	2	TRUE
rs74018587	C	T	C	T	0.208942799186401	0.0252	NA	0.04048	FALSE	FALSE	FALSE	finn-b-L12_LICHENPLANUS	15	62014160	0.0852	NA	0.767499	Lichen planus || id:finn-b-L12_LICHENPLANUS	Lichen planus	Lichen planus || ||	TRUE	igd	NA	NA	NA	NA	NA	NA	NA	0.0438219737316112	3.70257284184543e-06	3039	genus..Eubacteriumhalliigroup.id.11338	TRUE	reported	56YELg	2	TRUE
rs78056098	G	T	G	T	-0.0507411142624388	-0.0112	NA	0.3553	FALSE	FALSE	FALSE	finn-b-L12_LICHENPLANUS	11	123789877	0.0352	NA	0.7491	Lichen planus || id:finn-b-L12_LICHENPLANUS	Lichen planus	Lichen planus || ||	TRUE	igd	NA	NA	NA	NA	NA	NA	NA	0.0113758215034367	8.28817564667184e-06	16568	genus..Eubacteriumhalliigroup.id.11338	TRUE	reported	56YELg	2	TRUE
rs949971	T	G	T	G	-0.0540163641850448	0.0942	NA	0.3249	FALSE	FALSE	FALSE	finn-b-L12_LICHENPLANUS	3	110283389	0.036	NA	0.00886298	Lichen planus || id:finn-b-L12_LICHENPLANUS	Lichen planus	Lichen planus || ||	TRUE	igd	NA	NA	NA	NA	NA	NA	NA	0.0116100708747731	3.29002023313144e-06	16566	genus..Eubacteriumhalliigroup.id.11338	TRUE	reported	56YELg	2	TRUE
rs10263623	C	T	C	T	0.193495904118522	-0.0156	NA	0.03904	FALSE	FALSE	FALSE	finn-b-L12_LICHENPLANUS	7	64894137	0.0879	NA	0.859	Lichen planus || id:finn-b-L12_LICHENPLANUS	Lichen planus	Lichen planus || ||	TRUE	igd	NA	NA	NA	NA	NA	NA	NA	0.0439023377321087	8.90706499385841e-06	3080	genus..Eubacteriumnodatumgroup.id.11297	TRUE	reported	QIrQDQ	2	TRUE
rs10458299	T	C	T	C	-0.187752781331818	0.0836	NA	0.07438	FALSE	FALSE	FALSE	finn-b-L12_LICHENPLANUS	7	135052348	0.0643	NA	0.1939	Lichen planus || id:finn-b-L12_LICHENPLANUS	Lichen planus	Lichen planus || ||	TRUE	igd	NA	NA	NA	NA	NA	NA	NA	0.0419690108889028	8.36714346028871e-06	3271	genus..Eubacteriumnodatumgroup.id.11297	TRUE	reported	QIrQDQ	2	TRUE
rs11006576	A	G	A	G	-0.110167093821417	-0.0125	NA	0.5405	FALSE	FALSE	FALSE	finn-b-L12_LICHENPLANUS	10	61322015	0.034	NA	0.714	Lichen planus || id:finn-b-L12_LICHENPLANUS	Lichen planus	Lichen planus || ||	TRUE	igd	NA	NA	NA	NA	NA	NA	NA	0.0245929633074394	7.98663846127768e-06	3295	genus..Eubacteriumnodatumgroup.id.11297	TRUE	reported	QIrQDQ	2	TRUE
rs113893692	C	T	C	T	-0.185107160075678	-0.0578	NA	0.1237	FALSE	FALSE	FALSE	finn-b-L12_LICHENPLANUS	9	28245518	0.0517	NA	0.2639	Lichen planus || id:finn-b-L12_LICHENPLANUS	Lichen planus	Lichen planus || ||	TRUE	igd	NA	NA	NA	NA	NA	NA	NA	0.0403573253915136	5.75701502269741e-06	3195	genus..Eubacteriumnodatumgroup.id.11297	TRUE	reported	QIrQDQ	2	TRUE
rs34297067	A	G	A	G	-0.186906548469567	-0.0229	NA	0.1472	FALSE	FALSE	FALSE	finn-b-L12_LICHENPLANUS	14	52185888	0.0477	NA	0.630901	Lichen planus || id:finn-b-L12_LICHENPLANUS	Lichen planus	Lichen planus || ||	TRUE	igd	NA	NA	NA	NA	NA	NA	NA	0.0341474916846643	6.59783590910388e-08	3271	genus..Eubacteriumnodatumgroup.id.11297	TRUE	reported	QIrQDQ	2	TRUE
rs61841040	G	T	G	T	0.16062114062078	-0.0268	NA	0.1967	FALSE	FALSE	FALSE	finn-b-L12_LICHENPLANUS	10	9659749	0.0427	NA	0.5296	Lichen planus || id:finn-b-L12_LICHENPLANUS	Lichen planus	Lichen planus || ||	TRUE	igd	NA	NA	NA	NA	NA	NA	NA	0.0341609285495782	3.56140921839411e-06	3295	genus..Eubacteriumnodatumgroup.id.11297	TRUE	reported	QIrQDQ	2	TRUE
rs6818880	A	G	A	G	-0.110080596326478	0.0395	NA	0.4665	FALSE	FALSE	FALSE	finn-b-L12_LICHENPLANUS	4	94712747	0.0339	NA	0.2444	Lichen planus || id:finn-b-L12_LICHENPLANUS	Lichen planus	Lichen planus || ||	TRUE	igd	NA	NA	NA	NA	NA	NA	NA	0.0245964454310779	7.82540201554099e-06	3291	genus..Eubacteriumnodatumgroup.id.11297	TRUE	reported	QIrQDQ	2	TRUE
rs77910827	C	T	C	T	0.201788440873475	-0.0764	NA	0.1082	FALSE	FALSE	FALSE	finn-b-L12_LICHENPLANUS	9	96597985	0.0543	NA	0.1596	Lichen planus || id:finn-b-L12_LICHENPLANUS	Lichen planus	Lichen planus || ||	TRUE	igd	NA	NA	NA	NA	NA	NA	NA	0.041356826061215	9.05381284941437e-07	3271	genus..Eubacteriumnodatumgroup.id.11297	TRUE	reported	QIrQDQ	2	TRUE
rs7827125	C	T	C	T	0.122299815338707	-0.0354	NA	0.2803	FALSE	FALSE	FALSE	finn-b-L12_LICHENPLANUS	8	4954912	0.0376	NA	0.346	Lichen planus || id:finn-b-L12_LICHENPLANUS	Lichen planus	Lichen planus || ||	TRUE	igd	NA	NA	NA	NA	NA	NA	NA	0.02713314326782	7.17354668231428e-06	3294	genus..Eubacteriumnodatumgroup.id.11297	TRUE	reported	QIrQDQ	2	TRUE
rs7880204	T	C	T	C	-0.125453807552311	0.0574	NA	0.2459	FALSE	FALSE	FALSE	finn-b-L12_LICHENPLANUS	1	171060821	0.0391	NA	0.1421	Lichen planus || id:finn-b-L12_LICHENPLANUS	Lichen planus	Lichen planus || ||	TRUE	igd	NA	NA	NA	NA	NA	NA	NA	0.0275303121132707	6.83884405532402e-06	3294	genus..Eubacteriumnodatumgroup.id.11297	TRUE	reported	QIrQDQ	2	TRUE
rs9425984	T	C	T	C	-0.130233831901903	0.0265	NA	0.2182	FALSE	FALSE	FALSE	finn-b-L12_LICHENPLANUS	1	34529736	0.0409	NA	0.5165	Lichen planus || id:finn-b-L12_LICHENPLANUS	Lichen planus	Lichen planus || ||	TRUE	igd	NA	NA	NA	NA	NA	NA	NA	0.0292346534965737	7.20680599012901e-06	3294	genus..Eubacteriumnodatumgroup.id.11297	TRUE	reported	QIrQDQ	2	TRUE
rs12129908	C	A	C	A	0.089327250313422	-0.0122	NA	0.398	FALSE	FALSE	FALSE	finn-b-L12_LICHENPLANUS	1	195064019	0.0344	NA	0.722	Lichen planus || id:finn-b-L12_LICHENPLANUS	Lichen planus	Lichen planus || ||	TRUE	igd	NA	NA	NA	NA	NA	NA	NA	0.0198332870637544	5.79515993879262e-06	5377	genus..Eubacteriumoxidoreducensgroup.id.11339	TRUE	reported	6jhsgw	2	TRUE
rs12423772	G	T	G	T	0.140979641070221	0.0738	NA	0.1511	FALSE	FALSE	FALSE	finn-b-L12_LICHENPLANUS	12	94515340	0.0483	NA	0.1259	Lichen planus || id:finn-b-L12_LICHENPLANUS	Lichen planus	Lichen planus || ||	TRUE	igd	NA	NA	NA	NA	NA	NA	NA	0.0295028890109047	2.62925374831098e-06	5321	genus..Eubacteriumoxidoreducensgroup.id.11339	TRUE	reported	6jhsgw	2	TRUE
rs1425962	G	C	G	C	0.0906103936292111	0.011	NA	0.4009	FALSE	TRUE	TRUE	finn-b-L12_LICHENPLANUS	4	187905399	0.0347	NA	0.7501	Lichen planus || id:finn-b-L12_LICHENPLANUS	Lichen planus	Lichen planus || ||	TRUE	igd	NA	NA	NA	NA	NA	NA	NA	0.0200612323796081	7.32284483432928e-06	5321	genus..Eubacteriumoxidoreducensgroup.id.11339	TRUE	reported	6jhsgw	2	FALSE
rs2973294	G	T	G	T	0.0923558710698249	-0.0297	NA	0.414	FALSE	FALSE	FALSE	finn-b-L12_LICHENPLANUS	4	37526679	0.0341	NA	0.3832	Lichen planus || id:finn-b-L12_LICHENPLANUS	Lichen planus	Lichen planus || ||	TRUE	igd	NA	NA	NA	NA	NA	NA	NA	0.0195438711807532	2.38836425360718e-06	5378	genus..Eubacteriumoxidoreducensgroup.id.11339	TRUE	reported	6jhsgw	2	TRUE
rs34561138	G	A	G	A	0.21614534542657	-0.0703	NA	0.03882	FALSE	FALSE	FALSE	finn-b-L12_LICHENPLANUS	16	86480355	0.0888	NA	0.4285	Lichen planus || id:finn-b-L12_LICHENPLANUS	Lichen planus	Lichen planus || ||	TRUE	igd	NA	NA	NA	NA	NA	NA	NA	0.0459919696239924	2.51162685546062e-06	4186	genus..Eubacteriumoxidoreducensgroup.id.11339	TRUE	reported	6jhsgw	2	TRUE
rs440215	C	T	C	T	0.093276592479957	-0.0291	NA	0.4397	FALSE	FALSE	FALSE	finn-b-L12_LICHENPLANUS	5	106882394	0.0339	NA	0.3908	Lichen planus || id:finn-b-L12_LICHENPLANUS	Lichen planus	Lichen planus || ||	TRUE	igd	NA	NA	NA	NA	NA	NA	NA	0.019529390755972	1.65407199835244e-06	5377	genus..Eubacteriumoxidoreducensgroup.id.11339	TRUE	reported	6jhsgw	2	TRUE
rs10248854	C	A	C	A	-0.0527826766524865	0.0242	NA	0.3967	FALSE	FALSE	FALSE	finn-b-L12_LICHENPLANUS	7	121281238	0.0344	NA	0.4819	Lichen planus || id:finn-b-L12_LICHENPLANUS	Lichen planus	Lichen planus || ||	TRUE	igd	NA	NA	NA	NA	NA	NA	NA	0.0113463501938763	4.20675858274682e-06	17348	genus..Eubacteriumrectalegroup.id.14374	TRUE	reported	1M1cnM	2	TRUE
rs10797540	A	G	A	G	0.0503179066833849	0.0124	NA	0.4441	FALSE	FALSE	FALSE	finn-b-L12_LICHENPLANUS	1	234530370	0.0339	NA	0.7157	Lichen planus || id:finn-b-L12_LICHENPLANUS	Lichen planus	Lichen planus || ||	TRUE	igd	NA	NA	NA	NA	NA	NA	NA	0.0108389459069818	3.53383933195905e-06	17350	genus..Eubacteriumrectalegroup.id.14374	TRUE	reported	1M1cnM	2	TRUE
rs10892089	C	G	C	G	-0.0635521739147321	0.0082	NA	0.1842	FALSE	TRUE	TRUE	finn-b-L12_LICHENPLANUS	11	98523638	0.0434	NA	0.8505	Lichen planus || id:finn-b-L12_LICHENPLANUS	Lichen planus	Lichen planus || ||	TRUE	igd	NA	NA	NA	NA	NA	NA	NA	0.01400723324973	6.21821052303292e-06	17351	genus..Eubacteriumrectalegroup.id.14374	TRUE	reported	1M1cnM	2	FALSE
rs117151453	G	C	G	C	-0.113140608673848	-0.0232	NA	0.11	FALSE	TRUE	TRUE	finn-b-L12_LICHENPLANUS	12	20066025	0.054	NA	0.667999	Lichen planus || id:finn-b-L12_LICHENPLANUS	Lichen planus	Lichen planus || ||	TRUE	igd	NA	NA	NA	NA	NA	NA	NA	0.0243541400411959	1.84431974233301e-06	13908	genus..Eubacteriumrectalegroup.id.14374	TRUE	reported	1M1cnM	2	FALSE
rs143694765	T	C	T	C	0.0870025234205739	0.0387	NA	0.1027	FALSE	FALSE	FALSE	finn-b-L12_LICHENPLANUS	1	116082909	0.0558	NA	0.4873	Lichen planus || id:finn-b-L12_LICHENPLANUS	Lichen planus	Lichen planus || ||	TRUE	igd	NA	NA	NA	NA	NA	NA	NA	0.0197789596439438	9.75368727221483e-06	15124	genus..Eubacteriumrectalegroup.id.14374	TRUE	reported	1M1cnM	2	TRUE
rs16960159	C	G	C	G	-0.156595964289606	0.0224	NA	0.09555	FALSE	TRUE	TRUE	finn-b-L12_LICHENPLANUS	18	37703874	0.0576	NA	0.6982	Lichen planus || id:finn-b-L12_LICHENPLANUS	Lichen planus	Lichen planus || ||	TRUE	igd	NA	NA	NA	NA	NA	NA	NA	0.0336233795397446	4.10131507623462e-06	8334	genus..Eubacteriumrectalegroup.id.14374	TRUE	reported	1M1cnM	2	FALSE
rs2884897	A	G	A	G	-0.129363698598935	0.0583	NA	0.03513	FALSE	FALSE	FALSE	finn-b-L12_LICHENPLANUS	11	8129537	0.0915	NA	0.524	Lichen planus || id:finn-b-L12_LICHENPLANUS	Lichen planus	Lichen planus || ||	TRUE	igd	NA	NA	NA	NA	NA	NA	NA	0.0289020676762633	6.444256961594e-06	10813	genus..Eubacteriumrectalegroup.id.14374	TRUE	reported	1M1cnM	2	TRUE
rs314726	T	C	T	C	0.0528823543475253	0.0285	NA	0.496	FALSE	FALSE	FALSE	finn-b-L12_LICHENPLANUS	2	125553155	0.0339	NA	0.4	Lichen planus || id:finn-b-L12_LICHENPLANUS	Lichen planus	Lichen planus || ||	TRUE	igd	NA	NA	NA	NA	NA	NA	NA	0.0109486239549705	1.37966680539971e-06	16966	genus..Eubacteriumrectalegroup.id.14374	TRUE	reported	1M1cnM	2	TRUE
rs35398954	A	G	A	G	-0.0901401557711116	-0.1211	NA	0.1609	FALSE	FALSE	FALSE	finn-b-L12_LICHENPLANUS	15	93006765	0.0462	NA	0.00869901	Lichen planus || id:finn-b-L12_LICHENPLANUS	Lichen planus	Lichen planus || ||	TRUE	igd	NA	NA	NA	NA	NA	NA	NA	0.0174601710173563	5.39945418776099e-07	16621	genus..Eubacteriumrectalegroup.id.14374	TRUE	reported	1M1cnM	2	TRUE
rs3980709	A	T	A	T	-0.0622701452967712	-0.0474	NA	0.175	FALSE	TRUE	TRUE	finn-b-L12_LICHENPLANUS	1	170900221	0.0444	NA	0.286	Lichen planus || id:finn-b-L12_LICHENPLANUS	Lichen planus	Lichen planus || ||	TRUE	igd	NA	NA	NA	NA	NA	NA	NA	0.0140571590027479	6.85523515522762e-06	17340	genus..Eubacteriumrectalegroup.id.14374	TRUE	reported	1M1cnM	2	FALSE
rs59427698	A	G	A	G	-0.0576035090102185	-0.0867	NA	0.1896	FALSE	FALSE	FALSE	finn-b-L12_LICHENPLANUS	9	129425745	0.0433	NA	0.0450402	Lichen planus || id:finn-b-L12_LICHENPLANUS	Lichen planus	Lichen planus || ||	TRUE	igd	NA	NA	NA	NA	NA	NA	NA	0.01308533674028	5.3690557944971e-06	16613	genus..Eubacteriumrectalegroup.id.14374	TRUE	reported	1M1cnM	2	TRUE
rs62547233	A	G	A	G	0.0536319000668266	-0.007	NA	0.2845	FALSE	FALSE	FALSE	finn-b-L12_LICHENPLANUS	9	92013419	0.0374	NA	0.8507	Lichen planus || id:finn-b-L12_LICHENPLANUS	Lichen planus	Lichen planus || ||	TRUE	igd	NA	NA	NA	NA	NA	NA	NA	0.012020062524606	9.8982019894356e-06	17347	genus..Eubacteriumrectalegroup.id.14374	TRUE	reported	1M1cnM	2	TRUE
rs10131724	A	C	A	C	-0.199832279489332	0.0479	NA	0.0998	FALSE	FALSE	FALSE	finn-b-L12_LICHENPLANUS	14	52219066	0.0569	NA	0.3995	Lichen planus || id:finn-b-L12_LICHENPLANUS	Lichen planus	Lichen planus || ||	TRUE	igd	NA	NA	NA	NA	NA	NA	NA	0.041457713434255	2.38663045379669e-06	5071	genus..Eubacteriumruminantiumgroup.id.11340	TRUE	reported	2h1AbU	2	TRUE
rs10923018	G	A	G	A	0.0726437863388374	0.0349	NA	0.5781	FALSE	FALSE	FALSE	finn-b-L12_LICHENPLANUS	1	88523399	0.034	NA	0.3045	Lichen planus || id:finn-b-L12_LICHENPLANUS	Lichen planus	Lichen planus || ||	TRUE	igd	NA	NA	NA	NA	NA	NA	NA	0.0160924055935709	6.79540919256427e-06	7739	genus..Eubacteriumruminantiumgroup.id.11340	TRUE	reported	2h1AbU	2	TRUE
rs112375806	T	A	T	A	0.14314108548906	0.0144	NA	0.1404	FALSE	TRUE	TRUE	finn-b-L12_LICHENPLANUS	22	48749548	0.0491	NA	0.7687	Lichen planus || id:finn-b-L12_LICHENPLANUS	Lichen planus	Lichen planus || ||	TRUE	igd	NA	NA	NA	NA	NA	NA	NA	0.0293757494122342	5.82165766036921e-06	7123	genus..Eubacteriumruminantiumgroup.id.11340	TRUE	reported	2h1AbU	2	FALSE
rs11637981	G	T	G	T	-0.0732579960862343	0.0028	NA	0.5571	FALSE	FALSE	FALSE	finn-b-L12_LICHENPLANUS	15	61289622	0.0339	NA	0.9344	Lichen planus || id:finn-b-L12_LICHENPLANUS	Lichen planus	Lichen planus || ||	TRUE	igd	NA	NA	NA	NA	NA	NA	NA	0.0160887959984434	5.43671463779233e-06	7718	genus..Eubacteriumruminantiumgroup.id.11340	TRUE	reported	2h1AbU	2	TRUE
rs13025464	T	C	T	C	-0.0737077145050206	-0.027	NA	0.403	FALSE	FALSE	FALSE	finn-b-L12_LICHENPLANUS	2	201610645	0.0344	NA	0.4332	Lichen planus || id:finn-b-L12_LICHENPLANUS	Lichen planus	Lichen planus || ||	TRUE	igd	NA	NA	NA	NA	NA	NA	NA	0.016378577182548	6.96842494285792e-06	7738	genus..Eubacteriumruminantiumgroup.id.11340	TRUE	reported	2h1AbU	2	TRUE
rs139749	C	T	C	T	-0.0845439274477069	0.0083	NA	0.342	FALSE	FALSE	FALSE	finn-b-L12_LICHENPLANUS	22	25303055	0.0357	NA	0.8162	Lichen planus || id:finn-b-L12_LICHENPLANUS	Lichen planus	Lichen planus || ||	TRUE	igd	NA	NA	NA	NA	NA	NA	NA	0.0171790775197909	8.58844982867134e-07	7314	genus..Eubacteriumruminantiumgroup.id.11340	TRUE	reported	2h1AbU	2	TRUE
rs16891896	G	A	G	A	-0.174787011436225	0.0465	NA	0.08467	FALSE	FALSE	FALSE	finn-b-L12_LICHENPLANUS	5	33897589	0.0604	NA	0.4414	Lichen planus || id:finn-b-L12_LICHENPLANUS	Lichen planus	Lichen planus || ||	TRUE	igd	NA	NA	NA	NA	NA	NA	NA	0.0390572683191562	2.38120382792545e-06	4753	genus..Eubacteriumruminantiumgroup.id.11340	TRUE	reported	2h1AbU	2	TRUE
rs17519472	C	T	C	T	0.107804140148699	-0.0431	NA	0.1397	FALSE	FALSE	FALSE	finn-b-L12_LICHENPLANUS	12	30360954	0.0486	NA	0.3754	Lichen planus || id:finn-b-L12_LICHENPLANUS	Lichen planus	Lichen planus || ||	TRUE	igd	NA	NA	NA	NA	NA	NA	NA	0.0233983775447583	4.70355623801051e-06	7710	genus..Eubacteriumruminantiumgroup.id.11340	TRUE	reported	2h1AbU	2	TRUE
rs209813	G	A	G	A	-0.103488116070131	-0.0093	NA	0.1452	FALSE	FALSE	FALSE	finn-b-L12_LICHENPLANUS	6	11953633	0.0478	NA	0.8457	Lichen planus || id:finn-b-L12_LICHENPLANUS	Lichen planus	Lichen planus || ||	TRUE	igd	NA	NA	NA	NA	NA	NA	NA	0.0236390573676276	9.23145733374635e-06	7264	genus..Eubacteriumruminantiumgroup.id.11340	TRUE	reported	2h1AbU	2	TRUE
rs2116427	A	G	A	G	0.0911460512715159	-0.0144	NA	0.2555	FALSE	FALSE	FALSE	finn-b-L12_LICHENPLANUS	5	121182996	0.0386	NA	0.708	Lichen planus || id:finn-b-L12_LICHENPLANUS	Lichen planus	Lichen planus || ||	TRUE	igd	NA	NA	NA	NA	NA	NA	NA	0.0182353068079111	4.67364474759123e-07	7739	genus..Eubacteriumruminantiumgroup.id.11340	TRUE	reported	2h1AbU	2	TRUE
rs2229917	A	G	A	G	0.153537928651796	-0.0554	NA	0.04217	FALSE	FALSE	FALSE	finn-b-L12_LICHENPLANUS	9	130980937	0.0841	NA	0.5096	Lichen planus || id:finn-b-L12_LICHENPLANUS	Lichen planus	Lichen planus || ||	TRUE	igd	NA	NA	NA	NA	NA	NA	NA	0.032392214867845	2.15893660848676e-06	7050	genus..Eubacteriumruminantiumgroup.id.11340	TRUE	reported	2h1AbU	2	TRUE
rs2418654	C	T	C	T	-0.0748878905033382	0.0399	NA	0.4319	FALSE	FALSE	FALSE	finn-b-L12_LICHENPLANUS	2	71247578	0.0344	NA	0.2469	Lichen planus || id:finn-b-L12_LICHENPLANUS	Lichen planus	Lichen planus || ||	TRUE	igd	NA	NA	NA	NA	NA	NA	NA	0.0165851606753295	6.172472303423e-06	7314	genus..Eubacteriumruminantiumgroup.id.11340	TRUE	reported	2h1AbU	2	TRUE
rs2817174	C	T	C	T	-0.073430578584094	-0.0257	NA	0.3956	FALSE	FALSE	FALSE	finn-b-L12_LICHENPLANUS	1	3044181	0.0345	NA	0.457	Lichen planus || id:finn-b-L12_LICHENPLANUS	Lichen planus	Lichen planus || ||	TRUE	igd	NA	NA	NA	NA	NA	NA	NA	0.0163686854679969	7.86959569863615e-06	7710	genus..Eubacteriumruminantiumgroup.id.11340	TRUE	reported	2h1AbU	2	TRUE
rs57340348	T	C	T	C	-0.0979429331387566	-0.0045	NA	0.2015	FALSE	FALSE	FALSE	finn-b-L12_LICHENPLANUS	6	130030114	0.0423	NA	0.9146	Lichen planus || id:finn-b-L12_LICHENPLANUS	Lichen planus	Lichen planus || ||	TRUE	igd	NA	NA	NA	NA	NA	NA	NA	0.0212165948394574	4.93278346085486e-06	7314	genus..Eubacteriumruminantiumgroup.id.11340	TRUE	reported	2h1AbU	2	TRUE
rs606117	A	G	A	G	0.0833242657046866	-0.035	NA	0.2703	FALSE	FALSE	FALSE	finn-b-L12_LICHENPLANUS	9	2539358	0.038	NA	0.3567	Lichen planus || id:finn-b-L12_LICHENPLANUS	Lichen planus	Lichen planus || ||	TRUE	igd	NA	NA	NA	NA	NA	NA	NA	0.0180559868547672	4.81638853282906e-06	7263	genus..Eubacteriumruminantiumgroup.id.11340	TRUE	reported	2h1AbU	2	TRUE
rs6676699	G	T	G	T	-0.088812363719523	-0.1354	NA	0.3021	FALSE	FALSE	FALSE	finn-b-L12_LICHENPLANUS	1	197978281	0.0368	NA	0.000233297	Lichen planus || id:finn-b-L12_LICHENPLANUS	Lichen planus	Lichen planus || ||	TRUE	igd	NA	NA	NA	NA	NA	NA	NA	0.0196447171492307	6.37979146091671e-06	7708	genus..Eubacteriumruminantiumgroup.id.11340	TRUE	reported	2h1AbU	2	TRUE
rs7000472	A	G	A	G	-0.0762282078264311	0.012	NA	0.4164	FALSE	FALSE	FALSE	finn-b-L12_LICHENPLANUS	8	138626268	0.0343	NA	0.727601	Lichen planus || id:finn-b-L12_LICHENPLANUS	Lichen planus	Lichen planus || ||	TRUE	igd	NA	NA	NA	NA	NA	NA	NA	0.0165230216194415	4.06847531714027e-06	7739	genus..Eubacteriumruminantiumgroup.id.11340	TRUE	reported	2h1AbU	2	TRUE
rs72836424	C	T	C	T	-0.139824589058134	0.0972	NA	0.1108	FALSE	FALSE	FALSE	finn-b-L12_LICHENPLANUS	10	129037453	0.0538	NA	0.0706399	Lichen planus || id:finn-b-L12_LICHENPLANUS	Lichen planus	Lichen planus || ||	TRUE	igd	NA	NA	NA	NA	NA	NA	NA	0.0300689633359883	2.62125420190163e-06	7314	genus..Eubacteriumruminantiumgroup.id.11340	TRUE	reported	2h1AbU	2	TRUE
rs73139629	A	C	A	C	-0.11509784801075	0.0135	NA	0.09223	FALSE	FALSE	FALSE	finn-b-L12_LICHENPLANUS	12	63306003	0.0586	NA	0.8185	Lichen planus || id:finn-b-L12_LICHENPLANUS	Lichen planus	Lichen planus || ||	TRUE	igd	NA	NA	NA	NA	NA	NA	NA	0.0247909409593739	5.36199153236403e-06	7314	genus..Eubacteriumruminantiumgroup.id.11340	TRUE	reported	2h1AbU	2	TRUE
rs11617697	A	G	A	G	-0.143348528477697	-0.015	NA	0.05583	FALSE	FALSE	FALSE	finn-b-L12_LICHENPLANUS	13	98785900	0.074	NA	0.8389	Lichen planus || id:finn-b-L12_LICHENPLANUS	Lichen planus	Lichen planus || ||	TRUE	igd	NA	NA	NA	NA	NA	NA	NA	0.0286240730320826	7.21756535082003e-07	11497	genus..Eubacteriumventriosumgroup.id.11341	TRUE	reported	cFY5FF	2	TRUE
rs12964517	G	A	G	A	0.0587198057553738	0.0532	NA	0.2826	FALSE	FALSE	FALSE	finn-b-L12_LICHENPLANUS	18	22460785	0.0375	NA	0.1561	Lichen planus || id:finn-b-L12_LICHENPLANUS	Lichen planus	Lichen planus || ||	TRUE	igd	NA	NA	NA	NA	NA	NA	NA	0.0123453323838013	2.07498742438489e-06	15289	genus..Eubacteriumventriosumgroup.id.11341	TRUE	reported	cFY5FF	2	TRUE
rs13082419	C	T	C	T	-0.0715522054761074	0.0078	NA	0.1101	FALSE	FALSE	FALSE	finn-b-L12_LICHENPLANUS	3	107736434	0.054	NA	0.8856	Lichen planus || id:finn-b-L12_LICHENPLANUS	Lichen planus	Lichen planus || ||	TRUE	igd	NA	NA	NA	NA	NA	NA	NA	0.0161369687414344	9.55986871481453e-06	14501	genus..Eubacteriumventriosumgroup.id.11341	TRUE	reported	cFY5FF	2	TRUE
rs16884680	G	T	G	T	-0.090642842676102	-0.0212	NA	0.1045	FALSE	FALSE	FALSE	finn-b-L12_LICHENPLANUS	8	114445055	0.0552	NA	0.7012	Lichen planus || id:finn-b-L12_LICHENPLANUS	Lichen planus	Lichen planus || ||	TRUE	igd	NA	NA	NA	NA	NA	NA	NA	0.019190901440616	1.73969428451799e-06	15289	genus..Eubacteriumventriosumgroup.id.11341	TRUE	reported	cFY5FF	2	TRUE
rs35179274	C	T	C	T	-0.0627263288397241	0.039	NA	0.1788	FALSE	FALSE	FALSE	finn-b-L12_LICHENPLANUS	14	51960625	0.0441	NA	0.3759	Lichen planus || id:finn-b-L12_LICHENPLANUS	Lichen planus	Lichen planus || ||	TRUE	igd	NA	NA	NA	NA	NA	NA	NA	0.0137859750213011	5.75792141356387e-06	15287	genus..Eubacteriumventriosumgroup.id.11341	TRUE	reported	cFY5FF	2	TRUE
rs3809430	T	C	T	C	-0.0548171139338207	-0.0337	NA	0.3064	FALSE	FALSE	FALSE	finn-b-L12_LICHENPLANUS	14	44975510	0.0366	NA	0.3564	Lichen planus || id:finn-b-L12_LICHENPLANUS	Lichen planus	Lichen planus || ||	TRUE	igd	NA	NA	NA	NA	NA	NA	NA	0.0118425655148259	3.55316944426308e-06	15287	genus..Eubacteriumventriosumgroup.id.11341	TRUE	reported	cFY5FF	2	TRUE
rs57199565	T	C	T	C	0.0783394354345015	0.0087	NA	0.1998	FALSE	FALSE	FALSE	finn-b-L12_LICHENPLANUS	3	190223732	0.0443	NA	0.8441	Lichen planus || id:finn-b-L12_LICHENPLANUS	Lichen planus	Lichen planus || ||	TRUE	igd	NA	NA	NA	NA	NA	NA	NA	0.0160257103081581	7.97036579679181e-07	14913	genus..Eubacteriumventriosumgroup.id.11341	TRUE	reported	cFY5FF	2	TRUE
rs6048195	A	T	A	T	-0.0603594315178333	0.0086	NA	0.4209	FALSE	TRUE	TRUE	finn-b-L12_LICHENPLANUS	20	2308307	0.0354	NA	0.8085	Lichen planus || id:finn-b-L12_LICHENPLANUS	Lichen planus	Lichen planus || ||	TRUE	igd	NA	NA	NA	NA	NA	NA	NA	0.0116579938541485	2.5032420797269e-07	14839	genus..Eubacteriumventriosumgroup.id.11341	TRUE	reported	cFY5FF	2	FALSE
rs66746423	C	T	C	T	0.0751500997068046	-0.0399	NA	0.1519	FALSE	FALSE	FALSE	finn-b-L12_LICHENPLANUS	1	109398264	0.0469	NA	0.3954	Lichen planus || id:finn-b-L12_LICHENPLANUS	Lichen planus	Lichen planus || ||	TRUE	igd	NA	NA	NA	NA	NA	NA	NA	0.0164978429506572	6.11142078031557e-06	14578	genus..Eubacteriumventriosumgroup.id.11341	TRUE	reported	cFY5FF	2	TRUE
rs66830358	T	A	T	A	0.0528752093813576	-3e-04	NA	0.409	FALSE	TRUE	TRUE	finn-b-L12_LICHENPLANUS	3	171895648	0.0343	NA	0.9928	Lichen planus || id:finn-b-L12_LICHENPLANUS	Lichen planus	Lichen planus || ||	TRUE	igd	TRUE	rs66830358	rs35796867	T	A	C	T	0.0117972266661794	6.86916926202877e-06	14913	genus..Eubacteriumventriosumgroup.id.11341	TRUE	reported	cFY5FF	2	FALSE
rs6704822	A	G	A	G	0.0739179222185694	0.0044	NA	0.1305	FALSE	FALSE	FALSE	finn-b-L12_LICHENPLANUS	2	203661779	0.0498	NA	0.9297	Lichen planus || id:finn-b-L12_LICHENPLANUS	Lichen planus	Lichen planus || ||	TRUE	igd	NA	NA	NA	NA	NA	NA	NA	0.0166704949557246	6.62229865218785e-06	15289	genus..Eubacteriumventriosumgroup.id.11341	TRUE	reported	cFY5FF	2	TRUE
rs72783037	C	A	C	A	0.0658925718144084	0.0012	NA	0.2063	FALSE	FALSE	FALSE	finn-b-L12_LICHENPLANUS	16	60348381	0.0416	NA	0.9761	Lichen planus || id:finn-b-L12_LICHENPLANUS	Lichen planus	Lichen planus || ||	TRUE	igd	NA	NA	NA	NA	NA	NA	NA	0.0143746836139585	6.54762037665931e-06	15286	genus..Eubacteriumventriosumgroup.id.11341	TRUE	reported	cFY5FF	2	TRUE
rs73615400	T	C	T	C	-0.0956303165866365	-0.036	NA	0.09666	FALSE	FALSE	FALSE	finn-b-L12_LICHENPLANUS	20	50140919	0.057	NA	0.5274	Lichen planus || id:finn-b-L12_LICHENPLANUS	Lichen planus	Lichen planus || ||	TRUE	igd	NA	NA	NA	NA	NA	NA	NA	0.0193427596489153	9.53613236131177e-07	15146	genus..Eubacteriumventriosumgroup.id.11341	TRUE	reported	cFY5FF	2	TRUE
rs73849225	T	C	T	C	0.0975711476205074	-0.0061	NA	0.08218	FALSE	FALSE	FALSE	finn-b-L12_LICHENPLANUS	4	126371814	0.0614	NA	0.9211	Lichen planus || id:finn-b-L12_LICHENPLANUS	Lichen planus	Lichen planus || ||	TRUE	igd	NA	NA	NA	NA	NA	NA	NA	0.0224388272139941	5.20908517250086e-06	14573	genus..Eubacteriumventriosumgroup.id.11341	TRUE	reported	cFY5FF	2	TRUE
rs78250280	G	A	G	A	0.0749762423694705	-0.0086	NA	0.1418	FALSE	FALSE	FALSE	finn-b-L12_LICHENPLANUS	1	147291928	0.0487	NA	0.8595	Lichen planus || id:finn-b-L12_LICHENPLANUS	Lichen planus	Lichen planus || ||	TRUE	igd	NA	NA	NA	NA	NA	NA	NA	0.0164404475269874	3.35790999721094e-06	14835	genus..Eubacteriumventriosumgroup.id.11341	TRUE	reported	cFY5FF	2	TRUE
rs876734	C	T	C	T	-0.0618696480882828	-0.0054	NA	0.2829	FALSE	FALSE	FALSE	finn-b-L12_LICHENPLANUS	12	52423996	0.0378	NA	0.8859	Lichen planus || id:finn-b-L12_LICHENPLANUS	Lichen planus	Lichen planus || ||	TRUE	igd	NA	NA	NA	NA	NA	NA	NA	0.0132532314306121	2.88907627230526e-06	14913	genus..Eubacteriumventriosumgroup.id.11341	TRUE	reported	cFY5FF	2	TRUE
rs9316536	T	G	T	G	-0.0817110773171718	-0.0662	NA	0.1445	FALSE	FALSE	FALSE	finn-b-L12_LICHENPLANUS	13	51938576	0.0485	NA	0.1725	Lichen planus || id:finn-b-L12_LICHENPLANUS	Lichen planus	Lichen planus || ||	TRUE	igd	NA	NA	NA	NA	NA	NA	NA	0.018312095210072	7.83519178971875e-06	15289	genus..Eubacteriumventriosumgroup.id.11341	TRUE	reported	cFY5FF	2	TRUE
rs10140184	A	C	A	C	0.0576794526232797	0.0784	NA	0.4737	FALSE	FALSE	FALSE	finn-b-L12_LICHENPLANUS	14	73181783	0.0344	NA	0.0224698	Lichen planus || id:finn-b-L12_LICHENPLANUS	Lichen planus	Lichen planus || ||	TRUE	igd	NA	NA	NA	NA	NA	NA	NA	0.0125989898497408	4.95862415338592e-06	12930	genus..Eubacteriumxylanophilumgroup.id.14375	TRUE	reported	BXLfyz	2	TRUE
rs10917203	A	C	A	C	0.0612633267044508	-0.004	NA	0.3934	FALSE	FALSE	FALSE	finn-b-L12_LICHENPLANUS	1	22627266	0.0345	NA	0.9075	Lichen planus || id:finn-b-L12_LICHENPLANUS	Lichen planus	Lichen planus || ||	TRUE	igd	NA	NA	NA	NA	NA	NA	NA	0.0130916884542897	3.15154738799593e-06	12930	genus..Eubacteriumxylanophilumgroup.id.14375	TRUE	reported	BXLfyz	2	TRUE
rs112176119	C	T	C	T	-0.113455468153488	0.0495	NA	0.09255	FALSE	FALSE	FALSE	finn-b-L12_LICHENPLANUS	16	73696771	0.0587	NA	0.3989	Lichen planus || id:finn-b-L12_LICHENPLANUS	Lichen planus	Lichen planus || ||	TRUE	igd	NA	NA	NA	NA	NA	NA	NA	0.024576195578986	3.32765930356292e-06	12199	genus..Eubacteriumxylanophilumgroup.id.14375	TRUE	reported	BXLfyz	2	TRUE
rs12980122	C	G	C	G	-0.10827352488577	-0.1053	NA	0.07532	FALSE	TRUE	TRUE	finn-b-L12_LICHENPLANUS	19	8255478	0.0647	NA	0.1035	Lichen planus || id:finn-b-L12_LICHENPLANUS	Lichen planus	Lichen planus || ||	TRUE	igd	NA	NA	NA	NA	NA	NA	NA	0.0238257149732965	5.01935292939836e-06	12039	genus..Eubacteriumxylanophilumgroup.id.14375	TRUE	reported	BXLfyz	2	FALSE
rs13239072	G	A	G	A	0.06874273429727	-0.0172	NA	0.2757	FALSE	FALSE	FALSE	finn-b-L12_LICHENPLANUS	7	43566344	0.0378	NA	0.6484	Lichen planus || id:finn-b-L12_LICHENPLANUS	Lichen planus	Lichen planus || ||	TRUE	igd	NA	NA	NA	NA	NA	NA	NA	0.0142728315744079	1.81782568966878e-06	13307	genus..Eubacteriumxylanophilumgroup.id.14375	TRUE	reported	BXLfyz	2	TRUE
rs17830032	G	A	G	A	-0.160597430862368	0.0401	NA	0.08141	FALSE	FALSE	FALSE	finn-b-L12_LICHENPLANUS	20	57995506	0.0618	NA	0.516901	Lichen planus || id:finn-b-L12_LICHENPLANUS	Lichen planus	Lichen planus || ||	TRUE	igd	NA	NA	NA	NA	NA	NA	NA	0.0310514530483689	2.38892766460175e-07	9527	genus..Eubacteriumxylanophilumgroup.id.14375	TRUE	reported	BXLfyz	2	TRUE
rs1999224	G	T	G	T	-0.0949051428308416	0.0297	NA	0.09751	FALSE	FALSE	FALSE	finn-b-L12_LICHENPLANUS	9	130498120	0.0567	NA	0.6009	Lichen planus || id:finn-b-L12_LICHENPLANUS	Lichen planus	Lichen planus || ||	TRUE	igd	NA	NA	NA	NA	NA	NA	NA	0.0203502814684776	3.75491530869858e-06	13309	genus..Eubacteriumxylanophilumgroup.id.14375	TRUE	reported	BXLfyz	2	TRUE
rs2012708	A	G	A	G	0.0573202475739718	0.0345	NA	0.3437	FALSE	FALSE	FALSE	finn-b-L12_LICHENPLANUS	16	84790559	0.0355	NA	0.3305	Lichen planus || id:finn-b-L12_LICHENPLANUS	Lichen planus	Lichen planus || ||	TRUE	igd	NA	NA	NA	NA	NA	NA	NA	0.0126905020312992	6.52539790123302e-06	13306	genus..Eubacteriumxylanophilumgroup.id.14375	TRUE	reported	BXLfyz	2	TRUE
rs2213117	T	G	T	G	0.0877797364305482	0.0692	NA	0.1622	FALSE	FALSE	FALSE	finn-b-L12_LICHENPLANUS	11	131009660	0.0463	NA	0.1345	Lichen planus || id:finn-b-L12_LICHENPLANUS	Lichen planus	Lichen planus || ||	TRUE	igd	NA	NA	NA	NA	NA	NA	NA	0.0189012284695105	4.21328667833515e-06	12878	genus..Eubacteriumxylanophilumgroup.id.14375	TRUE	reported	BXLfyz	2	TRUE
rs4654122	C	G	C	G	0.0553508075146877	-0.0612	NA	0.4583	FALSE	TRUE	TRUE	finn-b-L12_LICHENPLANUS	1	246780557	0.0338	NA	0.0704206	Lichen planus || id:finn-b-L12_LICHENPLANUS	Lichen planus	Lichen planus || ||	TRUE	igd	NA	NA	NA	NA	NA	NA	NA	0.0123587941192825	7.19609450377551e-06	13309	genus..Eubacteriumxylanophilumgroup.id.14375	TRUE	reported	BXLfyz	2	FALSE
rs75586835	A	G	A	G	-0.114497554547512	-0.0417	NA	0.07071	FALSE	FALSE	FALSE	finn-b-L12_LICHENPLANUS	4	87891938	0.066	NA	0.5277	Lichen planus || id:finn-b-L12_LICHENPLANUS	Lichen planus	Lichen planus || ||	TRUE	igd	NA	NA	NA	NA	NA	NA	NA	0.0263454721223654	9.38708231298955e-06	12550	genus..Eubacteriumxylanophilumgroup.id.14375	TRUE	reported	BXLfyz	2	TRUE
rs79582700	C	G	C	G	-0.0951676506584881	-0.0648	NA	0.1218	FALSE	TRUE	TRUE	finn-b-L12_LICHENPLANUS	17	66689958	0.0514	NA	0.2078	Lichen planus || id:finn-b-L12_LICHENPLANUS	Lichen planus	Lichen planus || ||	TRUE	igd	NA	NA	NA	NA	NA	NA	NA	0.0199968965266752	2.40981144960442e-06	13256	genus..Eubacteriumxylanophilumgroup.id.14375	TRUE	reported	BXLfyz	2	FALSE
rs10931481	G	A	G	A	0.061009637898756	0.0801	NA	0.2891	FALSE	FALSE	FALSE	finn-b-L12_LICHENPLANUS	2	191954852	0.0372	NA	0.0312802	Lichen planus || id:finn-b-L12_LICHENPLANUS	Lichen planus	Lichen planus || ||	TRUE	igd	NA	NA	NA	NA	NA	NA	NA	0.0130484457310503	3.38211299912808e-06	13382	genus..Ruminococcusgauvreauiigroup.id.11342	TRUE	reported	qqyYm2	2	TRUE
rs12079579	A	G	A	G	0.0955323785307506	0.0851	NA	0.08458	FALSE	FALSE	FALSE	finn-b-L12_LICHENPLANUS	1	161880482	0.0606	NA	0.1605	Lichen planus || id:finn-b-L12_LICHENPLANUS	Lichen planus	Lichen planus || ||	TRUE	igd	NA	NA	NA	NA	NA	NA	NA	0.0213436193108404	5.03724896429991e-06	12986	genus..Ruminococcusgauvreauiigroup.id.11342	TRUE	reported	qqyYm2	2	TRUE
rs12539819	C	T	C	T	0.11065353642163	0.0556	NA	0.06913	FALSE	FALSE	FALSE	finn-b-L12_LICHENPLANUS	7	153487396	0.0681	NA	0.4141	Lichen planus || id:finn-b-L12_LICHENPLANUS	Lichen planus	Lichen planus || ||	TRUE	igd	NA	NA	NA	NA	NA	NA	NA	0.0240683599559505	4.4937474613659e-06	11860	genus..Ruminococcusgauvreauiigroup.id.11342	TRUE	reported	qqyYm2	2	TRUE
rs13188803	T	A	T	A	0.0709418725946552	-0.0206	NA	0.2748	FALSE	TRUE	TRUE	finn-b-L12_LICHENPLANUS	5	112627773	0.0378	NA	0.5867	Lichen planus || id:finn-b-L12_LICHENPLANUS	Lichen planus	Lichen planus || ||	TRUE	igd	NA	NA	NA	NA	NA	NA	NA	0.0156855194425569	7.2755860072598e-06	12834	genus..Ruminococcusgauvreauiigroup.id.11342	TRUE	reported	qqyYm2	2	FALSE
rs1391597	C	T	C	T	0.0590283809972879	0.0174	NA	0.3942	FALSE	FALSE	FALSE	finn-b-L12_LICHENPLANUS	12	61119266	0.0345	NA	0.6136	Lichen planus || id:finn-b-L12_LICHENPLANUS	Lichen planus	Lichen planus || ||	TRUE	igd	NA	NA	NA	NA	NA	NA	NA	0.0124873510622732	1.85964317592582e-06	13382	genus..Ruminococcusgauvreauiigroup.id.11342	TRUE	reported	qqyYm2	2	TRUE
rs2047242	A	G	A	G	-0.0676030099013206	-0.0288	NA	0.2309	FALSE	FALSE	FALSE	finn-b-L12_LICHENPLANUS	10	29201860	0.0402	NA	0.4746	Lichen planus || id:finn-b-L12_LICHENPLANUS	Lichen planus	Lichen planus || ||	TRUE	igd	NA	NA	NA	NA	NA	NA	NA	0.0133737733507791	2.46372145342276e-07	13369	genus..Ruminococcusgauvreauiigroup.id.11342	TRUE	reported	qqyYm2	2	TRUE
rs2105937	A	G	A	G	0.0580215433521253	0.0292	NA	0.3484	FALSE	FALSE	FALSE	finn-b-L12_LICHENPLANUS	1	20552485	0.0355	NA	0.4115	Lichen planus || id:finn-b-L12_LICHENPLANUS	Lichen planus	Lichen planus || ||	TRUE	igd	TRUE	rs2105937	rs35015448	A	G	A	G	0.0127805867523871	5.1035215842369e-06	13364	genus..Ruminococcusgauvreauiigroup.id.11342	TRUE	reported	qqyYm2	2	TRUE
rs2166943	A	C	A	C	0.0566973791291385	-0.0247	NA	0.4194	FALSE	FALSE	FALSE	finn-b-L12_LICHENPLANUS	8	137090850	0.0341	NA	0.4682	Lichen planus || id:finn-b-L12_LICHENPLANUS	Lichen planus	Lichen planus || ||	TRUE	igd	NA	NA	NA	NA	NA	NA	NA	0.0123496728879881	5.2771748011997e-06	13377	genus..Ruminococcusgauvreauiigroup.id.11342	TRUE	reported	qqyYm2	2	TRUE
rs289410	G	A	G	A	-0.0654925767495032	0.0377	NA	0.2774	FALSE	FALSE	FALSE	finn-b-L12_LICHENPLANUS	15	85563483	0.0375	NA	0.315	Lichen planus || id:finn-b-L12_LICHENPLANUS	Lichen planus	Lichen planus || ||	TRUE	igd	NA	NA	NA	NA	NA	NA	NA	0.0139101039891184	2.27463597109071e-06	13380	genus..Ruminococcusgauvreauiigroup.id.11342	TRUE	reported	qqyYm2	2	TRUE
rs431418	A	G	A	G	-0.0947370433356811	-0.0472	NA	0.0946	FALSE	FALSE	FALSE	finn-b-L12_LICHENPLANUS	5	166419552	0.0575	NA	0.4113	Lichen planus || id:finn-b-L12_LICHENPLANUS	Lichen planus	Lichen planus || ||	TRUE	igd	NA	NA	NA	NA	NA	NA	NA	0.0210157100993473	5.53667145088742e-06	13289	genus..Ruminococcusgauvreauiigroup.id.11342	TRUE	reported	qqyYm2	2	TRUE
rs71386687	T	G	T	G	0.121036907829049	0.0345	NA	0.1167	FALSE	FALSE	FALSE	finn-b-L12_LICHENPLANUS	16	2767894	0.0534	NA	0.5182	Lichen planus || id:finn-b-L12_LICHENPLANUS	Lichen planus	Lichen planus || ||	TRUE	igd	NA	NA	NA	NA	NA	NA	NA	0.0238599603360403	2.90760817470702e-07	11340	genus..Ruminococcusgauvreauiigroup.id.11342	TRUE	reported	qqyYm2	2	TRUE
rs73802842	C	A	C	A	0.0736808103380828	0.0391	NA	0.2388	FALSE	FALSE	FALSE	finn-b-L12_LICHENPLANUS	4	18824860	0.0396	NA	0.3234	Lichen planus || id:finn-b-L12_LICHENPLANUS	Lichen planus	Lichen planus || ||	TRUE	igd	NA	NA	NA	NA	NA	NA	NA	0.016966478373626	7.48025669831334e-06	13382	genus..Ruminococcusgauvreauiigroup.id.11342	TRUE	reported	qqyYm2	2	TRUE
rs9870933	A	G	A	G	0.0621642789517628	0.0627	NA	0.3958	FALSE	FALSE	FALSE	finn-b-L12_LICHENPLANUS	3	112372317	0.0345	NA	0.0690796	Lichen planus || id:finn-b-L12_LICHENPLANUS	Lichen planus	Lichen planus || ||	TRUE	igd	NA	NA	NA	NA	NA	NA	NA	0.0126071626850593	8.49119796265021e-07	13382	genus..Ruminococcusgauvreauiigroup.id.11342	TRUE	reported	qqyYm2	2	TRUE
rs11597105	A	G	A	G	0.114672833601333	0.0131	NA	0.1974	FALSE	FALSE	FALSE	finn-b-L12_LICHENPLANUS	10	6512581	0.0423	NA	0.7563	Lichen planus || id:finn-b-L12_LICHENPLANUS	Lichen planus	Lichen planus || ||	TRUE	igd	NA	NA	NA	NA	NA	NA	NA	0.025065269287278	6.94868124304819e-06	6328	genus..Ruminococcusgnavusgroup.id.14376	TRUE	reported	uL1Km2	2	TRUE
rs11864644	T	C	T	C	-0.139803729065944	-0.01	NA	0.1163	FALSE	FALSE	FALSE	finn-b-L12_LICHENPLANUS	16	433078	0.053	NA	0.8498	Lichen planus || id:finn-b-L12_LICHENPLANUS	Lichen planus	Lichen planus || ||	TRUE	igd	NA	NA	NA	NA	NA	NA	NA	0.031825334518828	5.00880365963437e-06	6241	genus..Ruminococcusgnavusgroup.id.14376	TRUE	reported	uL1Km2	2	TRUE
rs12136548	C	T	C	T	0.0901945658815893	0.0038	NA	0.2869	FALSE	FALSE	FALSE	finn-b-L12_LICHENPLANUS	1	115168097	0.0374	NA	0.9184	Lichen planus || id:finn-b-L12_LICHENPLANUS	Lichen planus	Lichen planus || ||	TRUE	igd	NA	NA	NA	NA	NA	NA	NA	0.0196475742882165	3.0963112523367e-06	6401	genus..Ruminococcusgnavusgroup.id.14376	TRUE	reported	uL1Km2	2	TRUE
rs12989336	G	A	G	A	-0.0846860605208149	0.055	NA	0.2799	FALSE	FALSE	FALSE	finn-b-L12_LICHENPLANUS	2	36259341	0.0376	NA	0.1435	Lichen planus || id:finn-b-L12_LICHENPLANUS	Lichen planus	Lichen planus || ||	TRUE	igd	NA	NA	NA	NA	NA	NA	NA	0.0187936101595358	7.11808360189722e-06	6401	genus..Ruminococcusgnavusgroup.id.14376	TRUE	reported	uL1Km2	2	TRUE
rs13163520	G	A	G	A	-0.127377480674777	0.0787	NA	0.1839	FALSE	FALSE	FALSE	finn-b-L12_LICHENPLANUS	5	18662686	0.0435	NA	0.0704904	Lichen planus || id:finn-b-L12_LICHENPLANUS	Lichen planus	Lichen planus || ||	TRUE	igd	NA	NA	NA	NA	NA	NA	NA	0.0233883254497238	5.61014906456999e-08	6326	genus..Ruminococcusgnavusgroup.id.14376	TRUE	reported	uL1Km2	2	TRUE
rs2909242	C	A	C	A	-0.0909964761111457	-0.0527	NA	0.3311	FALSE	FALSE	FALSE	finn-b-L12_LICHENPLANUS	8	129224680	0.0359	NA	0.1428	Lichen planus || id:finn-b-L12_LICHENPLANUS	Lichen planus	Lichen planus || ||	TRUE	igd	NA	NA	NA	NA	NA	NA	NA	0.0183510121866169	7.40956828420779e-07	6401	genus..Ruminococcusgnavusgroup.id.14376	TRUE	reported	uL1Km2	2	TRUE
rs3124783	A	G	A	G	-0.115989720692856	-0.0777	NA	0.1292	FALSE	FALSE	FALSE	finn-b-L12_LICHENPLANUS	9	135838591	0.0503	NA	0.122	Lichen planus || id:finn-b-L12_LICHENPLANUS	Lichen planus	Lichen planus || ||	TRUE	igd	NA	NA	NA	NA	NA	NA	NA	0.0249099100747593	2.66519567499894e-06	6401	genus..Ruminococcusgnavusgroup.id.14376	TRUE	reported	uL1Km2	2	TRUE
rs4388134	C	T	C	T	-0.0904996683317083	0.0215	NA	0.2775	FALSE	FALSE	FALSE	finn-b-L12_LICHENPLANUS	4	190110710	0.0377	NA	0.567799	Lichen planus || id:finn-b-L12_LICHENPLANUS	Lichen planus	Lichen planus || ||	TRUE	igd	NA	NA	NA	NA	NA	NA	NA	0.0203544145041162	9.11636991217186e-06	6399	genus..Ruminococcusgnavusgroup.id.14376	TRUE	reported	uL1Km2	2	TRUE
rs62167033	T	C	T	C	0.185289033424303	0.1186	NA	0.04099	FALSE	FALSE	FALSE	finn-b-L12_LICHENPLANUS	2	144700007	0.0851	NA	0.1635	Lichen planus || id:finn-b-L12_LICHENPLANUS	Lichen planus	Lichen planus || ||	TRUE	igd	NA	NA	NA	NA	NA	NA	NA	0.0396295292019789	3.49528554386967e-06	5194	genus..Ruminococcusgnavusgroup.id.14376	TRUE	reported	uL1Km2	2	TRUE
rs78399089	T	C	T	C	0.144444797741176	0.0565	NA	0.1148	FALSE	FALSE	FALSE	finn-b-L12_LICHENPLANUS	3	146290310	0.0531	NA	0.2875	Lichen planus || id:finn-b-L12_LICHENPLANUS	Lichen planus	Lichen planus || ||	TRUE	igd	NA	NA	NA	NA	NA	NA	NA	0.0326617690012871	6.6299781621524e-06	5944	genus..Ruminococcusgnavusgroup.id.14376	TRUE	reported	uL1Km2	2	TRUE
rs934940	A	C	A	C	-0.105044904748486	0.0044	NA	0.133	FALSE	FALSE	FALSE	finn-b-L12_LICHENPLANUS	2	122096018	0.0498	NA	0.93	Lichen planus || id:finn-b-L12_LICHENPLANUS	Lichen planus	Lichen planus || ||	TRUE	igd	NA	NA	NA	NA	NA	NA	NA	0.0229588343098382	2.73704899147638e-06	6309	genus..Ruminococcusgnavusgroup.id.14376	TRUE	reported	uL1Km2	2	TRUE
rs9872758	T	C	T	C	0.084923254260969	-0.0301	NA	0.5227	FALSE	FALSE	FALSE	finn-b-L12_LICHENPLANUS	3	66701851	0.0338	NA	0.3727	Lichen planus || id:finn-b-L12_LICHENPLANUS	Lichen planus	Lichen planus || ||	TRUE	igd	TRUE	rs9872758	rs34575570	T	C	G	T	0.0176643132845956	1.66029355320888e-06	6398	genus..Ruminococcusgnavusgroup.id.14376	TRUE	reported	uL1Km2	2	TRUE
rs10904297	A	G	A	G	-0.167804385203179	0.0596	NA	0.02122	FALSE	FALSE	FALSE	finn-b-L12_LICHENPLANUS	10	4639762	0.1193	NA	0.6173	Lichen planus || id:finn-b-L12_LICHENPLANUS	Lichen planus	Lichen planus || ||	TRUE	igd	NA	NA	NA	NA	NA	NA	NA	0.0389812371891559	2.68713330855969e-06	3143	genus..Ruminococcustorquesgroup.id.14377	TRUE	reported	8YCtut	2	TRUE
rs10967781	C	A	C	A	0.0507993791715287	0.0188	NA	0.2883	FALSE	FALSE	FALSE	finn-b-L12_LICHENPLANUS	9	27225258	0.0372	NA	0.6124	Lichen planus || id:finn-b-L12_LICHENPLANUS	Lichen planus	Lichen planus || ||	TRUE	igd	NA	NA	NA	NA	NA	NA	NA	0.0113322293418681	8.36864690352133e-06	17791	genus..Ruminococcustorquesgroup.id.14377	TRUE	reported	8YCtut	2	TRUE
rs12434631	A	G	A	G	0.0746969941277219	0.0853	NA	0.1058	FALSE	FALSE	FALSE	finn-b-L12_LICHENPLANUS	14	26130404	0.055	NA	0.1208	Lichen planus || id:finn-b-L12_LICHENPLANUS	Lichen planus	Lichen planus || ||	TRUE	igd	NA	NA	NA	NA	NA	NA	NA	0.0153400533962131	2.77246818367023e-06	17353	genus..Ruminococcustorquesgroup.id.14377	TRUE	reported	8YCtut	2	TRUE
rs13154778	T	A	T	A	0.0563358210303014	0.0257	NA	0.2508	FALSE	TRUE	TRUE	finn-b-L12_LICHENPLANUS	5	56952803	0.0389	NA	0.5087	Lichen planus || id:finn-b-L12_LICHENPLANUS	Lichen planus	Lichen planus || ||	TRUE	igd	NA	NA	NA	NA	NA	NA	NA	0.012952643681755	7.15746122352054e-06	17795	genus..Ruminococcustorquesgroup.id.14377	TRUE	reported	8YCtut	2	FALSE
rs1475330	T	C	T	C	0.0523492419951216	0.0057	NA	0.2393	FALSE	FALSE	FALSE	finn-b-L12_LICHENPLANUS	6	67262102	0.0398	NA	0.8864	Lichen planus || id:finn-b-L12_LICHENPLANUS	Lichen planus	Lichen planus || ||	TRUE	igd	NA	NA	NA	NA	NA	NA	NA	0.0118200494206069	8.13434784848098e-06	17353	genus..Ruminococcustorquesgroup.id.14377	TRUE	reported	8YCtut	2	TRUE
rs1972694	T	A	T	A	-0.061409435315728	0.0136	NA	0.1795	FALSE	TRUE	TRUE	finn-b-L12_LICHENPLANUS	15	25326425	0.0441	NA	0.758501	Lichen planus || id:finn-b-L12_LICHENPLANUS	Lichen planus	Lichen planus || ||	TRUE	igd	NA	NA	NA	NA	NA	NA	NA	0.0137320553295102	8.92829367462014e-06	17353	genus..Ruminococcustorquesgroup.id.14377	TRUE	reported	8YCtut	2	FALSE
rs35866622	T	C	T	C	-0.0612023841477696	0.0435	NA	0.3386	FALSE	FALSE	FALSE	finn-b-L12_LICHENPLANUS	19	49218060	0.0356	NA	0.2212	Lichen planus || id:finn-b-L12_LICHENPLANUS	Lichen planus	Lichen planus || ||	TRUE	igd	NA	NA	NA	NA	NA	NA	NA	0.0109421248685838	2.21337001584787e-08	17240	genus..Ruminococcustorquesgroup.id.14377	TRUE	reported	8YCtut	2	TRUE
rs4073731	T	C	T	C	0.0651948007848432	0.0137	NA	0.1625	FALSE	FALSE	FALSE	finn-b-L12_LICHENPLANUS	11	132663147	0.0458	NA	0.7655	Lichen planus || id:finn-b-L12_LICHENPLANUS	Lichen planus	Lichen planus || ||	TRUE	igd	NA	NA	NA	NA	NA	NA	NA	0.0142221182808669	4.05249526877758e-06	17793	genus..Ruminococcustorquesgroup.id.14377	TRUE	reported	8YCtut	2	TRUE
rs73130967	A	T	A	T	0.0770374829620573	-0.0041	NA	0.08414	FALSE	TRUE	TRUE	finn-b-L12_LICHENPLANUS	7	54781314	0.061	NA	0.9459	Lichen planus || id:finn-b-L12_LICHENPLANUS	Lichen planus	Lichen planus || ||	TRUE	igd	NA	NA	NA	NA	NA	NA	NA	0.0168264231407815	3.70741046605573e-06	17011	genus..Ruminococcustorquesgroup.id.14377	TRUE	reported	8YCtut	2	FALSE
rs77034621	T	G	T	G	-0.151552842319225	-0.0126	NA	0.01692	FALSE	FALSE	FALSE	finn-b-L12_LICHENPLANUS	8	76769843	0.131	NA	0.9236	Lichen planus || id:finn-b-L12_LICHENPLANUS	Lichen planus	Lichen planus || ||	TRUE	igd	NA	NA	NA	NA	NA	NA	NA	0.0335877751890579	6.06872339132748e-06	8567	genus..Ruminococcustorquesgroup.id.14377	TRUE	reported	8YCtut	2	TRUE
rs773123	T	A	T	A	0.0824004646064527	0.0253	NA	0.1215	FALSE	TRUE	TRUE	finn-b-L12_LICHENPLANUS	12	56494998	0.0516	NA	0.6239	Lichen planus || id:finn-b-L12_LICHENPLANUS	Lichen planus	Lichen planus || ||	TRUE	igd	NA	NA	NA	NA	NA	NA	NA	0.0173861594881762	1.58955565498908e-06	17011	genus..Ruminococcustorquesgroup.id.14377	TRUE	reported	8YCtut	2	FALSE
rs8080469	G	A	G	A	0.0490726624219759	-0.0263	NA	0.4906	FALSE	FALSE	FALSE	finn-b-L12_LICHENPLANUS	17	14534862	0.0337	NA	0.4345	Lichen planus || id:finn-b-L12_LICHENPLANUS	Lichen planus	Lichen planus || ||	TRUE	igd	TRUE	rs8080469	rs5012942	A	G	A	G	0.0107036253845275	3.49522482860778e-06	17798	genus..Ruminococcustorquesgroup.id.14377	TRUE	reported	8YCtut	2	TRUE
rs8141465	A	G	A	G	0.048077756000821	0.0136	NA	0.6405	FALSE	FALSE	FALSE	finn-b-L12_LICHENPLANUS	22	21362474	0.0352	NA	0.6997	Lichen planus || id:finn-b-L12_LICHENPLANUS	Lichen planus	Lichen planus || ||	TRUE	igd	TRUE	rs8141465	rs2516536	G	A	C	A	0.0107442105783578	9.648373775518e-06	17791	genus..Ruminococcustorquesgroup.id.14377	TRUE	reported	8YCtut	2	TRUE
rs10787984	G	C	G	C	0.0943159572323385	0.0847	NA	0.1022	FALSE	TRUE	TRUE	finn-b-L12_LICHENPLANUS	10	121356829	0.0558	NA	0.1287	Lichen planus || id:finn-b-L12_LICHENPLANUS	Lichen planus	Lichen planus || ||	TRUE	igd	NA	NA	NA	NA	NA	NA	NA	0.0213513090231775	9.62305188258512e-06	7468	genus.Actinomyces.id.423	TRUE	reported	8zxlVH	2	FALSE
rs2715439	C	T	C	T	0.0746683994505226	-0.0296	NA	0.4715	FALSE	FALSE	FALSE	finn-b-L12_LICHENPLANUS	15	99492313	0.0337	NA	0.3796	Lichen planus || id:finn-b-L12_LICHENPLANUS	Lichen planus	Lichen planus || ||	TRUE	igd	NA	NA	NA	NA	NA	NA	NA	0.0164821843168454	6.26999558314047e-06	7468	genus.Actinomyces.id.423	TRUE	reported	8zxlVH	2	TRUE
rs34583783	G	T	G	T	0.126595836505875	0.0255	NA	0.06073	FALSE	FALSE	FALSE	finn-b-L12_LICHENPLANUS	6	67207371	0.0707	NA	0.7181	Lichen planus || id:finn-b-L12_LICHENPLANUS	Lichen planus	Lichen planus || ||	TRUE	igd	NA	NA	NA	NA	NA	NA	NA	0.026846063423108	4.4852894448688e-06	7468	genus.Actinomyces.id.423	TRUE	reported	8zxlVH	2	TRUE
rs35011108	A	G	A	G	0.232633598040746	-0.0585	NA	0.06766	FALSE	FALSE	FALSE	finn-b-L12_LICHENPLANUS	6	133007480	0.0674	NA	0.3852	Lichen planus || id:finn-b-L12_LICHENPLANUS	Lichen planus	Lichen planus || ||	TRUE	igd	NA	NA	NA	NA	NA	NA	NA	0.0512043570830662	6.33831945397924e-06	3515	genus.Actinomyces.id.423	TRUE	reported	8zxlVH	2	TRUE
rs4073240	G	A	G	A	0.074968682205107	0.0352	NA	0.3805	FALSE	FALSE	FALSE	finn-b-L12_LICHENPLANUS	6	169224781	0.0346	NA	0.3092	Lichen planus || id:finn-b-L12_LICHENPLANUS	Lichen planus	Lichen planus || ||	TRUE	igd	NA	NA	NA	NA	NA	NA	NA	0.0167368171225874	7.94274235225293e-06	7468	genus.Actinomyces.id.423	TRUE	reported	8zxlVH	2	TRUE
rs4146653	G	A	G	A	0.098522403437553	0.032	NA	0.1417	FALSE	FALSE	FALSE	finn-b-L12_LICHENPLANUS	10	4782841	0.0485	NA	0.5094	Lichen planus || id:finn-b-L12_LICHENPLANUS	Lichen planus	Lichen planus || ||	TRUE	igd	NA	NA	NA	NA	NA	NA	NA	0.0214182421930773	4.49647466947903e-06	7468	genus.Actinomyces.id.423	TRUE	reported	8zxlVH	2	TRUE
rs71315246	A	G	A	G	-0.0969809195615515	0.0905	NA	0.1354	FALSE	FALSE	FALSE	finn-b-L12_LICHENPLANUS	3	101352439	0.0492	NA	0.0658506	Lichen planus || id:finn-b-L12_LICHENPLANUS	Lichen planus	Lichen planus || ||	TRUE	igd	NA	NA	NA	NA	NA	NA	NA	0.0219250409545605	9.82978402175738e-06	7468	genus.Actinomyces.id.423	TRUE	reported	8zxlVH	2	TRUE
rs7915461	T	C	T	C	0.187759791955344	0.1213	NA	0.0688	FALSE	FALSE	FALSE	finn-b-L12_LICHENPLANUS	10	127532121	0.0663	NA	0.0673302	Lichen planus || id:finn-b-L12_LICHENPLANUS	Lichen planus	Lichen planus || ||	TRUE	igd	NA	NA	NA	NA	NA	NA	NA	0.0401636109273514	5.91984462492441e-06	5282	genus.Actinomyces.id.423	TRUE	reported	8zxlVH	2	TRUE
rs1046175	C	G	C	G	0.112757931604663	-0.0684	NA	0.0698	FALSE	TRUE	TRUE	finn-b-L12_LICHENPLANUS	10	135204950	0.0665	NA	0.3035	Lichen planus || id:finn-b-L12_LICHENPLANUS	Lichen planus	Lichen planus || ||	TRUE	igd	NA	NA	NA	NA	NA	NA	NA	0.025599406929859	6.35888992154484e-06	8051	genus.Adlercreutzia.id.812	TRUE	reported	ErsYGC	2	FALSE
rs11604400	C	T	C	T	-0.102524228047471	0.0548	NA	0.1048	FALSE	FALSE	FALSE	finn-b-L12_LICHENPLANUS	11	98386085	0.0548	NA	0.318	Lichen planus || id:finn-b-L12_LICHENPLANUS	Lichen planus	Lichen planus || ||	TRUE	igd	NA	NA	NA	NA	NA	NA	NA	0.0234833684441405	9.74462906740677e-06	8107	genus.Adlercreutzia.id.812	TRUE	reported	ErsYGC	2	TRUE
rs12522517	A	T	A	T	-0.104884370540792	-0.0026	NA	0.1525	FALSE	TRUE	TRUE	finn-b-L12_LICHENPLANUS	5	31991834	0.0477	NA	0.9574	Lichen planus || id:finn-b-L12_LICHENPLANUS	Lichen planus	Lichen planus || ||	TRUE	igd	NA	NA	NA	NA	NA	NA	NA	0.0234694751994377	4.41253832247222e-06	8187	genus.Adlercreutzia.id.812	TRUE	reported	ErsYGC	2	FALSE
rs13231526	C	A	C	A	0.143237050617466	-0.0243	NA	0.07993	FALSE	FALSE	FALSE	finn-b-L12_LICHENPLANUS	7	48844151	0.0624	NA	0.6971	Lichen planus || id:finn-b-L12_LICHENPLANUS	Lichen planus	Lichen planus || ||	TRUE	igd	NA	NA	NA	NA	NA	NA	NA	0.0311654425580231	4.81354815503255e-06	8051	genus.Adlercreutzia.id.812	TRUE	reported	ErsYGC	2	TRUE
rs2147798	C	G	C	G	0.0922959021130688	-0.0445	NA	0.2492	FALSE	TRUE	TRUE	finn-b-L12_LICHENPLANUS	1	201061818	0.0391	NA	0.2556	Lichen planus || id:finn-b-L12_LICHENPLANUS	Lichen planus	Lichen planus || ||	TRUE	igd	NA	NA	NA	NA	NA	NA	NA	0.0192121235815759	1.39877203855414e-06	8243	genus.Adlercreutzia.id.812	TRUE	reported	ErsYGC	2	FALSE
rs2717140	C	T	C	T	-0.119225209487429	-0.0553	NA	0.09859	FALSE	FALSE	FALSE	finn-b-L12_LICHENPLANUS	18	75009770	0.0566	NA	0.329	Lichen planus || id:finn-b-L12_LICHENPLANUS	Lichen planus	Lichen planus || ||	TRUE	igd	NA	NA	NA	NA	NA	NA	NA	0.0251081141533815	2.04594132312283e-06	8243	genus.Adlercreutzia.id.812	TRUE	reported	ErsYGC	2	TRUE
rs55719207	G	A	G	A	-0.0699242753570151	0.0276	NA	0.4022	FALSE	FALSE	FALSE	finn-b-L12_LICHENPLANUS	3	105355971	0.0347	NA	0.4257	Lichen planus || id:finn-b-L12_LICHENPLANUS	Lichen planus	Lichen planus || ||	TRUE	igd	NA	NA	NA	NA	NA	NA	NA	0.0158036091736608	9.60504531866306e-06	8243	genus.Adlercreutzia.id.812	TRUE	reported	ErsYGC	2	TRUE
rs6664405	T	C	T	C	-0.0953083875087502	0.0338	NA	0.1455	FALSE	FALSE	FALSE	finn-b-L12_LICHENPLANUS	1	69444163	0.0484	NA	0.4849	Lichen planus || id:finn-b-L12_LICHENPLANUS	Lichen planus	Lichen planus || ||	TRUE	igd	NA	NA	NA	NA	NA	NA	NA	0.0210751700190995	5.23421560841757e-06	8051	genus.Adlercreutzia.id.812	TRUE	reported	ErsYGC	2	TRUE
rs7680684	C	T	C	T	-0.0833810149338312	0.0051	NA	0.3422	FALSE	FALSE	FALSE	finn-b-L12_LICHENPLANUS	4	171281359	0.0355	NA	0.8854	Lichen planus || id:finn-b-L12_LICHENPLANUS	Lichen planus	Lichen planus || ||	TRUE	igd	NA	NA	NA	NA	NA	NA	NA	0.0168900878699876	9.7690399728659e-07	8243	genus.Adlercreutzia.id.812	TRUE	reported	ErsYGC	2	TRUE
rs80078995	A	T	A	T	-0.113239744695891	0.0174	NA	0.1448	FALSE	TRUE	TRUE	finn-b-L12_LICHENPLANUS	5	94059857	0.0479	NA	0.716699	Lichen planus || id:finn-b-L12_LICHENPLANUS	Lichen planus	Lichen planus || ||	TRUE	igd	NA	NA	NA	NA	NA	NA	NA	0.0232586222780324	1.57358380525115e-06	8243	genus.Adlercreutzia.id.812	TRUE	reported	ErsYGC	2	FALSE
rs9490822	C	T	C	T	-0.0734512021417798	-0.0127	NA	0.4505	FALSE	FALSE	FALSE	finn-b-L12_LICHENPLANUS	6	123909083	0.0339	NA	0.707801	Lichen planus || id:finn-b-L12_LICHENPLANUS	Lichen planus	Lichen planus || ||	TRUE	igd	NA	NA	NA	NA	NA	NA	NA	0.0155788962653845	2.54420636097866e-06	8243	genus.Adlercreutzia.id.812	TRUE	reported	ErsYGC	2	TRUE
rs9915817	T	C	T	C	0.0749218889170671	0.0149	NA	0.2929	FALSE	FALSE	FALSE	finn-b-L12_LICHENPLANUS	17	48864179	0.0373	NA	0.6896	Lichen planus || id:finn-b-L12_LICHENPLANUS	Lichen planus	Lichen planus || ||	TRUE	igd	NA	NA	NA	NA	NA	NA	NA	0.0168330065913192	8.21673020126124e-06	8243	genus.Adlercreutzia.id.812	TRUE	reported	ErsYGC	2	TRUE
rs11184341	G	C	G	C	0.0655854786845953	-0.0365	NA	0.2745	FALSE	TRUE	TRUE	finn-b-L12_LICHENPLANUS	1	105422565	0.0378	NA	0.3337	Lichen planus || id:finn-b-L12_LICHENPLANUS	Lichen planus	Lichen planus || ||	TRUE	igd	NA	NA	NA	NA	NA	NA	NA	0.0142236403272038	4.06353315924574e-06	11863	genus.Akkermansia.id.4037	TRUE	reported	IAGwib	2	FALSE
rs111862613	T	C	T	C	0.0911199279099132	0.0098	NA	0.1778	FALSE	FALSE	FALSE	finn-b-L12_LICHENPLANUS	12	130309670	0.0454	NA	0.8284	Lichen planus || id:finn-b-L12_LICHENPLANUS	Lichen planus	Lichen planus || ||	TRUE	igd	NA	NA	NA	NA	NA	NA	NA	0.0196748154721001	3.3923575427861e-06	11620	genus.Akkermansia.id.4037	TRUE	reported	IAGwib	2	TRUE
rs117107102	A	G	A	G	0.204406165609251	0.0497	NA	0.04763	FALSE	FALSE	FALSE	finn-b-L12_LICHENPLANUS	18	49473635	0.0793	NA	0.531001	Lichen planus || id:finn-b-L12_LICHENPLANUS	Lichen planus	Lichen planus || ||	TRUE	igd	NA	NA	NA	NA	NA	NA	NA	0.0431628939124462	3.01138637202498e-06	4974	genus.Akkermansia.id.4037	TRUE	reported	IAGwib	2	TRUE
rs11729256	T	C	T	C	0.0750472529910655	0.0447	NA	0.1694	FALSE	FALSE	FALSE	finn-b-L12_LICHENPLANUS	4	95027272	0.045	NA	0.32	Lichen planus || id:finn-b-L12_LICHENPLANUS	Lichen planus	Lichen planus || ||	TRUE	igd	NA	NA	NA	NA	NA	NA	NA	0.0150183954238514	6.58392581071756e-07	11860	genus.Akkermansia.id.4037	TRUE	reported	IAGwib	2	TRUE
rs12908520	G	A	G	A	0.0617720233657728	-0.0346	NA	0.4265	FALSE	FALSE	FALSE	finn-b-L12_LICHENPLANUS	15	97570657	0.0341	NA	0.3102	Lichen planus || id:finn-b-L12_LICHENPLANUS	Lichen planus	Lichen planus || ||	TRUE	igd	NA	NA	NA	NA	NA	NA	NA	0.0130953899052071	2.26481559953004e-06	11862	genus.Akkermansia.id.4037	TRUE	reported	IAGwib	2	TRUE
rs2602429	C	T	C	T	0.0745352408198936	0.0038	NA	0.2613	FALSE	FALSE	FALSE	finn-b-L12_LICHENPLANUS	16	81063149	0.0384	NA	0.9217	Lichen planus || id:finn-b-L12_LICHENPLANUS	Lichen planus	Lichen planus || ||	TRUE	igd	NA	NA	NA	NA	NA	NA	NA	0.0156201269093276	2.7156911339784e-06	11689	genus.Akkermansia.id.4037	TRUE	reported	IAGwib	2	TRUE
rs4242783	G	A	G	A	0.0685453812915544	-0.022	NA	0.2834	FALSE	FALSE	FALSE	finn-b-L12_LICHENPLANUS	10	5064327	0.0375	NA	0.558	Lichen planus || id:finn-b-L12_LICHENPLANUS	Lichen planus	Lichen planus || ||	TRUE	igd	NA	NA	NA	NA	NA	NA	NA	0.0147700621473626	2.99798631135938e-06	11689	genus.Akkermansia.id.4037	TRUE	reported	IAGwib	2	TRUE
rs4936098	A	G	A	G	0.0649224919006123	0.0606	NA	0.3488	FALSE	FALSE	FALSE	finn-b-L12_LICHENPLANUS	11	130280667	0.0353	NA	0.0866702	Lichen planus || id:finn-b-L12_LICHENPLANUS	Lichen planus	Lichen planus || ||	TRUE	igd	NA	NA	NA	NA	NA	NA	NA	0.013593380200573	1.10359417154571e-06	11857	genus.Akkermansia.id.4037	TRUE	reported	IAGwib	2	TRUE
rs61779207	G	A	G	A	-0.0760538563796334	-0.0056	NA	0.2236	FALSE	FALSE	FALSE	finn-b-L12_LICHENPLANUS	1	41074472	0.0405	NA	0.8894	Lichen planus || id:finn-b-L12_LICHENPLANUS	Lichen planus	Lichen planus || ||	TRUE	igd	NA	NA	NA	NA	NA	NA	NA	0.0167769103490103	6.32115832246886e-06	11590	genus.Akkermansia.id.4037	TRUE	reported	IAGwib	2	TRUE
rs74542928	T	C	T	C	0.112622737273028	-0.0283	NA	0.04794	FALSE	FALSE	FALSE	finn-b-L12_LICHENPLANUS	4	100544188	0.0791	NA	0.7201	Lichen planus || id:finn-b-L12_LICHENPLANUS	Lichen planus	Lichen planus || ||	TRUE	igd	NA	NA	NA	NA	NA	NA	NA	0.0236434376110673	1.48020245168224e-06	11215	genus.Akkermansia.id.4037	TRUE	reported	IAGwib	2	TRUE
rs9349825	A	G	A	G	-0.0703406918138457	-0.0672	NA	0.1895	FALSE	FALSE	FALSE	finn-b-L12_LICHENPLANUS	6	56341481	0.0433	NA	0.1204	Lichen planus || id:finn-b-L12_LICHENPLANUS	Lichen planus	Lichen planus || ||	TRUE	igd	NA	NA	NA	NA	NA	NA	NA	0.0147132912731865	2.59885963475292e-06	11857	genus.Akkermansia.id.4037	TRUE	reported	IAGwib	2	TRUE
rs941682	G	A	G	A	-0.0632957453582636	-0.035	NA	0.2738	FALSE	FALSE	FALSE	finn-b-L12_LICHENPLANUS	20	31867840	0.0378	NA	0.3549	Lichen planus || id:finn-b-L12_LICHENPLANUS	Lichen planus	Lichen planus || ||	TRUE	igd	NA	NA	NA	NA	NA	NA	NA	0.0143776796764711	9.17126418056966e-06	11808	genus.Akkermansia.id.4037	TRUE	reported	IAGwib	2	TRUE
rs1107244	G	A	G	A	0.0758557762214468	0.0088	NA	0.07827	FALSE	FALSE	FALSE	finn-b-L12_LICHENPLANUS	13	38057357	0.0627	NA	0.8878	Lichen planus || id:finn-b-L12_LICHENPLANUS	Lichen planus	Lichen planus || ||	TRUE	igd	NA	NA	NA	NA	NA	NA	NA	0.0171182213487307	3.59058768049918e-06	17571	genus.Alistipes.id.968	TRUE	reported	xkgbty	2	TRUE
rs11769002	G	A	G	A	-0.0528792651309804	0.0288	NA	0.4154	FALSE	FALSE	FALSE	finn-b-L12_LICHENPLANUS	7	62443498	0.0342	NA	0.4002	Lichen planus || id:finn-b-L12_LICHENPLANUS	Lichen planus	Lichen planus || ||	TRUE	igd	NA	NA	NA	NA	NA	NA	NA	0.0109388513007522	1.44961661947067e-06	17571	genus.Alistipes.id.968	TRUE	reported	xkgbty	2	TRUE
rs11958296	A	G	A	G	-0.098122203590723	-0.0828	NA	0.04459	FALSE	FALSE	FALSE	finn-b-L12_LICHENPLANUS	5	177755179	0.0822	NA	0.3141	Lichen planus || id:finn-b-L12_LICHENPLANUS	Lichen planus	Lichen planus || ||	TRUE	igd	NA	NA	NA	NA	NA	NA	NA	0.0218272010717814	9.29573616835596e-06	16214	genus.Alistipes.id.968	TRUE	reported	xkgbty	2	TRUE
rs12990744	C	T	C	T	-0.0776617913761962	0.0076	NA	0.1029	FALSE	FALSE	FALSE	finn-b-L12_LICHENPLANUS	2	178000949	0.0561	NA	0.8922	Lichen planus || id:finn-b-L12_LICHENPLANUS	Lichen planus	Lichen planus || ||	TRUE	igd	NA	NA	NA	NA	NA	NA	NA	0.0172985610866558	8.20724703913997e-06	16694	genus.Alistipes.id.968	TRUE	reported	xkgbty	2	TRUE
rs1689282	A	C	A	C	-0.0520061423050748	0.0277	NA	0.3227	FALSE	FALSE	FALSE	finn-b-L12_LICHENPLANUS	9	14080129	0.0361	NA	0.443	Lichen planus || id:finn-b-L12_LICHENPLANUS	Lichen planus	Lichen planus || ||	TRUE	igd	NA	NA	NA	NA	NA	NA	NA	0.0113941961226584	5.27578249915175e-06	17090	genus.Alistipes.id.968	TRUE	reported	xkgbty	2	TRUE
rs2290844	C	T	C	T	0.0813969084797602	0.0589	NA	0.113	FALSE	FALSE	FALSE	finn-b-L12_LICHENPLANUS	10	127787142	0.0532	NA	0.2677	Lichen planus || id:finn-b-L12_LICHENPLANUS	Lichen planus	Lichen planus || ||	TRUE	igd	NA	NA	NA	NA	NA	NA	NA	0.0191631848226432	9.10134964240948e-06	17571	genus.Alistipes.id.968	TRUE	reported	xkgbty	2	TRUE
rs2450745	A	C	A	C	-0.0805239593536397	-0.0374	NA	0.06905	FALSE	FALSE	FALSE	finn-b-L12_LICHENPLANUS	8	144428720	0.0663	NA	0.573	Lichen planus || id:finn-b-L12_LICHENPLANUS	Lichen planus	Lichen planus || ||	TRUE	igd	NA	NA	NA	NA	NA	NA	NA	0.0184701780589743	7.11836080399127e-06	17571	genus.Alistipes.id.968	TRUE	reported	xkgbty	2	TRUE
rs2875322	T	C	T	C	-0.0580944643723803	-0.0545	NA	0.1706	FALSE	FALSE	FALSE	finn-b-L12_LICHENPLANUS	11	130887552	0.045	NA	0.2259	Lichen planus || id:finn-b-L12_LICHENPLANUS	Lichen planus	Lichen planus || ||	TRUE	igd	NA	NA	NA	NA	NA	NA	NA	0.013143238348469	8.77703378126138e-06	17459	genus.Alistipes.id.968	TRUE	reported	xkgbty	2	TRUE
rs34417064	A	G	A	G	-0.0482019503359687	0.0801	NA	0.4497	FALSE	FALSE	FALSE	finn-b-L12_LICHENPLANUS	17	52776479	0.0338	NA	0.0178	Lichen planus || id:finn-b-L12_LICHENPLANUS	Lichen planus	Lichen planus || ||	TRUE	igd	NA	NA	NA	NA	NA	NA	NA	0.0106868432842737	7.0074945645666e-06	17570	genus.Alistipes.id.968	TRUE	reported	xkgbty	2	TRUE
rs4810359	A	G	A	G	-0.0652427928329035	0.0591	NA	0.1226	FALSE	FALSE	FALSE	finn-b-L12_LICHENPLANUS	20	41191335	0.0514	NA	0.2506	Lichen planus || id:finn-b-L12_LICHENPLANUS	Lichen planus	Lichen planus || ||	TRUE	igd	NA	NA	NA	NA	NA	NA	NA	0.0146155267313609	7.49668924237964e-06	17380	genus.Alistipes.id.968	TRUE	reported	xkgbty	2	TRUE
rs62576416	T	C	T	C	0.0492646784759336	0.034	NA	0.3831	FALSE	FALSE	FALSE	finn-b-L12_LICHENPLANUS	9	112121089	0.0347	NA	0.3274	Lichen planus || id:finn-b-L12_LICHENPLANUS	Lichen planus	Lichen planus || ||	TRUE	igd	TRUE	rs62576416	rs10759341	T	C	A	G	0.0109732821385578	7.50367736726943e-06	17564	genus.Alistipes.id.968	TRUE	reported	xkgbty	2	TRUE
rs7129639	C	A	C	A	-0.0524955381762561	-0.0247	NA	0.3322	FALSE	FALSE	FALSE	finn-b-L12_LICHENPLANUS	11	17511427	0.0359	NA	0.4925	Lichen planus || id:finn-b-L12_LICHENPLANUS	Lichen planus	Lichen planus || ||	TRUE	igd	NA	NA	NA	NA	NA	NA	NA	0.0109583766015038	1.78421757831582e-06	17571	genus.Alistipes.id.968	TRUE	reported	xkgbty	2	TRUE
rs8130320	A	G	A	G	-0.0490019718226355	0.0602	NA	0.5598	FALSE	FALSE	FALSE	finn-b-L12_LICHENPLANUS	21	40580258	0.0339	NA	0.0763994	Lichen planus || id:finn-b-L12_LICHENPLANUS	Lichen planus	Lichen planus || ||	TRUE	igd	NA	NA	NA	NA	NA	NA	NA	0.0107170102068559	4.83612321501699e-06	17571	genus.Alistipes.id.968	TRUE	reported	xkgbty	2	TRUE
rs1901739	T	G	T	G	0.115768512751925	0.0231	NA	0.5371	FALSE	FALSE	FALSE	finn-b-L12_LICHENPLANUS	5	114286707	0.0338	NA	0.4939	Lichen planus || id:finn-b-L12_LICHENPLANUS	Lichen planus	Lichen planus || ||	TRUE	igd	NA	NA	NA	NA	NA	NA	NA	0.0248626179944525	3.58801065849101e-06	3212	genus.Allisonella.id.2174	TRUE	reported	toNKR2	2	TRUE
rs35110698	T	C	T	C	-0.146321971689678	-0.0095	NA	0.1464	FALSE	FALSE	FALSE	finn-b-L12_LICHENPLANUS	12	28018998	0.048	NA	0.8436	Lichen planus || id:finn-b-L12_LICHENPLANUS	Lichen planus	Lichen planus || ||	TRUE	igd	NA	NA	NA	NA	NA	NA	NA	0.0320852070740693	5.72322258778812e-06	3212	genus.Allisonella.id.2174	TRUE	reported	toNKR2	2	TRUE
rs35778461	C	T	C	T	0.146678706864219	0.0016	NA	0.2277	FALSE	FALSE	FALSE	finn-b-L12_LICHENPLANUS	9	100150556	0.0401	NA	0.9673	Lichen planus || id:finn-b-L12_LICHENPLANUS	Lichen planus	Lichen planus || ||	TRUE	igd	NA	NA	NA	NA	NA	NA	NA	0.0297185567255093	1.2062952896503e-06	3212	genus.Allisonella.id.2174	TRUE	reported	toNKR2	2	TRUE
rs594561	C	T	C	T	0.112230607412563	-0.0757	NA	0.5108	FALSE	FALSE	FALSE	finn-b-L12_LICHENPLANUS	11	88632972	0.0336	NA	0.0243798	Lichen planus || id:finn-b-L12_LICHENPLANUS	Lichen planus	Lichen planus || ||	TRUE	igd	NA	NA	NA	NA	NA	NA	NA	0.0251680694728087	9.41103112092613e-06	3212	genus.Allisonella.id.2174	TRUE	reported	toNKR2	2	TRUE
rs602075	A	G	A	G	0.16897427696283	-0.0064	NA	0.2634	FALSE	FALSE	FALSE	finn-b-L12_LICHENPLANUS	9	79110160	0.0384	NA	0.8682	Lichen planus || id:finn-b-L12_LICHENPLANUS	Lichen planus	Lichen planus || ||	TRUE	igd	NA	NA	NA	NA	NA	NA	NA	0.0296975656667402	3.56574877520196e-08	3212	genus.Allisonella.id.2174	TRUE	reported	toNKR2	2	TRUE
rs6742198	G	A	G	A	0.149151971084973	0.0136	NA	0.2419	FALSE	FALSE	FALSE	finn-b-L12_LICHENPLANUS	2	33607071	0.0396	NA	0.731601	Lichen planus || id:finn-b-L12_LICHENPLANUS	Lichen planus	Lichen planus || ||	TRUE	igd	NA	NA	NA	NA	NA	NA	NA	0.0316484384200305	3.34514279063247e-06	3182	genus.Allisonella.id.2174	TRUE	reported	toNKR2	2	TRUE
rs685403	G	C	G	C	-0.17520322515291	0.097	NA	0.1322	FALSE	TRUE	TRUE	finn-b-L12_LICHENPLANUS	18	75370866	0.0495	NA	0.0501095	Lichen planus || id:finn-b-L12_LICHENPLANUS	Lichen planus	Lichen planus || ||	TRUE	igd	NA	NA	NA	NA	NA	NA	NA	0.0404474155259813	4.88394002736273e-06	3212	genus.Allisonella.id.2174	TRUE	reported	toNKR2	2	FALSE
rs76904847	G	A	G	A	0.148523491509526	-0.0288	NA	0.1763	FALSE	FALSE	FALSE	finn-b-L12_LICHENPLANUS	7	137968010	0.0449	NA	0.5218	Lichen planus || id:finn-b-L12_LICHENPLANUS	Lichen planus	Lichen planus || ||	TRUE	igd	NA	NA	NA	NA	NA	NA	NA	0.0334856907578156	6.08750965819435e-06	3182	genus.Allisonella.id.2174	TRUE	reported	toNKR2	2	TRUE
rs7898615	T	G	T	G	0.167966357555933	-0.0303	NA	0.1369	FALSE	FALSE	FALSE	finn-b-L12_LICHENPLANUS	10	122413451	0.0492	NA	0.537901	Lichen planus || id:finn-b-L12_LICHENPLANUS	Lichen planus	Lichen planus || ||	TRUE	igd	NA	NA	NA	NA	NA	NA	NA	0.037358630966442	8.87276751906697e-06	3212	genus.Allisonella.id.2174	TRUE	reported	toNKR2	2	TRUE
rs12675596	G	T	G	T	0.145668933727757	-0.0164	NA	0.2151	FALSE	FALSE	FALSE	finn-b-L12_LICHENPLANUS	8	69996523	0.0411	NA	0.6899	Lichen planus || id:finn-b-L12_LICHENPLANUS	Lichen planus	Lichen planus || ||	TRUE	igd	TRUE	rs12675596	rs17695059	G	T	C	G	0.0290678233176824	9.63725593802905e-07	3008	genus.Alloprevotella.id.961	TRUE	reported	OUhvgB	2	TRUE
rs17380632	A	T	A	T	0.1255637641264	-0.0649	NA	0.2329	FALSE	TRUE	TRUE	finn-b-L12_LICHENPLANUS	3	79794395	0.0398	NA	0.1028	Lichen planus || id:finn-b-L12_LICHENPLANUS	Lichen planus	Lichen planus || ||	TRUE	igd	NA	NA	NA	NA	NA	NA	NA	0.0280408508687668	9.27120741803649e-06	3009	genus.Alloprevotella.id.961	TRUE	reported	OUhvgB	2	FALSE
rs2154444	T	G	T	G	0.138234323400095	-0.0016	NA	0.2647	FALSE	FALSE	FALSE	finn-b-L12_LICHENPLANUS	21	36053643	0.0382	NA	0.966	Lichen planus || id:finn-b-L12_LICHENPLANUS	Lichen planus	Lichen planus || ||	TRUE	igd	NA	NA	NA	NA	NA	NA	NA	0.0308960710883919	8.36754956967883e-06	3009	genus.Alloprevotella.id.961	TRUE	reported	OUhvgB	2	TRUE
rs34619204	G	A	G	A	-0.156036945059348	0.0241	NA	0.1735	FALSE	FALSE	FALSE	finn-b-L12_LICHENPLANUS	21	40993008	0.0444	NA	0.5875	Lichen planus || id:finn-b-L12_LICHENPLANUS	Lichen planus	Lichen planus || ||	TRUE	igd	NA	NA	NA	NA	NA	NA	NA	0.034439246835329	8.84190070665522e-06	3003	genus.Alloprevotella.id.961	TRUE	reported	OUhvgB	2	TRUE
rs4364940	A	G	A	G	0.126417748281019	0.0241	NA	0.3056	FALSE	FALSE	FALSE	finn-b-L12_LICHENPLANUS	1	234126516	0.0364	NA	0.5066	Lichen planus || id:finn-b-L12_LICHENPLANUS	Lichen planus	Lichen planus || ||	TRUE	igd	NA	NA	NA	NA	NA	NA	NA	0.028220735434207	8.58353058570097e-06	3008	genus.Alloprevotella.id.961	TRUE	reported	OUhvgB	2	TRUE
rs4680035	A	G	A	G	-0.119599444504753	0.0267	NA	0.6139	FALSE	FALSE	FALSE	finn-b-L12_LICHENPLANUS	3	152805600	0.0346	NA	0.4404	Lichen planus || id:finn-b-L12_LICHENPLANUS	Lichen planus	Lichen planus || ||	TRUE	igd	NA	NA	NA	NA	NA	NA	NA	0.0259445931552082	4.9905150418718e-06	3007	genus.Alloprevotella.id.961	TRUE	reported	OUhvgB	2	TRUE
rs58212166	A	G	A	G	-0.161505876281675	0.0267	NA	0.1841	FALSE	FALSE	FALSE	finn-b-L12_LICHENPLANUS	4	189076705	0.0435	NA	0.539699	Lichen planus || id:finn-b-L12_LICHENPLANUS	Lichen planus	Lichen planus || ||	TRUE	igd	NA	NA	NA	NA	NA	NA	NA	0.0359102328713784	7.93613659973805e-06	3005	genus.Alloprevotella.id.961	TRUE	reported	OUhvgB	2	TRUE
rs10794359	T	C	T	C	-0.0953524306703405	0.0686	NA	0.4652	FALSE	FALSE	FALSE	finn-b-L12_LICHENPLANUS	11	1051715	0.0342	NA	0.0448797	Lichen planus || id:finn-b-L12_LICHENPLANUS	Lichen planus	Lichen planus || ||	TRUE	igd	NA	NA	NA	NA	NA	NA	NA	0.020059978674458	2.23495553740529e-06	4994	genus.Anaerofilum.id.2053	TRUE	reported	FDFvpc	2	TRUE
rs1563175	A	C	A	C	0.0923833813219145	0.0243	NA	0.4576	FALSE	FALSE	FALSE	finn-b-L12_LICHENPLANUS	2	3838940	0.0338	NA	0.4729	Lichen planus || id:finn-b-L12_LICHENPLANUS	Lichen planus	Lichen planus || ||	TRUE	igd	NA	NA	NA	NA	NA	NA	NA	0.0202157080775832	5.53847840992755e-06	5051	genus.Anaerofilum.id.2053	TRUE	reported	FDFvpc	2	TRUE
rs17012738	T	G	T	G	0.090341715700164	0.049	NA	0.4905	FALSE	FALSE	FALSE	finn-b-L12_LICHENPLANUS	2	76698142	0.0337	NA	0.1454	Lichen planus || id:finn-b-L12_LICHENPLANUS	Lichen planus	Lichen planus || ||	TRUE	igd	NA	NA	NA	NA	NA	NA	NA	0.0200239426413777	7.24168057532088e-06	5051	genus.Anaerofilum.id.2053	TRUE	reported	FDFvpc	2	TRUE
rs17096874	C	T	C	T	-0.126336895200331	0.0277	NA	0.2114	FALSE	FALSE	FALSE	finn-b-L12_LICHENPLANUS	14	30991358	0.0412	NA	0.5014	Lichen planus || id:finn-b-L12_LICHENPLANUS	Lichen planus	Lichen planus || ||	TRUE	igd	NA	NA	NA	NA	NA	NA	NA	0.0268918901756397	2.8603020270469e-06	5051	genus.Anaerofilum.id.2053	TRUE	reported	FDFvpc	2	TRUE
rs17105491	G	C	G	C	-0.193107440072501	-0.0396	NA	0.06163	FALSE	TRUE	TRUE	finn-b-L12_LICHENPLANUS	10	125294406	0.0701	NA	0.5728	Lichen planus || id:finn-b-L12_LICHENPLANUS	Lichen planus	Lichen planus || ||	TRUE	igd	NA	NA	NA	NA	NA	NA	NA	0.0411186602953347	1.56818918513841e-06	4856	genus.Anaerofilum.id.2053	TRUE	reported	FDFvpc	2	FALSE
rs356049	G	A	G	A	0.132602907470718	0.0416	NA	0.06904	FALSE	FALSE	FALSE	finn-b-L12_LICHENPLANUS	17	6450532	0.0679	NA	0.54	Lichen planus || id:finn-b-L12_LICHENPLANUS	Lichen planus	Lichen planus || ||	TRUE	igd	NA	NA	NA	NA	NA	NA	NA	0.0289802086112856	6.55843687118611e-06	4994	genus.Anaerofilum.id.2053	TRUE	reported	FDFvpc	2	TRUE
rs4244069	G	A	G	A	-0.146774518126021	-0.0411	NA	0.1269	FALSE	FALSE	FALSE	finn-b-L12_LICHENPLANUS	12	67167461	0.0508	NA	0.4184	Lichen planus || id:finn-b-L12_LICHENPLANUS	Lichen planus	Lichen planus || ||	TRUE	igd	NA	NA	NA	NA	NA	NA	NA	0.032659424039613	9.81202424527424e-06	5030	genus.Anaerofilum.id.2053	TRUE	reported	FDFvpc	2	TRUE
rs4506496	G	A	G	A	0.103089881939612	-0.036	NA	0.2929	FALSE	FALSE	FALSE	finn-b-L12_LICHENPLANUS	1	247145690	0.0372	NA	0.3329	Lichen planus || id:finn-b-L12_LICHENPLANUS	Lichen planus	Lichen planus || ||	TRUE	igd	NA	NA	NA	NA	NA	NA	NA	0.0212861218481594	1.48659755580878e-06	4935	genus.Anaerofilum.id.2053	TRUE	reported	FDFvpc	2	TRUE
rs712981	A	C	A	C	0.100759616767355	0.0114	NA	0.3855	FALSE	FALSE	FALSE	finn-b-L12_LICHENPLANUS	3	129686434	0.0346	NA	0.7408	Lichen planus || id:finn-b-L12_LICHENPLANUS	Lichen planus	Lichen planus || ||	TRUE	igd	NA	NA	NA	NA	NA	NA	NA	0.0202902476344993	6.83114949634712e-07	5051	genus.Anaerofilum.id.2053	TRUE	reported	FDFvpc	2	TRUE
rs79598899	C	T	C	T	0.182585804267907	-0.0098	NA	0.04738	FALSE	FALSE	FALSE	finn-b-L12_LICHENPLANUS	2	191139151	0.0803	NA	0.9032	Lichen planus || id:finn-b-L12_LICHENPLANUS	Lichen planus	Lichen planus || ||	TRUE	igd	NA	NA	NA	NA	NA	NA	NA	0.0357284469369788	3.74728054952477e-07	4709	genus.Anaerofilum.id.2053	TRUE	reported	FDFvpc	2	TRUE
rs816292	T	C	T	C	-0.113002639429087	-0.0168	NA	0.2958	FALSE	FALSE	FALSE	finn-b-L12_LICHENPLANUS	12	117811409	0.0369	NA	0.649101	Lichen planus || id:finn-b-L12_LICHENPLANUS	Lichen planus	Lichen planus || ||	TRUE	igd	NA	NA	NA	NA	NA	NA	NA	0.0220400457313333	2.64038307012686e-07	5017	genus.Anaerofilum.id.2053	TRUE	reported	FDFvpc	2	TRUE
rs9299345	T	C	T	C	-0.136399548297223	0.0025	NA	0.09605	FALSE	FALSE	FALSE	finn-b-L12_LICHENPLANUS	9	104339812	0.0569	NA	0.9651	Lichen planus || id:finn-b-L12_LICHENPLANUS	Lichen planus	Lichen planus || ||	TRUE	igd	NA	NA	NA	NA	NA	NA	NA	0.0302371634487277	8.04308968898995e-06	5051	genus.Anaerofilum.id.2053	TRUE	reported	FDFvpc	2	TRUE
rs10502061	A	G	A	G	0.0835752260265934	-0.0373	NA	0.1145	FALSE	FALSE	FALSE	finn-b-L12_LICHENPLANUS	11	105615253	0.0529	NA	0.4811	Lichen planus || id:finn-b-L12_LICHENPLANUS	Lichen planus	Lichen planus || ||	TRUE	igd	NA	NA	NA	NA	NA	NA	NA	0.0192016674101706	7.93538999164598e-06	16825	genus.Anaerostipes.id.1991	TRUE	reported	jBjsjt	2	TRUE
rs13376554	A	T	A	T	0.19738898986139	-0.0087	NA	0.02542	FALSE	TRUE	TRUE	finn-b-L12_LICHENPLANUS	1	67595108	0.1078	NA	0.9358	Lichen planus || id:finn-b-L12_LICHENPLANUS	Lichen planus	Lichen planus || ||	TRUE	igd	NA	NA	NA	NA	NA	NA	NA	0.0458642395384475	7.72058554577321e-06	3101	genus.Anaerostipes.id.1991	TRUE	reported	jBjsjt	2	FALSE
rs2014785	T	C	T	C	0.0515686846806014	-0.0035	NA	0.4425	FALSE	FALSE	FALSE	finn-b-L12_LICHENPLANUS	3	171100102	0.0344	NA	0.9183	Lichen planus || id:finn-b-L12_LICHENPLANUS	Lichen planus	Lichen planus || ||	TRUE	igd	NA	NA	NA	NA	NA	NA	NA	0.0112198626924591	4.68061099160192e-06	16445	genus.Anaerostipes.id.1991	TRUE	reported	jBjsjt	2	TRUE
rs2396460	T	C	T	C	-0.0512652746751098	-0.0736	NA	0.4857	FALSE	FALSE	FALSE	finn-b-L12_LICHENPLANUS	2	228018671	0.0339	NA	0.0300898	Lichen planus || id:finn-b-L12_LICHENPLANUS	Lichen planus	Lichen planus || ||	TRUE	igd	NA	NA	NA	NA	NA	NA	NA	0.0109555424801148	2.91088349201981e-06	16912	genus.Anaerostipes.id.1991	TRUE	reported	jBjsjt	2	TRUE
rs2804244	A	G	A	G	-0.0530889860568187	0.0039	NA	0.3817	FALSE	FALSE	FALSE	finn-b-L12_LICHENPLANUS	10	117383184	0.0347	NA	0.9095	Lichen planus || id:finn-b-L12_LICHENPLANUS	Lichen planus	Lichen planus || ||	TRUE	igd	NA	NA	NA	NA	NA	NA	NA	0.0110982647049578	2.04051114679035e-06	16926	genus.Anaerostipes.id.1991	TRUE	reported	jBjsjt	2	TRUE
rs3900776	G	A	G	A	-0.110013200385222	-0.042	NA	0.02825	FALSE	FALSE	FALSE	finn-b-L12_LICHENPLANUS	9	13525082	0.1024	NA	0.6815	Lichen planus || id:finn-b-L12_LICHENPLANUS	Lichen planus	Lichen planus || ||	TRUE	igd	NA	NA	NA	NA	NA	NA	NA	0.0236301709060042	2.74765394144299e-06	14694	genus.Anaerostipes.id.1991	TRUE	reported	jBjsjt	2	TRUE
rs60983350	G	A	G	A	-0.0539900647478792	0.0363	NA	0.361	FALSE	FALSE	FALSE	finn-b-L12_LICHENPLANUS	17	2850737	0.0364	NA	0.3197	Lichen planus || id:finn-b-L12_LICHENPLANUS	Lichen planus	Lichen planus || ||	TRUE	igd	NA	NA	NA	NA	NA	NA	NA	0.0116575263955077	4.42053853675492e-06	16344	genus.Anaerostipes.id.1991	TRUE	reported	jBjsjt	2	TRUE
rs62157625	T	C	T	C	0.0885730405766228	0.0388	NA	0.1248	FALSE	FALSE	FALSE	finn-b-L12_LICHENPLANUS	2	142774333	0.0519	NA	0.4545	Lichen planus || id:finn-b-L12_LICHENPLANUS	Lichen planus	Lichen planus || ||	TRUE	igd	NA	NA	NA	NA	NA	NA	NA	0.0185547856377159	1.44908699893825e-06	15215	genus.Anaerostipes.id.1991	TRUE	reported	jBjsjt	2	TRUE
rs62215703	G	A	G	A	0.0644965490937592	7e-04	NA	0.2165	FALSE	FALSE	FALSE	finn-b-L12_LICHENPLANUS	21	25873624	0.0408	NA	0.9865	Lichen planus || id:finn-b-L12_LICHENPLANUS	Lichen planus	Lichen planus || ||	TRUE	igd	NA	NA	NA	NA	NA	NA	NA	0.0136701952333106	1.97769619249217e-06	15550	genus.Anaerostipes.id.1991	TRUE	reported	jBjsjt	2	TRUE
rs6474958	A	G	A	G	-0.0500065074508622	-0.0538	NA	0.3085	FALSE	FALSE	FALSE	finn-b-L12_LICHENPLANUS	9	1582701	0.0364	NA	0.1393	Lichen planus || id:finn-b-L12_LICHENPLANUS	Lichen planus	Lichen planus || ||	TRUE	igd	NA	NA	NA	NA	NA	NA	NA	0.0112000876731674	6.7448301062242e-06	16918	genus.Anaerostipes.id.1991	TRUE	reported	jBjsjt	2	TRUE
rs6726833	C	A	C	A	-0.0877497271633556	-0.0251	NA	0.07854	FALSE	FALSE	FALSE	finn-b-L12_LICHENPLANUS	2	39351569	0.0628	NA	0.6898	Lichen planus || id:finn-b-L12_LICHENPLANUS	Lichen planus	Lichen planus || ||	TRUE	igd	NA	NA	NA	NA	NA	NA	NA	0.0189408323707159	3.32216660476544e-06	16924	genus.Anaerostipes.id.1991	TRUE	reported	jBjsjt	2	TRUE
rs6854026	T	C	T	C	-0.0508481579468372	-0.0236	NA	0.5616	FALSE	FALSE	FALSE	finn-b-L12_LICHENPLANUS	4	169690814	0.034	NA	0.4871	Lichen planus || id:finn-b-L12_LICHENPLANUS	Lichen planus	Lichen planus || ||	TRUE	igd	NA	NA	NA	NA	NA	NA	NA	0.0109075051220451	3.19578097579057e-06	16921	genus.Anaerostipes.id.1991	TRUE	reported	jBjsjt	2	TRUE
rs7193624	C	T	C	T	0.0750642387198608	-0.0625	NA	0.0832000000000001	FALSE	FALSE	FALSE	finn-b-L12_LICHENPLANUS	16	77574020	0.0614	NA	0.3089	Lichen planus || id:finn-b-L12_LICHENPLANUS	Lichen planus	Lichen planus || ||	TRUE	igd	NA	NA	NA	NA	NA	NA	NA	0.0150723460595632	5.35481761582975e-07	16926	genus.Anaerostipes.id.1991	TRUE	reported	jBjsjt	2	TRUE
rs7823228	G	C	G	C	-0.0621084707886636	0.0372	NA	0.1707	FALSE	TRUE	TRUE	finn-b-L12_LICHENPLANUS	8	128397494	0.0451	NA	0.4087	Lichen planus || id:finn-b-L12_LICHENPLANUS	Lichen planus	Lichen planus || ||	TRUE	igd	NA	NA	NA	NA	NA	NA	NA	0.0136614026604065	5.84202517578652e-06	16445	genus.Anaerostipes.id.1991	TRUE	reported	jBjsjt	2	FALSE
rs78735375	A	C	A	C	-0.137428569661896	0.2145	NA	0.04002	FALSE	FALSE	FALSE	finn-b-L12_LICHENPLANUS	19	1497547	0.0864	NA	0.0130299	Lichen planus || id:finn-b-L12_LICHENPLANUS	Lichen planus	Lichen planus || ||	TRUE	igd	NA	NA	NA	NA	NA	NA	NA	0.0305304363570451	5.33384149779721e-06	10360	genus.Anaerostipes.id.1991	TRUE	reported	jBjsjt	2	TRUE
rs10150232	A	G	A	G	0.0567087892720503	0.0488	NA	0.1996	FALSE	FALSE	FALSE	finn-b-L12_LICHENPLANUS	14	30418008	0.0423	NA	0.2487	Lichen planus || id:finn-b-L12_LICHENPLANUS	Lichen planus	Lichen planus || ||	TRUE	igd	NA	NA	NA	NA	NA	NA	NA	0.0124877016315361	6.67666879326628e-06	16117	genus.Anaerotruncus.id.2054	TRUE	reported	EL7C9g	2	TRUE
rs11018566	A	G	A	G	-0.156465176427029	0.163	NA	0.05346	FALSE	FALSE	FALSE	finn-b-L12_LICHENPLANUS	11	89040226	0.0745	NA	0.0286801	Lichen planus || id:finn-b-L12_LICHENPLANUS	Lichen planus	Lichen planus || ||	TRUE	igd	NA	NA	NA	NA	NA	NA	NA	0.0366032258395506	6.13709264778735e-06	6278	genus.Anaerotruncus.id.2054	TRUE	reported	EL7C9g	2	TRUE
rs115414803	A	C	A	C	-0.144355887846664	-6e-04	NA	0.06233	FALSE	FALSE	FALSE	finn-b-L12_LICHENPLANUS	4	88163243	0.0699	NA	0.9935	Lichen planus || id:finn-b-L12_LICHENPLANUS	Lichen planus	Lichen planus || ||	TRUE	igd	NA	NA	NA	NA	NA	NA	NA	0.0317523951012767	6.83472547406956e-06	9273	genus.Anaerotruncus.id.2054	TRUE	reported	EL7C9g	2	TRUE
rs12056802	C	G	C	G	0.0774193528001405	0.0239	NA	0.1269	FALSE	TRUE	TRUE	finn-b-L12_LICHENPLANUS	8	74713100	0.0507	NA	0.637101	Lichen planus || id:finn-b-L12_LICHENPLANUS	Lichen planus	Lichen planus || ||	TRUE	igd	NA	NA	NA	NA	NA	NA	NA	0.017717788855019	6.12679246740923e-06	16010	genus.Anaerotruncus.id.2054	TRUE	reported	EL7C9g	2	FALSE
rs1272208	G	T	G	T	-0.0611742713308029	0.0143	NA	0.2384	FALSE	FALSE	FALSE	finn-b-L12_LICHENPLANUS	9	78630894	0.0397	NA	0.719	Lichen planus || id:finn-b-L12_LICHENPLANUS	Lichen planus	Lichen planus || ||	TRUE	igd	NA	NA	NA	NA	NA	NA	NA	0.0129830731751261	4.27981726795244e-06	16117	genus.Anaerotruncus.id.2054	TRUE	reported	EL7C9g	2	TRUE
rs1431492	C	T	C	T	-0.0654996397692133	0.0514	NA	0.1574	FALSE	FALSE	FALSE	finn-b-L12_LICHENPLANUS	3	150855371	0.0461	NA	0.2644	Lichen planus || id:finn-b-L12_LICHENPLANUS	Lichen planus	Lichen planus || ||	TRUE	igd	NA	NA	NA	NA	NA	NA	NA	0.0146188105218655	7.35565259392644e-06	16560	genus.Anaerotruncus.id.2054	TRUE	reported	EL7C9g	2	TRUE
rs17734739	T	C	T	C	0.0660051954150962	0.0528	NA	0.1407	FALSE	FALSE	FALSE	finn-b-L12_LICHENPLANUS	2	211663702	0.0483	NA	0.2737	Lichen planus || id:finn-b-L12_LICHENPLANUS	Lichen planus	Lichen planus || ||	TRUE	igd	NA	NA	NA	NA	NA	NA	NA	0.0149080256098041	7.4277229447023e-06	15927	genus.Anaerotruncus.id.2054	TRUE	reported	EL7C9g	2	TRUE
rs2704155	T	A	T	A	-0.106234694139208	0.2435	NA	0.0004294	FALSE	TRUE	TRUE	finn-b-L12_LICHENPLANUS	11	54908652	0.8827	NA	0.782699	Lichen planus || id:finn-b-L12_LICHENPLANUS	Lichen planus	Lichen planus || ||	TRUE	igd	NA	NA	NA	NA	NA	NA	NA	0.0234814560648308	5.41829512891681e-06	12419	genus.Anaerotruncus.id.2054	TRUE	reported	EL7C9g	2	FALSE
rs2704155	T	A	C	A	-0.106234694139208	0.0365	NA	0.9598	TRUE	TRUE	TRUE	finn-b-L12_LICHENPLANUS	11	54908652	0.087	NA	0.675	Lichen planus || id:finn-b-L12_LICHENPLANUS	Lichen planus	Lichen planus || ||	TRUE	igd	NA	NA	NA	NA	NA	NA	NA	0.0234814560648308	5.41829512891681e-06	12419	genus.Anaerotruncus.id.2054	TRUE	reported	EL7C9g	2	FALSE
rs34449434	A	C	A	C	-0.0497003878419244	0.0436	NA	0.3923	FALSE	FALSE	FALSE	finn-b-L12_LICHENPLANUS	12	76523655	0.0355	NA	0.22	Lichen planus || id:finn-b-L12_LICHENPLANUS	Lichen planus	Lichen planus || ||	TRUE	igd	NA	NA	NA	NA	NA	NA	NA	0.0113402159416538	9.85064909897003e-06	16117	genus.Anaerotruncus.id.2054	TRUE	reported	EL7C9g	2	TRUE
rs4669806	G	T	G	T	0.0576389030048486	0.0289	NA	0.214	FALSE	FALSE	FALSE	finn-b-L12_LICHENPLANUS	2	12200752	0.0409	NA	0.4802	Lichen planus || id:finn-b-L12_LICHENPLANUS	Lichen planus	Lichen planus || ||	TRUE	igd	NA	NA	NA	NA	NA	NA	NA	0.0122994032328165	2.4205969485185e-06	16566	genus.Anaerotruncus.id.2054	TRUE	reported	EL7C9g	2	TRUE
rs6494922	A	G	A	G	0.0903106384889494	-0.0511	NA	0.05404	FALSE	FALSE	FALSE	finn-b-L12_LICHENPLANUS	15	33459867	0.0742	NA	0.4911	Lichen planus || id:finn-b-L12_LICHENPLANUS	Lichen planus	Lichen planus || ||	TRUE	igd	NA	NA	NA	NA	NA	NA	NA	0.0202256522976594	6.62361893335336e-06	16067	genus.Anaerotruncus.id.2054	TRUE	reported	EL7C9g	2	TRUE
rs6563550	T	C	T	C	0.0877134858571888	0.008	NA	0.07823	FALSE	FALSE	FALSE	finn-b-L12_LICHENPLANUS	13	38058413	0.0627	NA	0.8983	Lichen planus || id:finn-b-L12_LICHENPLANUS	Lichen planus	Lichen planus || ||	TRUE	igd	NA	NA	NA	NA	NA	NA	NA	0.0176744732625313	2.34517417290004e-07	16566	genus.Anaerotruncus.id.2054	TRUE	reported	EL7C9g	2	TRUE
rs7155595	C	A	C	A	0.0539336206631479	-0.0032	NA	0.3016	FALSE	FALSE	FALSE	finn-b-L12_LICHENPLANUS	14	77502546	0.0368	NA	0.9307	Lichen planus || id:finn-b-L12_LICHENPLANUS	Lichen planus	Lichen planus || ||	TRUE	igd	NA	NA	NA	NA	NA	NA	NA	0.0118902916030214	7.54981673671975e-06	16553	genus.Anaerotruncus.id.2054	TRUE	reported	EL7C9g	2	TRUE
rs7675045	A	T	A	T	-0.0497815289902457	-0.0019	NA	0.4688	FALSE	TRUE	TRUE	finn-b-L12_LICHENPLANUS	4	172808992	0.0338	NA	0.955	Lichen planus || id:finn-b-L12_LICHENPLANUS	Lichen planus	Lichen planus || ||	TRUE	igd	NA	NA	NA	NA	NA	NA	NA	0.0110573396358085	6.91882608556035e-06	16566	genus.Anaerotruncus.id.2054	TRUE	reported	EL7C9g	2	FALSE
rs8005030	C	T	C	T	0.0554446592751529	0.0033	NA	0.3315	FALSE	FALSE	FALSE	finn-b-L12_LICHENPLANUS	14	30607199	0.0358	NA	0.926	Lichen planus || id:finn-b-L12_LICHENPLANUS	Lichen planus	Lichen planus || ||	TRUE	igd	NA	NA	NA	NA	NA	NA	NA	0.0117854301952901	2.28298192347549e-06	16548	genus.Anaerotruncus.id.2054	TRUE	reported	EL7C9g	2	TRUE
rs9347879	T	C	T	C	0.0506180008814494	-0.0046	NA	0.4887	FALSE	FALSE	FALSE	finn-b-L12_LICHENPLANUS	6	165015261	0.0338	NA	0.8927	Lichen planus || id:finn-b-L12_LICHENPLANUS	Lichen planus	Lichen planus || ||	TRUE	igd	NA	NA	NA	NA	NA	NA	NA	0.0110490008071809	4.22332658596176e-06	16566	genus.Anaerotruncus.id.2054	TRUE	reported	EL7C9g	2	TRUE
rs11585893	A	G	A	G	-0.0740745609553361	0.0111	NA	0.2471	FALSE	FALSE	FALSE	finn-b-L12_LICHENPLANUS	1	10644351	0.0395	NA	0.778599	Lichen planus || id:finn-b-L12_LICHENPLANUS	Lichen planus	Lichen planus || ||	TRUE	igd	NA	NA	NA	NA	NA	NA	NA	0.0147633248623595	1.79511038235024e-06	17821	genus.Bacteroides.id.918	TRUE	reported	hDOFSa	2	TRUE
rs13207588	A	G	A	G	-0.0592049817780405	-0.0578	NA	0.1954	FALSE	FALSE	FALSE	finn-b-L12_LICHENPLANUS	6	41519430	0.0433	NA	0.1822	Lichen planus || id:finn-b-L12_LICHENPLANUS	Lichen planus	Lichen planus || ||	TRUE	igd	NA	NA	NA	NA	NA	NA	NA	0.013119468145554	7.48504302570058e-06	17707	genus.Bacteroides.id.918	TRUE	reported	hDOFSa	2	TRUE
rs1340391	T	C	T	C	-0.0592003815046436	-2e-04	NA	0.1349	FALSE	FALSE	FALSE	finn-b-L12_LICHENPLANUS	1	102960989	0.0495	NA	0.9974	Lichen planus || id:finn-b-L12_LICHENPLANUS	Lichen planus	Lichen planus || ||	TRUE	igd	NA	NA	NA	NA	NA	NA	NA	0.0132244159756789	6.73010181822767e-06	18302	genus.Bacteroides.id.918	TRUE	reported	hDOFSa	2	TRUE
rs17619981	T	G	T	G	0.088097760672572	0.0024	NA	0.1347	FALSE	FALSE	FALSE	finn-b-L12_LICHENPLANUS	19	24342250	0.0493	NA	0.9617	Lichen planus || id:finn-b-L12_LICHENPLANUS	Lichen planus	Lichen planus || ||	TRUE	igd	NA	NA	NA	NA	NA	NA	NA	0.0187002065965595	2.68682992818334e-06	15801	genus.Bacteroides.id.918	TRUE	reported	hDOFSa	2	TRUE
rs2023437	T	C	T	C	-0.0782324503029468	0.0317	NA	0.1241	FALSE	FALSE	FALSE	finn-b-L12_LICHENPLANUS	14	22045949	0.0514	NA	0.536701	Lichen planus || id:finn-b-L12_LICHENPLANUS	Lichen planus	Lichen planus || ||	TRUE	igd	NA	NA	NA	NA	NA	NA	NA	0.0167633994815769	5.01823522681704e-06	17484	genus.Bacteroides.id.918	TRUE	reported	hDOFSa	2	TRUE
rs2366421	T	A	T	A	-0.0528152704348437	-0.0704	NA	0.1791	FALSE	TRUE	TRUE	finn-b-L12_LICHENPLANUS	3	62019400	0.0441	NA	0.1107	Lichen planus || id:finn-b-L12_LICHENPLANUS	Lichen planus	Lichen planus || ||	TRUE	igd	NA	NA	NA	NA	NA	NA	NA	0.0117124367396841	7.64944504379915e-06	18299	genus.Bacteroides.id.918	TRUE	reported	hDOFSa	2	FALSE
rs28757219	T	A	T	A	0.0818398265734493	-0.0025	NA	0.121	FALSE	TRUE	TRUE	finn-b-L12_LICHENPLANUS	6	29143451	0.0539	NA	0.963	Lichen planus || id:finn-b-L12_LICHENPLANUS	Lichen planus	Lichen planus || ||	TRUE	igd	NA	NA	NA	NA	NA	NA	NA	0.0170318661039343	1.29420082975282e-06	14833	genus.Bacteroides.id.918	TRUE	reported	hDOFSa	2	FALSE
rs495004	C	G	C	G	-0.0607474911662983	0.0056	NA	0.2271	FALSE	TRUE	TRUE	finn-b-L12_LICHENPLANUS	9	112855426	0.0403	NA	0.8901	Lichen planus || id:finn-b-L12_LICHENPLANUS	Lichen planus	Lichen planus || ||	TRUE	igd	NA	NA	NA	NA	NA	NA	NA	0.0129865364234517	3.42092477319303e-06	17707	genus.Bacteroides.id.918	TRUE	reported	hDOFSa	2	FALSE
rs66474973	G	T	G	T	0.081251539413751	-0.0371	NA	0.1014	FALSE	FALSE	FALSE	finn-b-L12_LICHENPLANUS	20	58614443	0.0559	NA	0.5068	Lichen planus || id:finn-b-L12_LICHENPLANUS	Lichen planus	Lichen planus || ||	TRUE	igd	TRUE	rs66474973	rs17788984	G	T	G	A	0.016447899225862	6.8096632197172e-07	17405	genus.Bacteroides.id.918	TRUE	reported	hDOFSa	2	TRUE
rs66710942	C	T	C	T	0.0488037767519042	-0.0056	NA	0.525	FALSE	FALSE	FALSE	finn-b-L12_LICHENPLANUS	3	77215327	0.0338	NA	0.8677	Lichen planus || id:finn-b-L12_LICHENPLANUS	Lichen planus	Lichen planus || ||	TRUE	igd	NA	NA	NA	NA	NA	NA	NA	0.010741208925086	5.86258815592672e-06	17821	genus.Bacteroides.id.918	TRUE	reported	hDOFSa	2	TRUE
rs6795673	C	T	C	T	0.0538565254455662	-0.0123	NA	0.4784	FALSE	FALSE	FALSE	finn-b-L12_LICHENPLANUS	3	10593224	0.0337	NA	0.7147	Lichen planus || id:finn-b-L12_LICHENPLANUS	Lichen planus	Lichen planus || ||	TRUE	igd	NA	NA	NA	NA	NA	NA	NA	0.0105251271232387	3.37908761689772e-07	18301	genus.Bacteroides.id.918	TRUE	reported	hDOFSa	2	TRUE
rs9507307	C	T	C	T	0.0604456209794885	0.0396	NA	0.245	FALSE	FALSE	FALSE	finn-b-L12_LICHENPLANUS	13	24913678	0.0393	NA	0.3128	Lichen planus || id:finn-b-L12_LICHENPLANUS	Lichen planus	Lichen planus || ||	TRUE	igd	TRUE	rs9507307	rs9507308	C	T	A	G	0.012912793116307	2.12710304341317e-06	18184	genus.Bacteroides.id.918	TRUE	reported	hDOFSa	2	TRUE
rs11155559	T	C	T	C	0.0956022821199843	-0.016	NA	0.09173	FALSE	FALSE	FALSE	finn-b-L12_LICHENPLANUS	6	148601905	0.0583	NA	0.783599	Lichen planus || id:finn-b-L12_LICHENPLANUS	Lichen planus	Lichen planus || ||	TRUE	igd	NA	NA	NA	NA	NA	NA	NA	0.0212960771198572	8.91914121378515e-06	13383	genus.Barnesiella.id.944	TRUE	reported	MH1icc	2	TRUE
rs113258194	A	G	A	G	0.098992031261815	0.0551	NA	0.09612	FALSE	FALSE	FALSE	finn-b-L12_LICHENPLANUS	2	180021531	0.057	NA	0.3343	Lichen planus || id:finn-b-L12_LICHENPLANUS	Lichen planus	Lichen planus || ||	TRUE	igd	TRUE	rs113258194	rs6725309	A	G	G	A	0.0214120927938074	7.31118687839444e-06	13945	genus.Barnesiella.id.944	TRUE	reported	MH1icc	2	TRUE
rs12909713	C	T	C	T	-0.0550715555499186	0.0572	NA	0.4886	FALSE	FALSE	FALSE	finn-b-L12_LICHENPLANUS	15	87145913	0.0336	NA	0.0886605	Lichen planus || id:finn-b-L12_LICHENPLANUS	Lichen planus	Lichen planus || ||	TRUE	igd	NA	NA	NA	NA	NA	NA	NA	0.0120038941432617	4.94527300998374e-06	14205	genus.Barnesiella.id.944	TRUE	reported	MH1icc	2	TRUE
rs13242616	T	C	T	C	-0.0583746513715384	-0.03	NA	0.3249	FALSE	FALSE	FALSE	finn-b-L12_LICHENPLANUS	7	122021518	0.0365	NA	0.4104	Lichen planus || id:finn-b-L12_LICHENPLANUS	Lichen planus	Lichen planus || ||	TRUE	igd	NA	NA	NA	NA	NA	NA	NA	0.0123175719416742	2.29017448979022e-06	13945	genus.Barnesiella.id.944	TRUE	reported	MH1icc	2	TRUE
rs199035	G	A	G	A	0.0559494827304266	0.0251	NA	0.5553	FALSE	FALSE	FALSE	finn-b-L12_LICHENPLANUS	6	23435415	0.0339	NA	0.4599	Lichen planus || id:finn-b-L12_LICHENPLANUS	Lichen planus	Lichen planus || ||	TRUE	igd	NA	NA	NA	NA	NA	NA	NA	0.0119715583705293	3.00294094204574e-06	13945	genus.Barnesiella.id.944	TRUE	reported	MH1icc	2	TRUE
rs2057922	G	C	G	C	0.0915240710957309	-0.0434	NA	0.1609	FALSE	TRUE	TRUE	finn-b-L12_LICHENPLANUS	7	10076378	0.0459	NA	0.3443	Lichen planus || id:finn-b-L12_LICHENPLANUS	Lichen planus	Lichen planus || ||	TRUE	igd	NA	NA	NA	NA	NA	NA	NA	0.0194622771829022	3.82633556020412e-06	14208	genus.Barnesiella.id.944	TRUE	reported	MH1icc	2	FALSE
rs2276875	A	G	A	G	-0.0697175652048023	-0.0295	NA	0.2606	FALSE	FALSE	FALSE	finn-b-L12_LICHENPLANUS	4	5730954	0.039	NA	0.449	Lichen planus || id:finn-b-L12_LICHENPLANUS	Lichen planus	Lichen planus || ||	TRUE	igd	NA	NA	NA	NA	NA	NA	NA	0.0139537040639811	4.65027445972233e-07	13893	genus.Barnesiella.id.944	TRUE	reported	MH1icc	2	TRUE
rs2428166	G	A	G	A	-0.165858716710748	-0.1929	NA	0.01431	FALSE	FALSE	FALSE	finn-b-L12_LICHENPLANUS	6	110831148	0.1438	NA	0.1799	Lichen planus || id:finn-b-L12_LICHENPLANUS	Lichen planus	Lichen planus || ||	TRUE	igd	NA	NA	NA	NA	NA	NA	NA	0.0337309068914428	8.5087413197875e-07	8091	genus.Barnesiella.id.944	TRUE	reported	MH1icc	2	TRUE
rs28418786	C	G	C	G	-0.0791324211854283	-0.0138	NA	0.11	FALSE	TRUE	TRUE	finn-b-L12_LICHENPLANUS	8	25834694	0.0542	NA	0.799	Lichen planus || id:finn-b-L12_LICHENPLANUS	Lichen planus	Lichen planus || ||	TRUE	igd	NA	NA	NA	NA	NA	NA	NA	0.0174957009774818	6.47626952891252e-06	13698	genus.Barnesiella.id.944	TRUE	reported	MH1icc	2	FALSE
rs28479800	A	T	A	T	-0.0915200226521502	0.0343	NA	0.888	FALSE	TRUE	TRUE	finn-b-L12_LICHENPLANUS	1	206216607	0.0545	NA	0.5299	Lichen planus || id:finn-b-L12_LICHENPLANUS	Lichen planus	Lichen planus || ||	TRUE	igd	NA	NA	NA	NA	NA	NA	NA	0.0210002280874914	7.93417767596799e-06	12399	genus.Barnesiella.id.944	TRUE	reported	MH1icc	2	FALSE
rs35177866	A	G	A	G	0.0917125454915571	0.031	NA	0.07666	FALSE	FALSE	FALSE	finn-b-L12_LICHENPLANUS	3	181589155	0.0652	NA	0.6349	Lichen planus || id:finn-b-L12_LICHENPLANUS	Lichen planus	Lichen planus || ||	TRUE	igd	NA	NA	NA	NA	NA	NA	NA	0.0190133434085038	2.94763352506875e-06	13394	genus.Barnesiella.id.944	TRUE	reported	MH1icc	2	TRUE
rs62251337	A	G	A	G	-0.0690762683595968	-0.0615	NA	0.1416	FALSE	FALSE	FALSE	finn-b-L12_LICHENPLANUS	3	44327429	0.0484	NA	0.2035	Lichen planus || id:finn-b-L12_LICHENPLANUS	Lichen planus	Lichen planus || ||	TRUE	igd	NA	NA	NA	NA	NA	NA	NA	0.0149374121019969	4.24161386862264e-06	13945	genus.Barnesiella.id.944	TRUE	reported	MH1icc	2	TRUE
rs72684847	T	C	T	C	-0.11436927819354	0.1175	NA	0.07501	FALSE	FALSE	FALSE	finn-b-L12_LICHENPLANUS	4	102616869	0.064	NA	0.0665503	Lichen planus || id:finn-b-L12_LICHENPLANUS	Lichen planus	Lichen planus || ||	TRUE	igd	NA	NA	NA	NA	NA	NA	NA	0.0253873271123416	6.76169065600328e-06	12984	genus.Barnesiella.id.944	TRUE	reported	MH1icc	2	TRUE
rs76181748	C	T	C	T	-0.0778559337331319	0.0253	NA	0.2302	FALSE	FALSE	FALSE	finn-b-L12_LICHENPLANUS	8	105458416	0.0402	NA	0.5291	Lichen planus || id:finn-b-L12_LICHENPLANUS	Lichen planus	Lichen planus || ||	TRUE	igd	NA	NA	NA	NA	NA	NA	NA	0.0171639964365731	6.7766018818069e-06	14201	genus.Barnesiella.id.944	TRUE	reported	MH1icc	2	TRUE
rs77455852	T	G	T	G	-0.0891490840327605	0.0102	NA	0.1506	FALSE	FALSE	FALSE	finn-b-L12_LICHENPLANUS	5	54107036	0.0485	NA	0.8338	Lichen planus || id:finn-b-L12_LICHENPLANUS	Lichen planus	Lichen planus || ||	TRUE	igd	NA	NA	NA	NA	NA	NA	NA	0.0195600572740755	3.16354407943114e-06	13394	genus.Barnesiella.id.944	TRUE	reported	MH1icc	2	TRUE
rs79795328	A	G	A	G	-0.0818644666797628	-0.0216	NA	0.139	FALSE	FALSE	FALSE	finn-b-L12_LICHENPLANUS	4	114546595	0.0486	NA	0.6569	Lichen planus || id:finn-b-L12_LICHENPLANUS	Lichen planus	Lichen planus || ||	TRUE	igd	NA	NA	NA	NA	NA	NA	NA	0.0176440695792381	4.23301704718051e-06	13657	genus.Barnesiella.id.944	TRUE	reported	MH1icc	2	TRUE
rs10841473	G	C	G	C	-0.0624206538966098	-0.0087	NA	0.2316	FALSE	TRUE	TRUE	finn-b-L12_LICHENPLANUS	12	20378911	0.0399	NA	0.8273	Lichen planus || id:finn-b-L12_LICHENPLANUS	Lichen planus	Lichen planus || ||	TRUE	igd	NA	NA	NA	NA	NA	NA	NA	0.0129438494819259	1.64521989431773e-06	14777	genus.Bifidobacterium.id.436	TRUE	reported	utOlt9	2	FALSE
rs12022129	G	A	G	A	0.0619356318383676	-0.0294	NA	0.2751	FALSE	FALSE	FALSE	finn-b-L12_LICHENPLANUS	1	207003374	0.0378	NA	0.4371	Lichen planus || id:finn-b-L12_LICHENPLANUS	Lichen planus	Lichen planus || ||	TRUE	igd	NA	NA	NA	NA	NA	NA	NA	0.0138937466768658	7.99643192670756e-06	14776	genus.Bifidobacterium.id.436	TRUE	reported	utOlt9	2	TRUE
rs182549	C	T	C	T	0.119703495308544	-0.0143	NA	0.4028	FALSE	FALSE	FALSE	finn-b-L12_LICHENPLANUS	2	136616754	0.0344	NA	0.6786	Lichen planus || id:finn-b-L12_LICHENPLANUS	Lichen planus	Lichen planus || ||	TRUE	igd	NA	NA	NA	NA	NA	NA	NA	0.0127293739894414	1.27821553295152e-20	14778	genus.Bifidobacterium.id.436	TRUE	reported	utOlt9	2	TRUE
rs2491158	G	A	G	A	0.0712624132462389	0.121	NA	0.1327	FALSE	FALSE	FALSE	finn-b-L12_LICHENPLANUS	10	126089703	0.0498	NA	0.01516	Lichen planus || id:finn-b-L12_LICHENPLANUS	Lichen planus	Lichen planus || ||	TRUE	igd	NA	NA	NA	NA	NA	NA	NA	0.0159830044595419	8.04715853993511e-06	14021	genus.Bifidobacterium.id.436	TRUE	reported	utOlt9	2	TRUE
rs2686790	T	C	T	C	0.0707410106931328	0.0295	NA	0.1473	FALSE	FALSE	FALSE	finn-b-L12_LICHENPLANUS	7	48090746	0.0475	NA	0.5347	Lichen planus || id:finn-b-L12_LICHENPLANUS	Lichen planus	Lichen planus || ||	TRUE	igd	NA	NA	NA	NA	NA	NA	NA	0.0157925946124653	7.49893327503352e-06	14778	genus.Bifidobacterium.id.436	TRUE	reported	utOlt9	2	TRUE
rs4567981	T	A	T	A	0.0562083951530246	-0.0017	NA	0.5295	FALSE	TRUE	TRUE	finn-b-L12_LICHENPLANUS	2	49906864	0.0338	NA	0.9597	Lichen planus || id:finn-b-L12_LICHENPLANUS	Lichen planus	Lichen planus || ||	TRUE	igd	NA	NA	NA	NA	NA	NA	NA	0.0117923089016579	1.92831246344533e-06	14666	genus.Bifidobacterium.id.436	TRUE	reported	utOlt9	2	FALSE
rs540489	T	G	T	G	-0.0637640855186499	-0.0444	NA	0.1759	FALSE	FALSE	FALSE	finn-b-L12_LICHENPLANUS	17	72897722	0.0445	NA	0.3184	Lichen planus || id:finn-b-L12_LICHENPLANUS	Lichen planus	Lichen planus || ||	TRUE	igd	NA	NA	NA	NA	NA	NA	NA	0.0138745914671867	5.19457514136494e-06	14561	genus.Bifidobacterium.id.436	TRUE	reported	utOlt9	2	TRUE
rs55888705	A	G	A	G	0.0546319337934813	-0.0318	NA	0.2816	FALSE	FALSE	FALSE	finn-b-L12_LICHENPLANUS	4	1517826	0.0375	NA	0.3958	Lichen planus || id:finn-b-L12_LICHENPLANUS	Lichen planus	Lichen planus || ||	TRUE	igd	NA	NA	NA	NA	NA	NA	NA	0.0121138646182753	6.67018946907945e-06	14777	genus.Bifidobacterium.id.436	TRUE	reported	utOlt9	2	TRUE
rs56108664	T	C	T	C	0.0729970977242608	-0.045	NA	0.1288	FALSE	FALSE	FALSE	finn-b-L12_LICHENPLANUS	5	537890	0.0503	NA	0.3712	Lichen planus || id:finn-b-L12_LICHENPLANUS	Lichen planus	Lichen planus || ||	TRUE	igd	NA	NA	NA	NA	NA	NA	NA	0.0157925888415359	2.44019941734738e-06	13916	genus.Bifidobacterium.id.436	TRUE	reported	utOlt9	2	TRUE
rs5746486	T	C	T	C	-0.0536216054129498	-0.0147	NA	0.3865	FALSE	FALSE	FALSE	finn-b-L12_LICHENPLANUS	22	18354272	0.0346	NA	0.6723	Lichen planus || id:finn-b-L12_LICHENPLANUS	Lichen planus	Lichen planus || ||	TRUE	igd	NA	NA	NA	NA	NA	NA	NA	0.0120800568899063	8.99955309560689e-06	14778	genus.Bifidobacterium.id.436	TRUE	reported	utOlt9	2	TRUE
rs62181700	G	A	G	A	-0.0624643312582115	-0.1062	NA	0.2452	FALSE	FALSE	FALSE	finn-b-L12_LICHENPLANUS	2	189805784	0.0392	NA	0.00681993	Lichen planus || id:finn-b-L12_LICHENPLANUS	Lichen planus	Lichen planus || ||	TRUE	igd	NA	NA	NA	NA	NA	NA	NA	0.0131205260142945	2.17246448608256e-06	14774	genus.Bifidobacterium.id.436	TRUE	reported	utOlt9	2	TRUE
rs7322849	T	C	T	C	0.112428453340795	0.0204	NA	0.09211	FALSE	FALSE	FALSE	finn-b-L12_LICHENPLANUS	13	112859829	0.0588	NA	0.728299	Lichen planus || id:finn-b-L12_LICHENPLANUS	Lichen planus	Lichen planus || ||	TRUE	igd	NA	NA	NA	NA	NA	NA	NA	0.0201812621619254	1.08367850733182e-08	14778	genus.Bifidobacterium.id.436	TRUE	reported	utOlt9	2	TRUE
rs73797465	T	G	T	G	-0.0953566327105873	0.0967	NA	0.115	FALSE	FALSE	FALSE	finn-b-L12_LICHENPLANUS	5	142800289	0.0535	NA	0.0710297	Lichen planus || id:finn-b-L12_LICHENPLANUS	Lichen planus	Lichen planus || ||	TRUE	igd	TRUE	rs73797465	rs6894830	T	G	T	C	0.0209236503498442	4.38161861238097e-06	14666	genus.Bifidobacterium.id.436	TRUE	reported	utOlt9	2	TRUE
rs75344046	C	T	C	T	0.232354091355058	0.0263	NA	0.04717	FALSE	FALSE	FALSE	finn-b-L12_LICHENPLANUS	21	31861790	0.0796	NA	0.7413	Lichen planus || id:finn-b-L12_LICHENPLANUS	Lichen planus	Lichen planus || ||	TRUE	igd	NA	NA	NA	NA	NA	NA	NA	0.0505978672851669	4.86354124005911e-06	3856	genus.Bifidobacterium.id.436	TRUE	reported	utOlt9	2	TRUE
rs76671854	C	G	C	G	-0.0846054567723805	0.0155	NA	0.1245	FALSE	TRUE	TRUE	finn-b-L12_LICHENPLANUS	5	169748189	0.0512	NA	0.7616	Lichen planus || id:finn-b-L12_LICHENPLANUS	Lichen planus	Lichen planus || ||	TRUE	igd	NA	NA	NA	NA	NA	NA	NA	0.0184003195669723	3.95669960400324e-06	13806	genus.Bifidobacterium.id.436	TRUE	reported	utOlt9	2	FALSE
rs857444	C	T	C	T	0.0558234369658901	-0.0306	NA	0.3687	FALSE	FALSE	FALSE	finn-b-L12_LICHENPLANUS	6	14617591	0.035	NA	0.3826	Lichen planus || id:finn-b-L12_LICHENPLANUS	Lichen planus	Lichen planus || ||	TRUE	igd	NA	NA	NA	NA	NA	NA	NA	0.0121219243778603	3.57096560144982e-06	14777	genus.Bifidobacterium.id.436	TRUE	reported	utOlt9	2	TRUE
rs11069458	T	C	T	C	-0.0680946590942852	-0.0687	NA	0.1862	FALSE	FALSE	FALSE	finn-b-L12_LICHENPLANUS	13	102402685	0.0435	NA	0.1143	Lichen planus || id:finn-b-L12_LICHENPLANUS	Lichen planus	Lichen planus || ||	TRUE	igd	NA	NA	NA	NA	NA	NA	NA	0.0155029962877905	7.71547083503084e-06	12856	genus.Bilophila.id.3170	TRUE	reported	f4zNwf	2	TRUE
rs116261629	G	C	G	C	0.128112275673758	-0.0663	NA	0.0934	FALSE	TRUE	TRUE	finn-b-L12_LICHENPLANUS	6	20505628	0.0581	NA	0.2533	Lichen planus || id:finn-b-L12_LICHENPLANUS	Lichen planus	Lichen planus || ||	TRUE	igd	NA	NA	NA	NA	NA	NA	NA	0.026135828216452	8.62329435933823e-07	11276	genus.Bilophila.id.3170	TRUE	reported	f4zNwf	2	FALSE
rs1241171	G	A	G	A	-0.0692653887989458	-0.0136	NA	0.1445	FALSE	FALSE	FALSE	finn-b-L12_LICHENPLANUS	1	103299921	0.0479	NA	0.7771	Lichen planus || id:finn-b-L12_LICHENPLANUS	Lichen planus	Lichen planus || ||	TRUE	igd	NA	NA	NA	NA	NA	NA	NA	0.0150148249895016	4.24036744386485e-06	12856	genus.Bilophila.id.3170	TRUE	reported	f4zNwf	2	TRUE
rs1571225	C	T	C	T	0.0826825691081273	-0.0729	NA	0.1651	FALSE	FALSE	FALSE	finn-b-L12_LICHENPLANUS	9	4940871	0.0454	NA	0.1087	Lichen planus || id:finn-b-L12_LICHENPLANUS	Lichen planus	Lichen planus || ||	TRUE	igd	NA	NA	NA	NA	NA	NA	NA	0.0170621467106679	1.12289204053063e-06	12854	genus.Bilophila.id.3170	TRUE	reported	f4zNwf	2	TRUE
rs1917709	A	T	A	T	0.118509423212468	-0.0093	NA	0.03137	FALSE	TRUE	TRUE	finn-b-L12_LICHENPLANUS	7	123202306	0.0978	NA	0.9244	Lichen planus || id:finn-b-L12_LICHENPLANUS	Lichen planus	Lichen planus || ||	TRUE	igd	TRUE	rs1917709	rs78501206	A	T	T	A	0.0267419600537538	7.36956999347713e-06	10886	genus.Bilophila.id.3170	TRUE	reported	f4zNwf	2	FALSE
rs1969927	G	A	G	A	0.0564588551053351	-0.0447	NA	0.3347	FALSE	FALSE	FALSE	finn-b-L12_LICHENPLANUS	12	100786847	0.036	NA	0.2135	Lichen planus || id:finn-b-L12_LICHENPLANUS	Lichen planus	Lichen planus || ||	TRUE	igd	NA	NA	NA	NA	NA	NA	NA	0.0126934757889821	9.07219950909013e-06	12777	genus.Bilophila.id.3170	TRUE	reported	f4zNwf	2	TRUE
rs2713349	A	T	A	T	0.061722788558873	-0.0129	NA	0.2969	FALSE	TRUE	TRUE	finn-b-L12_LICHENPLANUS	7	9510367	0.0371	NA	0.727699	Lichen planus || id:finn-b-L12_LICHENPLANUS	Lichen planus	Lichen planus || ||	TRUE	igd	NA	NA	NA	NA	NA	NA	NA	0.0140174242145051	8.63249076293208e-06	12853	genus.Bilophila.id.3170	TRUE	reported	f4zNwf	2	FALSE
rs2728491	G	T	G	T	-0.0627415680520095	0.0158	NA	0.239	FALSE	FALSE	FALSE	finn-b-L12_LICHENPLANUS	7	47211732	0.0395	NA	0.6894	Lichen planus || id:finn-b-L12_LICHENPLANUS	Lichen planus	Lichen planus || ||	TRUE	igd	NA	NA	NA	NA	NA	NA	NA	0.0139456463061657	6.33255092311649e-06	12856	genus.Bilophila.id.3170	TRUE	reported	f4zNwf	2	TRUE
rs3827020	C	T	C	T	0.0766479089271516	0.0554	NA	0.1963	FALSE	FALSE	FALSE	finn-b-L12_LICHENPLANUS	20	61980991	0.0426	NA	0.1932	Lichen planus || id:finn-b-L12_LICHENPLANUS	Lichen planus	Lichen planus || ||	TRUE	igd	NA	NA	NA	NA	NA	NA	NA	0.0160642226078387	1.78874851906053e-06	12628	genus.Bilophila.id.3170	TRUE	reported	f4zNwf	2	TRUE
rs4798126	G	A	G	A	0.0732880189075661	-6e-04	NA	0.1974	FALSE	FALSE	FALSE	finn-b-L12_LICHENPLANUS	18	3765773	0.0424	NA	0.9887	Lichen planus || id:finn-b-L12_LICHENPLANUS	Lichen planus	Lichen planus || ||	TRUE	igd	NA	NA	NA	NA	NA	NA	NA	0.0167989837379323	7.14661890986466e-06	12777	genus.Bilophila.id.3170	TRUE	reported	f4zNwf	2	TRUE
rs542415	T	C	T	C	-0.061362319104268	-0.0141	NA	0.3906	FALSE	FALSE	FALSE	finn-b-L12_LICHENPLANUS	15	50011554	0.0345	NA	0.6831	Lichen planus || id:finn-b-L12_LICHENPLANUS	Lichen planus	Lichen planus || ||	TRUE	igd	NA	NA	NA	NA	NA	NA	NA	0.0133435935575322	4.70947834996293e-06	12777	genus.Bilophila.id.3170	TRUE	reported	f4zNwf	2	TRUE
rs60178956	G	A	G	A	-0.0624817846441777	0.0353	NA	0.2263	FALSE	FALSE	FALSE	finn-b-L12_LICHENPLANUS	8	90878338	0.0405	NA	0.3837	Lichen planus || id:finn-b-L12_LICHENPLANUS	Lichen planus	Lichen planus || ||	TRUE	igd	NA	NA	NA	NA	NA	NA	NA	0.0141484987610292	8.05619177274967e-06	12777	genus.Bilophila.id.3170	TRUE	reported	f4zNwf	2	TRUE
rs6793291	C	A	C	A	0.112729046047986	0.1229	NA	0.0528999999999999	FALSE	FALSE	FALSE	finn-b-L12_LICHENPLANUS	3	194419531	0.0766	NA	0.1088	Lichen planus || id:finn-b-L12_LICHENPLANUS	Lichen planus	Lichen planus || ||	TRUE	igd	NA	NA	NA	NA	NA	NA	NA	0.0241632937600047	3.11320137495254e-06	11051	genus.Bilophila.id.3170	TRUE	reported	f4zNwf	2	TRUE
rs72676854	T	C	T	C	0.123208755952079	-0.0913	NA	0.05318	FALSE	FALSE	FALSE	finn-b-L12_LICHENPLANUS	8	109990939	0.0764	NA	0.232	Lichen planus || id:finn-b-L12_LICHENPLANUS	Lichen planus	Lichen planus || ||	TRUE	igd	NA	NA	NA	NA	NA	NA	NA	0.0268820380860221	5.62268109676786e-06	11616	genus.Bilophila.id.3170	TRUE	reported	f4zNwf	2	TRUE
rs7802841	C	A	C	A	0.0670096585746394	0.0431	NA	0.3031	FALSE	FALSE	FALSE	finn-b-L12_LICHENPLANUS	7	138583840	0.0368	NA	0.2411	Lichen planus || id:finn-b-L12_LICHENPLANUS	Lichen planus	Lichen planus || ||	TRUE	igd	NA	NA	NA	NA	NA	NA	NA	0.0137700557963231	1.76951874004652e-06	12856	genus.Bilophila.id.3170	TRUE	reported	f4zNwf	2	TRUE
rs8013541	A	T	A	T	-0.0571991297430305	0.0757	NA	0.4312	FALSE	TRUE	TRUE	finn-b-L12_LICHENPLANUS	14	67640571	0.034	NA	0.0257798	Lichen planus || id:finn-b-L12_LICHENPLANUS	Lichen planus	Lichen planus || ||	TRUE	igd	NA	NA	NA	NA	NA	NA	NA	0.0125672901054056	5.47537581960505e-06	12856	genus.Bilophila.id.3170	TRUE	reported	f4zNwf	2	FALSE
rs9899990	A	G	A	G	-0.102702281064038	-0.0364	NA	0.08444	FALSE	FALSE	FALSE	finn-b-L12_LICHENPLANUS	17	9121579	0.0613	NA	0.5528	Lichen planus || id:finn-b-L12_LICHENPLANUS	Lichen planus	Lichen planus || ||	TRUE	igd	NA	NA	NA	NA	NA	NA	NA	0.0233878213129838	9.06690735345282e-06	12088	genus.Bilophila.id.3170	TRUE	reported	f4zNwf	2	TRUE
rs11149971	C	T	C	T	0.117604746593993	-0.0454	NA	0.0548	FALSE	FALSE	FALSE	finn-b-L12_LICHENPLANUS	16	77238810	0.0743	NA	0.541	Lichen planus || id:finn-b-L12_LICHENPLANUS	Lichen planus	Lichen planus || ||	TRUE	igd	NA	NA	NA	NA	NA	NA	NA	0.0233899746373371	1.0393351342772e-06	16255	genus.Blautia.id.1992	TRUE	reported	rMbQr1	2	TRUE
rs113271346	C	T	C	T	0.078268222067035	-0.0285	NA	0.085	FALSE	FALSE	FALSE	finn-b-L12_LICHENPLANUS	14	78075950	0.0601	NA	0.636	Lichen planus || id:finn-b-L12_LICHENPLANUS	Lichen planus	Lichen planus || ||	TRUE	igd	TRUE	rs113271346	rs112912175	C	T	A	T	0.0172116465449065	6.85386443578873e-06	17465	genus.Blautia.id.1992	TRUE	reported	rMbQr1	2	TRUE
rs115043014	G	A	G	A	-0.206605438302473	0.2308	NA	0.01738	FALSE	FALSE	FALSE	finn-b-L12_LICHENPLANUS	1	175757311	0.1303	NA	0.0765508	Lichen planus || id:finn-b-L12_LICHENPLANUS	Lichen planus	Lichen planus || ||	TRUE	igd	NA	NA	NA	NA	NA	NA	NA	0.0439919738215107	5.18599518805258e-06	4902	genus.Blautia.id.1992	TRUE	reported	rMbQr1	2	TRUE
rs117001700	T	C	T	C	0.196414251864989	0.0763	NA	0.01482	FALSE	FALSE	FALSE	finn-b-L12_LICHENPLANUS	7	68396262	0.1416	NA	0.5902	Lichen planus || id:finn-b-L12_LICHENPLANUS	Lichen planus	Lichen planus || ||	TRUE	igd	NA	NA	NA	NA	NA	NA	NA	0.0441121967933184	8.83912091667094e-06	4965	genus.Blautia.id.1992	TRUE	reported	rMbQr1	2	TRUE
rs12453000	C	T	C	T	0.0625334558309434	-0.0237	NA	0.1356	FALSE	FALSE	FALSE	finn-b-L12_LICHENPLANUS	17	16895873	0.0498	NA	0.634699	Lichen planus || id:finn-b-L12_LICHENPLANUS	Lichen planus	Lichen planus || ||	TRUE	igd	NA	NA	NA	NA	NA	NA	NA	0.0129987114031502	1.26116921864415e-06	17815	genus.Blautia.id.1992	TRUE	reported	rMbQr1	2	TRUE
rs16892041	T	C	T	C	-0.0622604957670071	0.0103	NA	0.212	FALSE	FALSE	FALSE	finn-b-L12_LICHENPLANUS	6	9298640	0.0413	NA	0.8029	Lichen planus || id:finn-b-L12_LICHENPLANUS	Lichen planus	Lichen planus || ||	TRUE	igd	NA	NA	NA	NA	NA	NA	NA	0.0141803978471888	8.82028403375751e-06	18276	genus.Blautia.id.1992	TRUE	reported	rMbQr1	2	TRUE
rs2788271	T	G	T	G	-0.0575596329896656	0.0236	NA	0.173	FALSE	FALSE	FALSE	finn-b-L12_LICHENPLANUS	1	219117743	0.0444	NA	0.5951	Lichen planus || id:finn-b-L12_LICHENPLANUS	Lichen planus	Lichen planus || ||	TRUE	igd	NA	NA	NA	NA	NA	NA	NA	0.0133491687320902	7.16388415833776e-06	18276	genus.Blautia.id.1992	TRUE	reported	rMbQr1	2	TRUE
rs3005511	A	G	A	G	0.0501084956207266	0.0365	NA	0.2989	FALSE	FALSE	FALSE	finn-b-L12_LICHENPLANUS	6	74605806	0.0368	NA	0.3213	Lichen planus || id:finn-b-L12_LICHENPLANUS	Lichen planus	Lichen planus || ||	TRUE	igd	NA	NA	NA	NA	NA	NA	NA	0.0110767602301311	6.1890512236025e-06	18276	genus.Blautia.id.1992	TRUE	reported	rMbQr1	2	TRUE
rs4926264	T	C	T	C	0.08262068058659	0.0648	NA	0.1065	FALSE	FALSE	FALSE	finn-b-L12_LICHENPLANUS	19	13420917	0.0549	NA	0.2378	Lichen planus || id:finn-b-L12_LICHENPLANUS	Lichen planus	Lichen planus || ||	TRUE	igd	NA	NA	NA	NA	NA	NA	NA	0.0178239067314261	5.10293050538814e-06	18276	genus.Blautia.id.1992	TRUE	reported	rMbQr1	2	TRUE
rs67794373	C	T	C	T	0.0601708893026546	0.004	NA	0.2231	FALSE	FALSE	FALSE	finn-b-L12_LICHENPLANUS	7	124210039	0.0403	NA	0.9218	Lichen planus || id:finn-b-L12_LICHENPLANUS	Lichen planus	Lichen planus || ||	TRUE	igd	NA	NA	NA	NA	NA	NA	NA	0.0123442806737907	1.00002937163185e-06	18158	genus.Blautia.id.1992	TRUE	reported	rMbQr1	2	TRUE
rs682885	A	G	A	G	-0.0493376106771502	0.0043	NA	0.3245	FALSE	FALSE	FALSE	finn-b-L12_LICHENPLANUS	11	87805911	0.0362	NA	0.9059	Lichen planus || id:finn-b-L12_LICHENPLANUS	Lichen planus	Lichen planus || ||	TRUE	igd	NA	NA	NA	NA	NA	NA	NA	0.0107358833566408	4.49079616123627e-06	18274	genus.Blautia.id.1992	TRUE	reported	rMbQr1	2	TRUE
rs72973581	A	G	A	G	0.125169074504669	0.06	NA	0.05986	FALSE	FALSE	FALSE	finn-b-L12_LICHENPLANUS	19	1043103	0.0722	NA	0.4058	Lichen planus || id:finn-b-L12_LICHENPLANUS	Lichen planus	Lichen planus || ||	TRUE	igd	NA	NA	NA	NA	NA	NA	NA	0.0265407929711023	1.73933670953657e-06	12764	genus.Blautia.id.1992	TRUE	reported	rMbQr1	2	TRUE
rs7860714	A	G	A	G	-0.0502177750726921	-0.038	NA	0.3689	FALSE	FALSE	FALSE	finn-b-L12_LICHENPLANUS	9	1866537	0.0355	NA	0.2837	Lichen planus || id:finn-b-L12_LICHENPLANUS	Lichen planus	Lichen planus || ||	TRUE	igd	NA	NA	NA	NA	NA	NA	NA	0.0109852690602203	4.09147222726883e-06	18162	genus.Blautia.id.1992	TRUE	reported	rMbQr1	2	TRUE
rs10084203	A	G	A	G	0.0549698622016388	0.0285	NA	0.1303	FALSE	FALSE	FALSE	finn-b-L12_LICHENPLANUS	2	191304149	0.0502	NA	0.569799	Lichen planus || id:finn-b-L12_LICHENPLANUS	Lichen planus	Lichen planus || ||	TRUE	igd	NA	NA	NA	NA	NA	NA	NA	0.0123562616822796	8.58646342775916e-06	17135	genus.Butyricicoccus.id.2055	TRUE	reported	NbKOQ5	2	TRUE
rs12034718	A	G	A	G	0.070119899815845	-0.0062	NA	0.2238	FALSE	FALSE	FALSE	finn-b-L12_LICHENPLANUS	1	67379595	0.0405	NA	0.8774	Lichen planus || id:finn-b-L12_LICHENPLANUS	Lichen planus	Lichen planus || ||	TRUE	igd	NA	NA	NA	NA	NA	NA	NA	0.0158213496770027	9.57686025743145e-06	16237	genus.Butyricicoccus.id.2055	TRUE	reported	NbKOQ5	2	TRUE
rs12585793	T	C	T	C	-0.262206198956676	-0.253	NA	0.02895	FALSE	FALSE	FALSE	finn-b-L12_LICHENPLANUS	13	27018240	0.1018	NA	0.01295	Lichen planus || id:finn-b-L12_LICHENPLANUS	Lichen planus	Lichen planus || ||	TRUE	igd	NA	NA	NA	NA	NA	NA	NA	0.0564728773227041	5.7919075205009e-06	3135	genus.Butyricicoccus.id.2055	TRUE	reported	NbKOQ5	2	TRUE
rs2017189	G	T	G	T	-0.0506955994637128	-0.023	NA	0.4717	FALSE	FALSE	FALSE	finn-b-L12_LICHENPLANUS	4	7460153	0.0338	NA	0.4962	Lichen planus || id:finn-b-L12_LICHENPLANUS	Lichen planus	Lichen planus || ||	TRUE	igd	NA	NA	NA	NA	NA	NA	NA	0.0110240223246253	3.87255948067955e-06	17133	genus.Butyricicoccus.id.2055	TRUE	reported	NbKOQ5	2	TRUE
rs4962426	G	T	G	T	0.0614215744245796	-0.0046	NA	0.1955	FALSE	FALSE	FALSE	finn-b-L12_LICHENPLANUS	10	126908208	0.0427	NA	0.9148	Lichen planus || id:finn-b-L12_LICHENPLANUS	Lichen planus	Lichen planus || ||	TRUE	igd	NA	NA	NA	NA	NA	NA	NA	0.0135979124047622	7.38489627958085e-06	16889	genus.Butyricicoccus.id.2055	TRUE	reported	NbKOQ5	2	TRUE
rs56221232	T	C	T	C	0.0828027321888187	0.0216	NA	0.1003	FALSE	FALSE	FALSE	finn-b-L12_LICHENPLANUS	2	153453410	0.0561	NA	0.7004	Lichen planus || id:finn-b-L12_LICHENPLANUS	Lichen planus	Lichen planus || ||	TRUE	igd	NA	NA	NA	NA	NA	NA	NA	0.016740065611563	7.61939790253216e-07	17133	genus.Butyricicoccus.id.2055	TRUE	reported	NbKOQ5	2	TRUE
rs62478070	T	G	T	G	0.224039317520069	0.1223	NA	0.02558	FALSE	FALSE	FALSE	finn-b-L12_LICHENPLANUS	7	157688150	0.1076	NA	0.2553	Lichen planus || id:finn-b-L12_LICHENPLANUS	Lichen planus	Lichen planus || ||	TRUE	igd	NA	NA	NA	NA	NA	NA	NA	0.0494959320035045	5.93769888491035e-06	4007	genus.Butyricicoccus.id.2055	TRUE	reported	NbKOQ5	2	TRUE
rs7322368	T	C	T	C	0.0815733139993021	-0.044	NA	0.0911999999999999	FALSE	FALSE	FALSE	finn-b-L12_LICHENPLANUS	13	100213990	0.0588	NA	0.454099	Lichen planus || id:finn-b-L12_LICHENPLANUS	Lichen planus	Lichen planus || ||	TRUE	igd	NA	NA	NA	NA	NA	NA	NA	0.0183166506764406	5.51780441745411e-06	17134	genus.Butyricicoccus.id.2055	TRUE	reported	NbKOQ5	2	TRUE
rs75238760	T	A	T	A	0.061942289495631	-0.0208	NA	0.1322	FALSE	TRUE	TRUE	finn-b-L12_LICHENPLANUS	18	22899113	0.0503	NA	0.679599	Lichen planus || id:finn-b-L12_LICHENPLANUS	Lichen planus	Lichen planus || ||	TRUE	igd	NA	NA	NA	NA	NA	NA	NA	0.0139941844312385	6.79699725762306e-06	17022	genus.Butyricicoccus.id.2055	TRUE	reported	NbKOQ5	2	FALSE
rs11228830	A	G	A	G	0.135264872375896	-0.0631	NA	0.08545	FALSE	FALSE	FALSE	finn-b-L12_LICHENPLANUS	11	56664962	0.0622	NA	0.3104	Lichen planus || id:finn-b-L12_LICHENPLANUS	Lichen planus	Lichen planus || ||	TRUE	igd	NA	NA	NA	NA	NA	NA	NA	0.0298411317183982	6.55161852829122e-06	8974	genus.Butyricimonas.id.945	TRUE	reported	fVeiW2	2	TRUE
rs113054641	G	A	G	A	-0.144880972020289	0.0099	NA	0.04445	FALSE	FALSE	FALSE	finn-b-L12_LICHENPLANUS	21	16550389	0.0816	NA	0.9033	Lichen planus || id:finn-b-L12_LICHENPLANUS	Lichen planus	Lichen planus || ||	TRUE	igd	NA	NA	NA	NA	NA	NA	NA	0.0274573789578166	1.73694373546696e-07	9949	genus.Butyricimonas.id.945	TRUE	reported	fVeiW2	2	TRUE
rs12304031	G	A	G	A	-0.0862780483122213	-0.0166	NA	0.123	FALSE	FALSE	FALSE	finn-b-L12_LICHENPLANUS	12	129438771	0.0518	NA	0.748101	Lichen planus || id:finn-b-L12_LICHENPLANUS	Lichen planus	Lichen planus || ||	TRUE	igd	NA	NA	NA	NA	NA	NA	NA	0.0196846292804851	6.70066956053367e-06	10658	genus.Butyricimonas.id.945	TRUE	reported	fVeiW2	2	TRUE
rs12458763	A	C	A	C	0.122036628394586	-0.0231	NA	0.04502	FALSE	FALSE	FALSE	finn-b-L12_LICHENPLANUS	18	34091618	0.0819	NA	0.7782	Lichen planus || id:finn-b-L12_LICHENPLANUS	Lichen planus	Lichen planus || ||	TRUE	igd	NA	NA	NA	NA	NA	NA	NA	0.0269586641584852	6.36645504773311e-06	10383	genus.Butyricimonas.id.945	TRUE	reported	fVeiW2	2	TRUE
rs1862649	G	A	G	A	0.113123951513662	0.1136	NA	0.06881	FALSE	FALSE	FALSE	finn-b-L12_LICHENPLANUS	16	22172866	0.0664	NA	0.0872208	Lichen planus || id:finn-b-L12_LICHENPLANUS	Lichen planus	Lichen planus || ||	TRUE	igd	NA	NA	NA	NA	NA	NA	NA	0.024817638527024	4.76256357032369e-06	10123	genus.Butyricimonas.id.945	TRUE	reported	fVeiW2	2	TRUE
rs2114713	G	T	G	T	0.0627209622053717	-0.0035	NA	0.4492	FALSE	FALSE	FALSE	finn-b-L12_LICHENPLANUS	15	80528373	0.0339	NA	0.9183	Lichen planus || id:finn-b-L12_LICHENPLANUS	Lichen planus	Lichen planus || ||	TRUE	igd	NA	NA	NA	NA	NA	NA	NA	0.0138997682794136	6.87712593962831e-06	10734	genus.Butyricimonas.id.945	TRUE	reported	fVeiW2	2	TRUE
rs2642760	G	C	G	C	0.0713357132503677	0.0128	NA	0.3078	FALSE	TRUE	TRUE	finn-b-L12_LICHENPLANUS	5	62119947	0.0366	NA	0.7267	Lichen planus || id:finn-b-L12_LICHENPLANUS	Lichen planus	Lichen planus || ||	TRUE	igd	NA	NA	NA	NA	NA	NA	NA	0.0145395714756985	8.58079999159813e-07	10634	genus.Butyricimonas.id.945	TRUE	reported	fVeiW2	2	FALSE
rs270727	G	C	G	C	-0.0694172670152741	-0.0209	NA	0.3255	FALSE	TRUE	TRUE	finn-b-L12_LICHENPLANUS	1	45082825	0.0364	NA	0.5662	Lichen planus || id:finn-b-L12_LICHENPLANUS	Lichen planus	Lichen planus || ||	TRUE	igd	NA	NA	NA	NA	NA	NA	NA	0.0150795451812087	5.38157015410716e-06	10634	genus.Butyricimonas.id.945	TRUE	reported	fVeiW2	2	FALSE
rs326049	C	G	C	G	0.0759693654778453	0.0016	NA	0.267	FALSE	TRUE	TRUE	finn-b-L12_LICHENPLANUS	5	997217	0.0384	NA	0.9672	Lichen planus || id:finn-b-L12_LICHENPLANUS	Lichen planus	Lichen planus || ||	TRUE	igd	NA	NA	NA	NA	NA	NA	NA	0.0167617295863045	8.18649985175424e-06	10557	genus.Butyricimonas.id.945	TRUE	reported	fVeiW2	2	FALSE
rs62130338	G	A	G	A	-0.0732608116246117	0.0097	NA	0.3447	FALSE	FALSE	FALSE	finn-b-L12_LICHENPLANUS	19	49162501	0.0355	NA	0.785001	Lichen planus || id:finn-b-L12_LICHENPLANUS	Lichen planus	Lichen planus || ||	TRUE	igd	NA	NA	NA	NA	NA	NA	NA	0.0158323884877688	3.898095872083e-06	10557	genus.Butyricimonas.id.945	TRUE	reported	fVeiW2	2	TRUE
rs62390301	T	C	T	C	-0.0872983371481833	-0.021	NA	0.1998	FALSE	FALSE	FALSE	finn-b-L12_LICHENPLANUS	5	159867647	0.0422	NA	0.6195	Lichen planus || id:finn-b-L12_LICHENPLANUS	Lichen planus	Lichen planus || ||	TRUE	igd	NA	NA	NA	NA	NA	NA	NA	0.0174892884980104	7.41905406072451e-07	10634	genus.Butyricimonas.id.945	TRUE	reported	fVeiW2	2	TRUE
rs7083431	A	C	A	C	0.0703539412128272	0.0631	NA	0.2743	FALSE	FALSE	FALSE	finn-b-L12_LICHENPLANUS	10	72711156	0.038	NA	0.09621	Lichen planus || id:finn-b-L12_LICHENPLANUS	Lichen planus	Lichen planus || ||	TRUE	igd	NA	NA	NA	NA	NA	NA	NA	0.0144438683339597	8.85459933708091e-07	10737	genus.Butyricimonas.id.945	TRUE	reported	fVeiW2	2	TRUE
rs71428626	G	T	G	T	-0.133188395875157	-0.1376	NA	0.03222	FALSE	FALSE	FALSE	finn-b-L12_LICHENPLANUS	2	83093264	0.0956	NA	0.1501	Lichen planus || id:finn-b-L12_LICHENPLANUS	Lichen planus	Lichen planus || ||	TRUE	igd	NA	NA	NA	NA	NA	NA	NA	0.0289905477745792	4.80412531151181e-06	9776	genus.Butyricimonas.id.945	TRUE	reported	fVeiW2	2	TRUE
rs72814525	A	G	A	G	0.0664153512716373	5e-04	NA	0.2437	FALSE	FALSE	FALSE	finn-b-L12_LICHENPLANUS	10	72443070	0.0395	NA	0.9898	Lichen planus || id:finn-b-L12_LICHENPLANUS	Lichen planus	Lichen planus || ||	TRUE	igd	NA	NA	NA	NA	NA	NA	NA	0.014976619950093	8.24598529412198e-06	10736	genus.Butyricimonas.id.945	TRUE	reported	fVeiW2	2	TRUE
rs782080	T	A	T	A	0.065348801522418	-0.0417	NA	0.443	FALSE	TRUE	TRUE	finn-b-L12_LICHENPLANUS	3	127468661	0.0341	NA	0.2216	Lichen planus || id:finn-b-L12_LICHENPLANUS	Lichen planus	Lichen planus || ||	TRUE	igd	NA	NA	NA	NA	NA	NA	NA	0.0137973498467744	2.23397577820588e-06	10733	genus.Butyricimonas.id.945	TRUE	reported	fVeiW2	2	FALSE
rs78453362	A	G	A	G	-0.149480189682089	-0.0153	NA	0.02538	FALSE	FALSE	FALSE	finn-b-L12_LICHENPLANUS	3	78740009	0.1089	NA	0.8885	Lichen planus || id:finn-b-L12_LICHENPLANUS	Lichen planus	Lichen planus || ||	TRUE	igd	NA	NA	NA	NA	NA	NA	NA	0.0327072805881383	4.05809957178486e-06	8207	genus.Butyricimonas.id.945	TRUE	reported	fVeiW2	2	TRUE
rs9657374	C	T	C	T	0.0680719428802201	1e-04	NA	0.2933	FALSE	FALSE	FALSE	finn-b-L12_LICHENPLANUS	8	4834406	0.0368	NA	0.9971	Lichen planus || id:finn-b-L12_LICHENPLANUS	Lichen planus	Lichen planus || ||	TRUE	igd	NA	NA	NA	NA	NA	NA	NA	0.0148172476692428	4.50358789365548e-06	10737	genus.Butyricimonas.id.945	TRUE	reported	fVeiW2	2	TRUE
rs1007475	G	T	G	T	0.118065426079648	-0.0425	NA	0.2771	FALSE	FALSE	FALSE	finn-b-L12_LICHENPLANUS	6	148403405	0.0378	NA	0.2603	Lichen planus || id:finn-b-L12_LICHENPLANUS	Lichen planus	Lichen planus || ||	TRUE	igd	NA	NA	NA	NA	NA	NA	NA	0.0261270856462838	7.9231157176569e-06	3482	genus.Butyrivibrio.id.1993	TRUE	reported	JwTwLa	2	TRUE
rs11761679	T	C	T	C	0.154775363361634	0.0846	NA	0.1397	FALSE	FALSE	FALSE	finn-b-L12_LICHENPLANUS	7	150596929	0.0488	NA	0.0829507	Lichen planus || id:finn-b-L12_LICHENPLANUS	Lichen planus	Lichen planus || ||	TRUE	igd	NA	NA	NA	NA	NA	NA	NA	0.0321539385083873	2.20231485044837e-06	3482	genus.Butyrivibrio.id.1993	TRUE	reported	JwTwLa	2	TRUE
rs142855850	A	G	A	G	0.205013198108928	-0.0214	NA	0.09808	FALSE	FALSE	FALSE	finn-b-L12_LICHENPLANUS	10	22587900	0.0573	NA	0.7082	Lichen planus || id:finn-b-L12_LICHENPLANUS	Lichen planus	Lichen planus || ||	TRUE	igd	NA	NA	NA	NA	NA	NA	NA	0.0457137570722301	6.85542836177858e-06	3234	genus.Butyrivibrio.id.1993	TRUE	reported	JwTwLa	2	TRUE
rs16934069	T	C	T	C	-0.133784150616992	-0.0128	NA	0.1782	FALSE	FALSE	FALSE	finn-b-L12_LICHENPLANUS	9	119693164	0.0446	NA	0.7743	Lichen planus || id:finn-b-L12_LICHENPLANUS	Lichen planus	Lichen planus || ||	TRUE	igd	NA	NA	NA	NA	NA	NA	NA	0.0299443643288539	8.85910221542747e-06	3482	genus.Butyrivibrio.id.1993	TRUE	reported	JwTwLa	2	TRUE
rs16941336	C	T	C	T	0.127487508110848	-0.0641	NA	0.231	FALSE	FALSE	FALSE	finn-b-L12_LICHENPLANUS	17	20575697	0.0401	NA	0.1104	Lichen planus || id:finn-b-L12_LICHENPLANUS	Lichen planus	Lichen planus || ||	TRUE	igd	NA	NA	NA	NA	NA	NA	NA	0.0267935911776994	1.53182292726855e-06	3482	genus.Butyrivibrio.id.1993	TRUE	reported	JwTwLa	2	TRUE
rs17163238	G	A	G	A	0.140986911695781	-0.0084	NA	0.1916	FALSE	FALSE	FALSE	finn-b-L12_LICHENPLANUS	5	128976021	0.0429	NA	0.8456	Lichen planus || id:finn-b-L12_LICHENPLANUS	Lichen planus	Lichen planus || ||	TRUE	igd	NA	NA	NA	NA	NA	NA	NA	0.0309117121093563	5.51195781713668e-06	3482	genus.Butyrivibrio.id.1993	TRUE	reported	JwTwLa	2	TRUE
rs4537857	T	C	T	C	-0.124589673857014	0.0389	NA	0.3331	FALSE	FALSE	FALSE	finn-b-L12_LICHENPLANUS	13	27292666	0.0357	NA	0.2762	Lichen planus || id:finn-b-L12_LICHENPLANUS	Lichen planus	Lichen planus || ||	TRUE	igd	NA	NA	NA	NA	NA	NA	NA	0.0260991629545075	1.8019248892664e-06	3482	genus.Butyrivibrio.id.1993	TRUE	reported	JwTwLa	2	TRUE
rs486484	A	G	A	G	-0.108348689461232	0.0653	NA	0.4255	FALSE	FALSE	FALSE	finn-b-L12_LICHENPLANUS	20	811507	0.0341	NA	0.0556698	Lichen planus || id:finn-b-L12_LICHENPLANUS	Lichen planus	Lichen planus || ||	TRUE	igd	NA	NA	NA	NA	NA	NA	NA	0.0240007927250064	6.61083852209803e-06	3456	genus.Butyrivibrio.id.1993	TRUE	reported	JwTwLa	2	TRUE
rs4928024	A	G	A	G	-0.174709994188576	-0.0403	NA	0.1853	FALSE	FALSE	FALSE	finn-b-L12_LICHENPLANUS	3	54288503	0.0435	NA	0.3542	Lichen planus || id:finn-b-L12_LICHENPLANUS	Lichen planus	Lichen planus || ||	TRUE	igd	NA	NA	NA	NA	NA	NA	NA	0.0389332570692502	8.18641347296234e-06	3481	genus.Butyrivibrio.id.1993	TRUE	reported	JwTwLa	2	TRUE
rs72723662	C	T	C	T	0.224078206021812	0.0227	NA	0.1423	FALSE	FALSE	FALSE	finn-b-L12_LICHENPLANUS	14	76065563	0.0495	NA	0.646001	Lichen planus || id:finn-b-L12_LICHENPLANUS	Lichen planus	Lichen planus || ||	TRUE	igd	NA	NA	NA	NA	NA	NA	NA	0.0449336418716378	7.86241032723699e-07	3073	genus.Butyrivibrio.id.1993	TRUE	reported	JwTwLa	2	TRUE
rs7412979	C	G	C	G	0.186778577224362	-0.0068	NA	0.08076	FALSE	TRUE	TRUE	finn-b-L12_LICHENPLANUS	1	235580646	0.0616	NA	0.9118	Lichen planus || id:finn-b-L12_LICHENPLANUS	Lichen planus	Lichen planus || ||	TRUE	igd	NA	NA	NA	NA	NA	NA	NA	0.0389112045239754	1.70567072179109e-06	3480	genus.Butyrivibrio.id.1993	TRUE	reported	JwTwLa	2	FALSE
rs74622183	A	G	A	G	-0.201027446914555	0.0612	NA	0.08943	FALSE	FALSE	FALSE	finn-b-L12_LICHENPLANUS	14	34150977	0.0593	NA	0.3018	Lichen planus || id:finn-b-L12_LICHENPLANUS	Lichen planus	Lichen planus || ||	TRUE	igd	NA	NA	NA	NA	NA	NA	NA	0.0428204478425957	2.45747762696051e-06	3478	genus.Butyrivibrio.id.1993	TRUE	reported	JwTwLa	2	TRUE
rs77356209	T	C	T	C	0.216874487487862	0.0191	NA	0.04599	FALSE	FALSE	FALSE	finn-b-L12_LICHENPLANUS	18	10267733	0.0812	NA	0.8139	Lichen planus || id:finn-b-L12_LICHENPLANUS	Lichen planus	Lichen planus || ||	TRUE	igd	NA	NA	NA	NA	NA	NA	NA	0.0483299404237184	6.6642974064292e-06	3379	genus.Butyrivibrio.id.1993	TRUE	reported	JwTwLa	2	TRUE
rs7752361	A	G	A	G	-0.119230279045399	0.0529	NA	0.4821	FALSE	FALSE	FALSE	finn-b-L12_LICHENPLANUS	6	111780705	0.0337	NA	0.1166	Lichen planus || id:finn-b-L12_LICHENPLANUS	Lichen planus	Lichen planus || ||	TRUE	igd	NA	NA	NA	NA	NA	NA	NA	0.0239974879417035	7.69112988109405e-07	3481	genus.Butyrivibrio.id.1993	TRUE	reported	JwTwLa	2	TRUE
rs7763512	G	A	G	A	0.119845683503454	0.0186	NA	0.4242	FALSE	FALSE	FALSE	finn-b-L12_LICHENPLANUS	6	21960091	0.0342	NA	0.585301	Lichen planus || id:finn-b-L12_LICHENPLANUS	Lichen planus	Lichen planus || ||	TRUE	igd	NA	NA	NA	NA	NA	NA	NA	0.0253367108545472	3.10655198590693e-06	3259	genus.Butyrivibrio.id.1993	TRUE	reported	JwTwLa	2	TRUE
rs9349693	A	G	A	G	0.117972728384693	0.0216	NA	0.2913	FALSE	FALSE	FALSE	finn-b-L12_LICHENPLANUS	6	53939724	0.037	NA	0.559399	Lichen planus || id:finn-b-L12_LICHENPLANUS	Lichen planus	Lichen planus || ||	TRUE	igd	NA	NA	NA	NA	NA	NA	NA	0.0259860629057099	5.54957694385943e-06	3482	genus.Butyrivibrio.id.1993	TRUE	reported	JwTwLa	2	TRUE
rs10090365	A	G	A	G	-0.0834413479530733	0.0189	NA	0.4784	FALSE	FALSE	FALSE	finn-b-L12_LICHENPLANUS	8	138638199	0.0337	NA	0.5752	Lichen planus || id:finn-b-L12_LICHENPLANUS	Lichen planus	Lichen planus || ||	TRUE	igd	NA	NA	NA	NA	NA	NA	NA	0.0180988821805702	4.17309456261167e-06	6145	genus.CandidatusSoleaferrea.id.11350	TRUE	reported	zTHI9F	2	TRUE
rs10108780	A	G	A	G	-0.0928340395901556	0.041	NA	0.2424	FALSE	FALSE	FALSE	finn-b-L12_LICHENPLANUS	8	123883014	0.0394	NA	0.2988	Lichen planus || id:finn-b-L12_LICHENPLANUS	Lichen planus	Lichen planus || ||	TRUE	igd	TRUE	rs10108780	rs13269653	A	G	G	A	0.01998065961638	3.64079224872166e-06	5999	genus.CandidatusSoleaferrea.id.11350	TRUE	reported	zTHI9F	2	TRUE
rs10809135	T	C	T	C	0.0834857903433733	-0.0295	NA	0.4434	FALSE	FALSE	FALSE	finn-b-L12_LICHENPLANUS	9	10611282	0.0343	NA	0.3895	Lichen planus || id:finn-b-L12_LICHENPLANUS	Lichen planus	Lichen planus || ||	TRUE	igd	NA	NA	NA	NA	NA	NA	NA	0.0182426302783199	5.47173960273462e-06	5999	genus.CandidatusSoleaferrea.id.11350	TRUE	reported	zTHI9F	2	TRUE
rs11153159	G	C	G	C	-0.128050002659143	-0.0153	NA	0.1419	FALSE	TRUE	TRUE	finn-b-L12_LICHENPLANUS	6	109376647	0.0482	NA	0.7511	Lichen planus || id:finn-b-L12_LICHENPLANUS	Lichen planus	Lichen planus || ||	TRUE	igd	NA	NA	NA	NA	NA	NA	NA	0.0285446105875536	4.41523481111354e-06	6101	genus.CandidatusSoleaferrea.id.11350	TRUE	reported	zTHI9F	2	FALSE
rs12500231	A	T	A	T	0.0813853301154383	0.0466	NA	0.4845	FALSE	TRUE	TRUE	finn-b-L12_LICHENPLANUS	4	52935445	0.0339	NA	0.1692	Lichen planus || id:finn-b-L12_LICHENPLANUS	Lichen planus	Lichen planus || ||	TRUE	igd	NA	NA	NA	NA	NA	NA	NA	0.0182695520543318	7.67640690998872e-06	6145	genus.CandidatusSoleaferrea.id.11350	TRUE	reported	zTHI9F	2	FALSE
rs2193878	T	A	T	A	0.228255106962276	-0.2289	NA	0.02455	FALSE	TRUE	TRUE	finn-b-L12_LICHENPLANUS	3	190349049	0.1086	NA	0.0351301	Lichen planus || id:finn-b-L12_LICHENPLANUS	Lichen planus	Lichen planus || ||	TRUE	igd	NA	NA	NA	NA	NA	NA	NA	0.0509241346505462	9.45546462506185e-06	3088	genus.CandidatusSoleaferrea.id.11350	TRUE	reported	zTHI9F	2	FALSE
rs36155147	C	T	C	T	0.104966126063328	0.0426	NA	0.3399	FALSE	FALSE	FALSE	finn-b-L12_LICHENPLANUS	7	352368	0.0369	NA	0.248	Lichen planus || id:finn-b-L12_LICHENPLANUS	Lichen planus	Lichen planus || ||	TRUE	igd	NA	NA	NA	NA	NA	NA	NA	0.0240995270476851	5.41138273215946e-06	5958	genus.CandidatusSoleaferrea.id.11350	TRUE	reported	zTHI9F	2	TRUE
rs386526	C	G	C	G	0.0818458561096492	-0.008	NA	0.4976	FALSE	TRUE	TRUE	finn-b-L12_LICHENPLANUS	10	82879688	0.0333	NA	0.8098	Lichen planus || id:finn-b-L12_LICHENPLANUS	Lichen planus	Lichen planus || ||	TRUE	igd	NA	NA	NA	NA	NA	NA	NA	0.0180086171726012	8.33076048672406e-06	6144	genus.CandidatusSoleaferrea.id.11350	TRUE	reported	zTHI9F	2	FALSE
rs4294381	T	C	T	C	0.11219652590834	-0.0033	NA	0.1575	FALSE	FALSE	FALSE	finn-b-L12_LICHENPLANUS	1	224688107	0.0461	NA	0.9425	Lichen planus || id:finn-b-L12_LICHENPLANUS	Lichen planus	Lichen planus || ||	TRUE	igd	NA	NA	NA	NA	NA	NA	NA	0.0231860071033086	1.36849860922471e-06	6145	genus.CandidatusSoleaferrea.id.11350	TRUE	reported	zTHI9F	2	TRUE
rs4678258	T	C	T	C	0.0986136157619694	-0.0142	NA	0.2421	FALSE	FALSE	FALSE	finn-b-L12_LICHENPLANUS	3	137945192	0.0396	NA	0.7204	Lichen planus || id:finn-b-L12_LICHENPLANUS	Lichen planus	Lichen planus || ||	TRUE	igd	NA	NA	NA	NA	NA	NA	NA	0.0215646267746116	5.53182915152151e-06	6101	genus.CandidatusSoleaferrea.id.11350	TRUE	reported	zTHI9F	2	TRUE
rs6489992	A	G	A	G	-0.0840437493388396	0.0141	NA	0.3718	FALSE	FALSE	FALSE	finn-b-L12_LICHENPLANUS	12	115352769	0.0349	NA	0.686501	Lichen planus || id:finn-b-L12_LICHENPLANUS	Lichen planus	Lichen planus || ||	TRUE	igd	NA	NA	NA	NA	NA	NA	NA	0.018703073246532	7.88785595287559e-06	6142	genus.CandidatusSoleaferrea.id.11350	TRUE	reported	zTHI9F	2	TRUE
rs6494306	A	G	A	G	-0.0969303604221496	-0.0135	NA	0.3235	FALSE	FALSE	FALSE	finn-b-L12_LICHENPLANUS	15	62394540	0.036	NA	0.7069	Lichen planus || id:finn-b-L12_LICHENPLANUS	Lichen planus	Lichen planus || ||	TRUE	igd	NA	NA	NA	NA	NA	NA	NA	0.0214220864295107	5.8005088568536e-06	6145	genus.CandidatusSoleaferrea.id.11350	TRUE	reported	zTHI9F	2	TRUE
rs6881988	G	C	G	C	-0.0819131136806658	-0.0044	NA	0.4909	FALSE	TRUE	TRUE	finn-b-L12_LICHENPLANUS	5	172758774	0.034	NA	0.8977	Lichen planus || id:finn-b-L12_LICHENPLANUS	Lichen planus	Lichen planus || ||	TRUE	igd	NA	NA	NA	NA	NA	NA	NA	0.0181850363851429	9.22888934318915e-06	6140	genus.CandidatusSoleaferrea.id.11350	TRUE	reported	zTHI9F	2	FALSE
rs7400877	T	C	T	C	-0.0951084870444481	0.0221	NA	0.2136	FALSE	FALSE	FALSE	finn-b-L12_LICHENPLANUS	14	76403542	0.0412	NA	0.592	Lichen planus || id:finn-b-L12_LICHENPLANUS	Lichen planus	Lichen planus || ||	TRUE	igd	NA	NA	NA	NA	NA	NA	NA	0.0212799068458365	9.29447973708365e-06	6145	genus.CandidatusSoleaferrea.id.11350	TRUE	reported	zTHI9F	2	TRUE
rs830149	C	G	C	G	0.184646616431892	-0.0316	NA	0.0598	FALSE	TRUE	TRUE	finn-b-L12_LICHENPLANUS	19	47991441	0.0704	NA	0.653501	Lichen planus || id:finn-b-L12_LICHENPLANUS	Lichen planus	Lichen planus || ||	TRUE	igd	NA	NA	NA	NA	NA	NA	NA	0.0397237479208195	9.58382306411593e-06	5065	genus.CandidatusSoleaferrea.id.11350	TRUE	reported	zTHI9F	2	FALSE
rs9973954	A	G	A	G	0.0892075136621146	0.014	NA	0.3564	FALSE	FALSE	FALSE	finn-b-L12_LICHENPLANUS	2	19885907	0.0353	NA	0.6916	Lichen planus || id:finn-b-L12_LICHENPLANUS	Lichen planus	Lichen planus || ||	TRUE	igd	NA	NA	NA	NA	NA	NA	NA	0.0195401488834511	5.9479605757517e-06	6145	genus.CandidatusSoleaferrea.id.11350	TRUE	reported	zTHI9F	2	TRUE
rs12404911	C	T	C	T	0.140717215978327	-0.0464	NA	0.1847	FALSE	FALSE	FALSE	finn-b-L12_LICHENPLANUS	1	240118443	0.0436	NA	0.2866	Lichen planus || id:finn-b-L12_LICHENPLANUS	Lichen planus	Lichen planus || ||	TRUE	igd	NA	NA	NA	NA	NA	NA	NA	0.0304142223483345	2.79891103454372e-06	3239	genus.Catenibacterium.id.2153	TRUE	reported	nrChgj	2	TRUE
rs212393	G	A	G	A	-0.135253856458632	0.016	NA	0.207	FALSE	FALSE	FALSE	finn-b-L12_LICHENPLANUS	6	159485742	0.0418	NA	0.702399	Lichen planus || id:finn-b-L12_LICHENPLANUS	Lichen planus	Lichen planus || ||	TRUE	igd	NA	NA	NA	NA	NA	NA	NA	0.0286208804746533	3.62488647954676e-06	3239	genus.Catenibacterium.id.2153	TRUE	reported	nrChgj	2	TRUE
rs73128290	A	G	A	G	0.129726248514929	0.0128	NA	0.3003	FALSE	FALSE	FALSE	finn-b-L12_LICHENPLANUS	7	57364320	0.0368	NA	0.7275	Lichen planus || id:finn-b-L12_LICHENPLANUS	Lichen planus	Lichen planus || ||	TRUE	igd	NA	NA	NA	NA	NA	NA	NA	0.028456259958979	4.29371856527492e-06	3239	genus.Catenibacterium.id.2153	TRUE	reported	nrChgj	2	TRUE
rs7742829	C	T	C	T	0.114110133206833	0.0127	NA	0.4367	FALSE	FALSE	FALSE	finn-b-L12_LICHENPLANUS	6	105089665	0.0341	NA	0.7093	Lichen planus || id:finn-b-L12_LICHENPLANUS	Lichen planus	Lichen planus || ||	TRUE	igd	NA	NA	NA	NA	NA	NA	NA	0.0251098948897137	5.60728815914315e-06	3239	genus.Catenibacterium.id.2153	TRUE	reported	nrChgj	2	TRUE
rs10461257	A	G	A	G	-0.0551969397959362	-0.0414	NA	0.3518	FALSE	FALSE	FALSE	finn-b-L12_LICHENPLANUS	4	156131004	0.0359	NA	0.2491	Lichen planus || id:finn-b-L12_LICHENPLANUS	Lichen planus	Lichen planus || ||	TRUE	igd	NA	NA	NA	NA	NA	NA	NA	0.0122069201935037	6.50745989978045e-06	15987	genus.ChristensenellaceaeR.7group.id.11283	TRUE	reported	W8QaH7	2	TRUE
rs17081797	A	G	A	G	-0.0904324747184105	0.0856	NA	0.06468	FALSE	FALSE	FALSE	finn-b-L12_LICHENPLANUS	18	67555560	0.0687	NA	0.2124	Lichen planus || id:finn-b-L12_LICHENPLANUS	Lichen planus	Lichen planus || ||	TRUE	igd	NA	NA	NA	NA	NA	NA	NA	0.0204253136789687	3.34030640276789e-06	16324	genus.ChristensenellaceaeR.7group.id.11283	TRUE	reported	W8QaH7	2	TRUE
rs62132810	A	G	A	G	-0.0828853163230301	0.0112	NA	0.1444	FALSE	FALSE	FALSE	finn-b-L12_LICHENPLANUS	19	49279227	0.0486	NA	0.8185	Lichen planus || id:finn-b-L12_LICHENPLANUS	Lichen planus	Lichen planus || ||	TRUE	igd	NA	NA	NA	NA	NA	NA	NA	0.0179622720394738	5.66711126949326e-06	15066	genus.ChristensenellaceaeR.7group.id.11283	TRUE	reported	W8QaH7	2	TRUE
rs62190261	A	C	A	C	0.0958394246809316	-0.0869	NA	0.08756	FALSE	FALSE	FALSE	finn-b-L12_LICHENPLANUS	2	230943099	0.0604	NA	0.1504	Lichen planus || id:finn-b-L12_LICHENPLANUS	Lichen planus	Lichen planus || ||	TRUE	igd	NA	NA	NA	NA	NA	NA	NA	0.0214722817870095	8.7402319802615e-06	15274	genus.ChristensenellaceaeR.7group.id.11283	TRUE	reported	W8QaH7	2	TRUE
rs62467127	C	T	C	T	0.114108278625467	0.0639	NA	0.02515	FALSE	FALSE	FALSE	finn-b-L12_LICHENPLANUS	7	118096925	0.1072	NA	0.5509	Lichen planus || id:finn-b-L12_LICHENPLANUS	Lichen planus	Lichen planus || ||	TRUE	igd	NA	NA	NA	NA	NA	NA	NA	0.0251982715929554	3.25361993889517e-06	12719	genus.ChristensenellaceaeR.7group.id.11283	TRUE	reported	W8QaH7	2	TRUE
rs73952017	C	T	C	T	-0.0862164437759679	0.0047	NA	0.1024	FALSE	FALSE	FALSE	finn-b-L12_LICHENPLANUS	18	1779609	0.0556	NA	0.932	Lichen planus || id:finn-b-L12_LICHENPLANUS	Lichen planus	Lichen planus || ||	TRUE	igd	NA	NA	NA	NA	NA	NA	NA	0.0194353925166946	8.45769009053564e-06	15274	genus.ChristensenellaceaeR.7group.id.11283	TRUE	reported	W8QaH7	2	TRUE
rs78521377	C	T	C	T	0.124991780482145	-0.011	NA	0.0303	FALSE	FALSE	FALSE	finn-b-L12_LICHENPLANUS	10	126448374	0.0983	NA	0.9112	Lichen planus || id:finn-b-L12_LICHENPLANUS	Lichen planus	Lichen planus || ||	TRUE	igd	NA	NA	NA	NA	NA	NA	NA	0.027479689188913	5.6067440817751e-06	12605	genus.ChristensenellaceaeR.7group.id.11283	TRUE	reported	W8QaH7	2	TRUE
rs79150079	C	A	C	A	0.121546581259889	-0.0925	NA	0.06784	FALSE	FALSE	FALSE	finn-b-L12_LICHENPLANUS	5	29437467	0.0673	NA	0.1692	Lichen planus || id:finn-b-L12_LICHENPLANUS	Lichen planus	Lichen planus || ||	TRUE	igd	TRUE	rs79150079	rs115087294	C	A	T	A	0.0270977324351054	9.41803939165586e-06	11994	genus.ChristensenellaceaeR.7group.id.11283	TRUE	reported	W8QaH7	2	TRUE
rs892686	A	G	A	G	0.0514098867476968	0.0266	NA	0.4727	FALSE	FALSE	FALSE	finn-b-L12_LICHENPLANUS	9	83043376	0.0338	NA	0.4314	Lichen planus || id:finn-b-L12_LICHENPLANUS	Lichen planus	Lichen planus || ||	TRUE	igd	NA	NA	NA	NA	NA	NA	NA	0.0111359752836585	3.9686055429346e-06	16325	genus.ChristensenellaceaeR.7group.id.11283	TRUE	reported	W8QaH7	2	TRUE
rs999354	T	A	T	A	0.0580247790096514	0.0292	NA	0.3712	FALSE	TRUE	TRUE	finn-b-L12_LICHENPLANUS	19	34076956	0.0348	NA	0.4005	Lichen planus || id:finn-b-L12_LICHENPLANUS	Lichen planus	Lichen planus || ||	TRUE	igd	NA	NA	NA	NA	NA	NA	NA	0.011718513539007	7.00695314531481e-07	16324	genus.ChristensenellaceaeR.7group.id.11283	TRUE	reported	W8QaH7	2	FALSE
rs11264403	G	A	G	A	-0.139061503036463	-0.1115	NA	0.0755	FALSE	FALSE	FALSE	finn-b-L12_LICHENPLANUS	1	155676492	0.0638	NA	0.0802805	Lichen planus || id:finn-b-L12_LICHENPLANUS	Lichen planus	Lichen planus || ||	TRUE	igd	NA	NA	NA	NA	NA	NA	NA	0.0334454246436368	7.75544262132257e-06	7285	genus.Clostridiumsensustricto1.id.1873	TRUE	reported	N4sN59	2	TRUE
rs115807074	A	G	A	G	-0.227359785527468	0.0068	NA	0.011	FALSE	FALSE	FALSE	finn-b-L12_LICHENPLANUS	5	84997131	0.165	NA	0.9671	Lichen planus || id:finn-b-L12_LICHENPLANUS	Lichen planus	Lichen planus || ||	TRUE	igd	NA	NA	NA	NA	NA	NA	NA	0.0492575233308432	4.31688040682007e-06	4229	genus.Clostridiumsensustricto1.id.1873	TRUE	reported	N4sN59	2	TRUE
rs11586026	A	T	A	T	0.110966818675986	-0.056	NA	0.03298	FALSE	TRUE	TRUE	finn-b-L12_LICHENPLANUS	1	83252771	0.0949	NA	0.5549	Lichen planus || id:finn-b-L12_LICHENPLANUS	Lichen planus	Lichen planus || ||	TRUE	igd	NA	NA	NA	NA	NA	NA	NA	0.0250497879311014	8.84987632289367e-06	13095	genus.Clostridiumsensustricto1.id.1873	TRUE	reported	N4sN59	2	FALSE
rs116847295	C	T	C	T	0.110021418241233	0.0671	NA	0.1272	FALSE	FALSE	FALSE	finn-b-L12_LICHENPLANUS	12	43485015	0.0503	NA	0.1826	Lichen planus || id:finn-b-L12_LICHENPLANUS	Lichen planus	Lichen planus || ||	TRUE	igd	NA	NA	NA	NA	NA	NA	NA	0.0246031552223139	4.58117768760769e-06	12910	genus.Clostridiumsensustricto1.id.1873	TRUE	reported	N4sN59	2	TRUE
rs12341505	G	A	G	A	0.0810717750687341	0.0303	NA	0.09346	FALSE	FALSE	FALSE	finn-b-L12_LICHENPLANUS	9	136710881	0.0578	NA	0.600701	Lichen planus || id:finn-b-L12_LICHENPLANUS	Lichen planus	Lichen planus || ||	TRUE	igd	NA	NA	NA	NA	NA	NA	NA	0.0180121112680455	4.82174181883289e-06	14118	genus.Clostridiumsensustricto1.id.1873	TRUE	reported	N4sN59	2	TRUE
rs12490337	C	G	C	G	-0.0616878672577272	-0.0276	NA	0.1983	FALSE	TRUE	TRUE	finn-b-L12_LICHENPLANUS	3	111482845	0.0422	NA	0.5133	Lichen planus || id:finn-b-L12_LICHENPLANUS	Lichen planus	Lichen planus || ||	TRUE	igd	NA	NA	NA	NA	NA	NA	NA	0.0137581003681659	7.49465329404528e-06	14121	genus.Clostridiumsensustricto1.id.1873	TRUE	reported	N4sN59	2	FALSE
rs2795528	G	A	G	A	-0.184314695012329	0.0479	NA	0.05587	FALSE	FALSE	FALSE	finn-b-L12_LICHENPLANUS	10	43270264	0.0742	NA	0.5183	Lichen planus || id:finn-b-L12_LICHENPLANUS	Lichen planus	Lichen planus || ||	TRUE	igd	NA	NA	NA	NA	NA	NA	NA	0.0392204190294881	2.72039712019622e-06	6366	genus.Clostridiumsensustricto1.id.1873	TRUE	reported	N4sN59	2	TRUE
rs2817172	C	T	C	T	0.0581389570833038	-0.0377	NA	0.3963	FALSE	FALSE	FALSE	finn-b-L12_LICHENPLANUS	1	3041519	0.0345	NA	0.2748	Lichen planus || id:finn-b-L12_LICHENPLANUS	Lichen planus	Lichen planus || ||	TRUE	igd	NA	NA	NA	NA	NA	NA	NA	0.0124492191298523	2.76655186797286e-06	13658	genus.Clostridiumsensustricto1.id.1873	TRUE	reported	N4sN59	2	TRUE
rs550843	T	C	T	C	-0.078324644819721	-0.04	NA	0.2822	FALSE	FALSE	FALSE	finn-b-L12_LICHENPLANUS	6	165722832	0.0377	NA	0.2892	Lichen planus || id:finn-b-L12_LICHENPLANUS	Lichen planus	Lichen planus || ||	TRUE	igd	NA	NA	NA	NA	NA	NA	NA	0.016920943373302	2.05070515178684e-06	14102	genus.Clostridiumsensustricto1.id.1873	TRUE	reported	N4sN59	2	TRUE
rs10890671	T	C	T	C	-0.0537401435312326	-0.014	NA	0.5629	FALSE	FALSE	FALSE	finn-b-L12_LICHENPLANUS	11	107123199	0.0339	NA	0.680299	Lichen planus || id:finn-b-L12_LICHENPLANUS	Lichen planus	Lichen planus || ||	TRUE	igd	NA	NA	NA	NA	NA	NA	NA	0.0118848423721915	6.52135758500668e-06	14334	genus.Collinsella.id.815	TRUE	reported	p8aS5v	2	TRUE
rs11597285	G	T	G	T	-0.053794650779523	0.0088	NA	0.3991	FALSE	FALSE	FALSE	finn-b-L12_LICHENPLANUS	10	8589813	0.0344	NA	0.798	Lichen planus || id:finn-b-L12_LICHENPLANUS	Lichen planus	Lichen planus || ||	TRUE	igd	NA	NA	NA	NA	NA	NA	NA	0.0120548486632522	9.37614686362526e-06	14334	genus.Collinsella.id.815	TRUE	reported	p8aS5v	2	TRUE
rs12921100	A	T	A	T	0.0563758622599928	-0.011	NA	0.2703	FALSE	TRUE	TRUE	finn-b-L12_LICHENPLANUS	16	77283458	0.038	NA	0.7723	Lichen planus || id:finn-b-L12_LICHENPLANUS	Lichen planus	Lichen planus || ||	TRUE	igd	NA	NA	NA	NA	NA	NA	NA	0.0127018916065986	8.22570025485836e-06	14334	genus.Collinsella.id.815	TRUE	reported	p8aS5v	2	FALSE
rs1496626	T	C	T	C	-0.0722306741986191	0.0275	NA	0.1345	FALSE	FALSE	FALSE	finn-b-L12_LICHENPLANUS	19	31760841	0.0494	NA	0.5774	Lichen planus || id:finn-b-L12_LICHENPLANUS	Lichen planus	Lichen planus || ||	TRUE	igd	NA	NA	NA	NA	NA	NA	NA	0.0161600457676983	6.78175164459959e-06	14334	genus.Collinsella.id.815	TRUE	reported	p8aS5v	2	TRUE
rs149807560	C	A	C	A	-0.104264209029208	-0.0931	NA	0.06907	FALSE	FALSE	FALSE	finn-b-L12_LICHENPLANUS	19	56526640	0.0666	NA	0.1626	Lichen planus || id:finn-b-L12_LICHENPLANUS	Lichen planus	Lichen planus || ||	TRUE	igd	NA	NA	NA	NA	NA	NA	NA	0.0235840970420256	7.09869777571688e-06	13473	genus.Collinsella.id.815	TRUE	reported	p8aS5v	2	TRUE
rs2103510	G	A	G	A	0.0786551008312094	0.023	NA	0.1162	FALSE	FALSE	FALSE	finn-b-L12_LICHENPLANUS	21	29355467	0.0525	NA	0.6612	Lichen planus || id:finn-b-L12_LICHENPLANUS	Lichen planus	Lichen planus || ||	TRUE	igd	NA	NA	NA	NA	NA	NA	NA	0.0168216723394299	2.42474196597797e-06	14334	genus.Collinsella.id.815	TRUE	reported	p8aS5v	2	TRUE
rs2671662	C	G	C	G	-0.0567750905454579	0.0408	NA	0.4683	FALSE	TRUE	TRUE	finn-b-L12_LICHENPLANUS	17	47529492	0.034	NA	0.2298	Lichen planus || id:finn-b-L12_LICHENPLANUS	Lichen planus	Lichen planus || ||	TRUE	igd	NA	NA	NA	NA	NA	NA	NA	0.0119449970391299	2.22040193425025e-06	14334	genus.Collinsella.id.815	TRUE	reported	p8aS5v	2	FALSE
rs59414781	C	G	C	G	0.0668865628354403	0.049	NA	0.1339	FALSE	TRUE	TRUE	finn-b-L12_LICHENPLANUS	15	50026113	0.0496	NA	0.3231	Lichen planus || id:finn-b-L12_LICHENPLANUS	Lichen planus	Lichen planus || ||	TRUE	igd	NA	NA	NA	NA	NA	NA	NA	0.0149772911826132	9.14722686789852e-06	14334	genus.Collinsella.id.815	TRUE	reported	p8aS5v	2	FALSE
rs62448871	C	A	C	A	-0.054030922175195	-0.0106	NA	0.5356	FALSE	FALSE	FALSE	finn-b-L12_LICHENPLANUS	7	24465024	0.0341	NA	0.754699	Lichen planus || id:finn-b-L12_LICHENPLANUS	Lichen planus	Lichen planus || ||	TRUE	igd	NA	NA	NA	NA	NA	NA	NA	0.0120324135383408	6.78252778341015e-06	14334	genus.Collinsella.id.815	TRUE	reported	p8aS5v	2	TRUE
rs73052258	G	A	G	A	0.0930178136710824	-0.0142	NA	0.07686	FALSE	FALSE	FALSE	finn-b-L12_LICHENPLANUS	2	195739311	0.0632	NA	0.8216	Lichen planus || id:finn-b-L12_LICHENPLANUS	Lichen planus	Lichen planus || ||	TRUE	igd	NA	NA	NA	NA	NA	NA	NA	0.0202658418156036	1.7157997140564e-06	14334	genus.Collinsella.id.815	TRUE	reported	p8aS5v	2	TRUE
rs75672793	A	G	A	G	-0.108908002708988	-0.0134	NA	0.0459	FALSE	FALSE	FALSE	finn-b-L12_LICHENPLANUS	4	149818294	0.0802	NA	0.8672	Lichen planus || id:finn-b-L12_LICHENPLANUS	Lichen planus	Lichen planus || ||	TRUE	igd	NA	NA	NA	NA	NA	NA	NA	0.0240521540300568	6.13549445728233e-06	12601	genus.Collinsella.id.815	TRUE	reported	p8aS5v	2	TRUE
rs9541268	C	A	C	A	0.0959699803923341	0.0447	NA	0.09031	FALSE	FALSE	FALSE	finn-b-L12_LICHENPLANUS	13	68610061	0.0587	NA	0.4464	Lichen planus || id:finn-b-L12_LICHENPLANUS	Lichen planus	Lichen planus || ||	TRUE	igd	NA	NA	NA	NA	NA	NA	NA	0.0197312179450097	8.79419214330458e-07	12914	genus.Collinsella.id.815	TRUE	reported	p8aS5v	2	TRUE
rs11532348	C	T	C	T	-0.103930602645979	-0.0646	NA	0.1498	FALSE	FALSE	FALSE	finn-b-L12_LICHENPLANUS	12	98289796	0.0475	NA	0.1734	Lichen planus || id:finn-b-L12_LICHENPLANUS	Lichen planus	Lichen planus || ||	TRUE	igd	NA	NA	NA	NA	NA	NA	NA	0.0226826379870405	5.71183807901968e-06	6364	genus.Coprobacter.id.949	TRUE	reported	biqTvq	2	TRUE
rs12684609	T	C	T	C	0.100826956850193	0.0618	NA	0.1975	FALSE	FALSE	FALSE	finn-b-L12_LICHENPLANUS	9	137784868	0.0425	NA	0.1458	Lichen planus || id:finn-b-L12_LICHENPLANUS	Lichen planus	Lichen planus || ||	TRUE	igd	NA	NA	NA	NA	NA	NA	NA	0.0220366427644999	6.10177248984069e-06	6364	genus.Coprobacter.id.949	TRUE	reported	biqTvq	2	TRUE
rs12996055	A	C	A	C	0.0921817270050809	0.0137	NA	0.268	FALSE	FALSE	FALSE	finn-b-L12_LICHENPLANUS	2	137223458	0.0384	NA	0.722099	Lichen planus || id:finn-b-L12_LICHENPLANUS	Lichen planus	Lichen planus || ||	TRUE	igd	NA	NA	NA	NA	NA	NA	NA	0.0209404990082725	8.07639213035354e-06	6570	genus.Coprobacter.id.949	TRUE	reported	biqTvq	2	TRUE
rs143662916	C	T	C	T	0.253263890265002	-0.0116	NA	0.02952	FALSE	FALSE	FALSE	finn-b-L12_LICHENPLANUS	11	103549974	0.0993	NA	0.9066	Lichen planus || id:finn-b-L12_LICHENPLANUS	Lichen planus	Lichen planus || ||	TRUE	igd	NA	NA	NA	NA	NA	NA	NA	0.0540141200438636	3.07252038154355e-06	3083	genus.Coprobacter.id.949	TRUE	reported	biqTvq	2	TRUE
rs189356	G	A	G	A	0.0781125153429063	0.0444	NA	0.5708	FALSE	FALSE	FALSE	finn-b-L12_LICHENPLANUS	20	57574851	0.0342	NA	0.1933	Lichen planus || id:finn-b-L12_LICHENPLANUS	Lichen planus	Lichen planus || ||	TRUE	igd	NA	NA	NA	NA	NA	NA	NA	0.0171916373964738	6.26290627881396e-06	6763	genus.Coprobacter.id.949	TRUE	reported	biqTvq	2	TRUE
rs213863	C	T	C	T	-0.0887411894848992	0.0099	NA	0.3602	FALSE	FALSE	FALSE	finn-b-L12_LICHENPLANUS	6	97234939	0.0351	NA	0.777	Lichen planus || id:finn-b-L12_LICHENPLANUS	Lichen planus	Lichen planus || ||	TRUE	igd	NA	NA	NA	NA	NA	NA	NA	0.018837726904781	2.34883061291675e-06	6798	genus.Coprobacter.id.949	TRUE	reported	biqTvq	2	TRUE
rs305411	A	G	A	G	0.129218482685631	0.0483	NA	0.1035	FALSE	FALSE	FALSE	finn-b-L12_LICHENPLANUS	1	88233128	0.0558	NA	0.3862	Lichen planus || id:finn-b-L12_LICHENPLANUS	Lichen planus	Lichen planus || ||	TRUE	igd	NA	NA	NA	NA	NA	NA	NA	0.0264517840471191	1.00906479861163e-06	6777	genus.Coprobacter.id.949	TRUE	reported	biqTvq	2	TRUE
rs3828477	G	T	G	T	-0.0912179513688051	-0.0269	NA	0.3437	FALSE	FALSE	FALSE	finn-b-L12_LICHENPLANUS	3	46483717	0.0356	NA	0.4486	Lichen planus || id:finn-b-L12_LICHENPLANUS	Lichen planus	Lichen planus || ||	TRUE	igd	NA	NA	NA	NA	NA	NA	NA	0.0195690407492176	2.88973671057788e-06	6798	genus.Coprobacter.id.949	TRUE	reported	biqTvq	2	TRUE
rs5011652	G	C	G	C	0.0899597492272306	-0.0293	NA	0.2689	FALSE	TRUE	TRUE	finn-b-L12_LICHENPLANUS	15	91166608	0.0379	NA	0.4391	Lichen planus || id:finn-b-L12_LICHENPLANUS	Lichen planus	Lichen planus || ||	TRUE	igd	NA	NA	NA	NA	NA	NA	NA	0.020000969926243	5.51050486621838e-06	6783	genus.Coprobacter.id.949	TRUE	reported	biqTvq	2	FALSE
rs55672356	T	A	T	A	-0.19335420278431	-0.0771	NA	0.03177	FALSE	TRUE	TRUE	finn-b-L12_LICHENPLANUS	4	34852443	0.0972	NA	0.4279	Lichen planus || id:finn-b-L12_LICHENPLANUS	Lichen planus	Lichen planus || ||	TRUE	igd	NA	NA	NA	NA	NA	NA	NA	0.041381488101085	2.73690251571275e-06	4903	genus.Coprobacter.id.949	TRUE	reported	biqTvq	2	FALSE
rs72821405	T	C	T	C	-0.147365312671575	0.0386	NA	0.08926	FALSE	FALSE	FALSE	finn-b-L12_LICHENPLANUS	6	4714797	0.06	NA	0.5204	Lichen planus || id:finn-b-L12_LICHENPLANUS	Lichen planus	Lichen planus || ||	TRUE	igd	NA	NA	NA	NA	NA	NA	NA	0.0319978051260011	4.75759878244624e-06	6177	genus.Coprobacter.id.949	TRUE	reported	biqTvq	2	TRUE
rs74919520	G	A	G	A	0.125702917390853	-0.0322	NA	0.1075	FALSE	FALSE	FALSE	finn-b-L12_LICHENPLANUS	2	32242452	0.0545	NA	0.5543	Lichen planus || id:finn-b-L12_LICHENPLANUS	Lichen planus	Lichen planus || ||	TRUE	igd	NA	NA	NA	NA	NA	NA	NA	0.0276295699301814	5.76326289322213e-06	6387	genus.Coprobacter.id.949	TRUE	reported	biqTvq	2	TRUE
[truncated: 1,600 more rows]
