# Supplementary material for: Correlations between gut microbiota and lichen planus: a two-sample Mendelian randomization study
Source: Front Immunol. 2023 Sep 12;14:1235982. doi: 10.3389/fimmu.2023.1235982 (PMC10521728; doi:10.3389/fimmu.2023.1235982)
Supplement: Supplementary file 5 [file Table_3.xlsx]

## Sheet: Sheet1
Supplement table 3. Results of the sensitivity analysis.
Exposure	Outcome	Heterogeneit			MR‐Egger regression		MR-PRESSO
		Method	Q	Q-Pvalue	Intercept	p_intercept	Global test P
Oxalobacteraceae	LP	MR-Egger	8.22966	0.766935	-0.0179762	0.719635	0.829
	LP	IVW	8.36473	0.819054
Victivallaceae	LP	MR-Egger	7.10203	0.715779	0.0137623	0.824299	0.804
	LP	IVW	7.15398	0.78648
Ruminococcus gauvreauii group	LP	MR-Egger	9.03863	0.528441	-0.0123907	0.805269	0.654
	LP	IVW	9.10272	0.612411
Desulfovibrio(genus)	LP	MR-Egger	11.3043	0.185047	-0.0184636	0.740934	0.293
	LP	IVW	11.4699	0.244871
Veillonella	LP	MR-Egger	0.206265	0.995034	0.0351194	0.103231	0.997
	LP	IVW	0.25482	0.998408
Actinobacteria	LP	MR-Egger	13.271	0.427102	0.00320823	0.9187	0.546
	LP	IVW	13.2821	0.504443
NB1n	LP	MR-Egger	7.15921	0.786047	0.023929	0.630821	0.849
	LP	IVW	7.40354	0.829835
